# Supplementary material for: RNA-Seq in 296 phased trios provides a high-resolution map of genomic imprinting
Source: BMC Biol. 2019 Jun 24;17:50. doi: 10.1186/s12915-019-0674-0 (PMC6589892; doi:10.1186/s12915-019-0674-0)
Supplement: Supplementary file 3 — 78 significant unique gene fragments. All UGFs with FDR q < 0.1, prior to manual curation. (XLSX 113 kb) [file 12915_2019_674_MOESM3_ESM.xlsx]

## Sheet: RawTableofAllSignificantGeneFra
Additional file 3: 78 significant Unique Gene Fragments. All UGFs with FDR q<0.1, prior to manual curation.
Meta_Gene	Imprinted_Gene	Imprinted Gene_Id	Expressed Allele	Strand	Study(LCL & GoNL)	Tests(Wx & SB)	ConfidenceLevelLCL	ConfidenceLevelGoNL	Conclusion	Comments from manual curation	gene_id	gene_name	strand	chr	start	end	LCL.Uns.SNPs	LCL.Uns.SampleSize	LCL.Uns.PatRatio	LCL.Uns.lfdr	LCL.Uns.bfdr	LCL.Uns.wxp	LCL.Uns.wxfdr	LCL.Fwd.SNPs	LCL.Fwd.SampleSize	LCL.Fwd.PatRatio	LCL.Fwd.lfdr	LCL.Fwd.bfdr	LCL.Fwd.wxp	LCL.Fwd.wxfdr	LCL.Rev.SNPs	LCL.Rev.SampleSize	LCL.Rev.PatRatio	LCL.Rev.lfdr	LCL.Rev.bfdr	LCL.Rev.wxp	LCL.Rev.wxfdr	GoNL.SNPs	GoNL.SampleSize	GoNL.PatRatio	GoNL.lfdr	GoNL.bfdr	GoNL.wxp	GoNL.wxfdr	LCL.Uns.RefRatio	LCL.Uns.RefAlt.lfdr	LCL.Uns.RefAlt.bfdr	LCL.Uns.RefAlt.wxp	LCL.Uns.RefAlt.wxfdr
PER3	PER3	ENSG00000049246	Paternal	+ve	LCL(Uns, Fwd,Rev), GoNL(Uns)	LCL(Uns.both,Fwd.both, Rev.both), GoNL(Uns.WX)	HC	LC	TP	Weak imprinting on forward strand (PER3 passes 10% FDR), but primary imprinting at this locus is RP3-467 gene on reverse strand	ENSG00000049246	PER3	+	chr1	7844380	7903142	159	133	0.648442	6.08153e-06	3.48497e-07	6.28397e-11	5.56107e-08	139	131	0.611029	0.0961986	0.00849096	3.939e-06	0.0024668	83	88	0.776809	0.000208975	1.85945e-05	3.03256e-09	2.80512e-06	79	82	0.684808	0.978483	0.578774	5.51375e-05	0.035073	0.487804	0.714953	0.40157	0.239435	0.436169
RP3-467L1.4,PER3	RP3-467L1.4	ENSG00000236266	Paternal	-ve	LCL(Uns,Rev)	LCL(Uns.both, Rev.both)	HC	-	TP	YES - Imprinted gene on reverse strand (RP3-467L1.4) with strong paternal	ENSG00000236266,ENSG00000049246	RP3-467L1.4,PER3	-,+	chr1	7870302	7887402	77	115	0.686629	0	0	2.87656e-09	2.13506e-06	51	88	0.553229	0.999897	0.994651	0.371579	0.995266	72	86	0.813649	0	0	1.14076e-10	1.20595e-07	34	49	0.62138	0.994267	0.801069	0.0213484	0.906494	0.491227	0.699474	0.381979	0.279811	0.480616
UTS2,PER3	PER3	ENSG00000049246	Paternal	+ve	LCL(Uns,Fwd)	LCL(Uns.both, Fwd.both)	HC	-	TP	UTS2 is not imprinted	ENSG00000049247,ENSG00000049246	UTS2,PER3	-,+	chr1	7903143	7905237	6	31	0.740553	0.0332238	0.0017134	6.02924e-05	0.0289014	6	30	0.752738	0.0774458	0.00556737	0.000141856	0.0627086	1	3	0.666667	NA	NA	NA	NA	5	33	0.536487	0.999506	0.977001	0.186252	0.98229	0.607143	0.468383	0.172097	0.124887	0.285609
AKIRIN1	AKIRIN1	ENSG00000174574	-	+ve	LCL(Uns,Fwd)	LCL(Uns.WX,Fwd.Wx)	LC	-	FP	Not clear that this is imprinted. Pat ratio=0.46, other plots not convincing,Not convincing; bit of reference bias visible	ENSG00000174574	AKIRIN1	+	chr1	39456895	39471731	54	141	0.460013	0.9351	0.339185	1.74338e-05	0.00978378	54	141	0.460027	0.962488	0.385744	1.77877e-05	0.00980072	1	1	0	NA	NA	NA	NA	57	99	0.515467	0.999947	0.997052	0.258911	0.98229	0.524755	0.776231	0.476963	0.384708	0.588039
RP11-69E11.4,BMP8A	PPIEL	ENSG00000243970	Paternal	-ve	LCL(Uns, Rev), GoNL(Uns)	LCL(Uns.both, Rev.both), GoNL(Uns.both)	HC	HC	TP	The reverse strand has paternal bias (RP11-69E11.4), not forward strand ( BMP8A). RP11-69E114 is likely PPIEL read through and PPIEL that is the imprinted gene in this locus	ENSG00000182109,ENSG00000183682	RP11-69E11.4,BMP8A	-,+	chr1	39987952	39991607	1	67	0.771921	0	0	1.00342e-07	6.79053e-05	1	23	0.413043	0.999693	0.982976	0.369116	0.995002	1	64	0.832799	0	0	1.19647e-08	9.83765e-06	21	89	0.904746	0	0	9.29075e-16	3.54591e-12	0.442807	0.765736	0.466721	0.631861	0.787098
RP11-69E11.4	PPIEL	ENSG00000243970	Paternal	-ve	LCL(Uns, Rev), GoNL(Uns)	LCL(Uns.both, Rev.both), GoNL(Uns.both)	HC	HC	TP	RP11-69E114 is likely PPIEL read through and PPIEL that is the imprinted gene in this locus	ENSG00000182109	RP11-69E11.4	-	chr1	39991608	39997509	24	123	0.698437	0	0	1.73766e-15	2.10431e-12	17	77	0.444032	0.999629	0.979166	0.296226	0.990951	24	121	0.744791	0	0	1.12448e-16	2.5472e-13	15	75	0.905244	0	0	3.88063e-12	5.69646e-09	0.530818	0.803627	0.493765	0.90668	0.956435
RP11-69E11.4,PPIEL	PPIEL	ENSG00000243970	Paternal	-ve	LCL(Uns, Rev), GoNL(Uns)	LCL(Uns.both, Rev.both), GoNL(Uns.both)	HC	HC	TP	RP11-69E114 is likely PPIEL read through and PPIEL that is the imprinted gene in this locus	ENSG00000182109,ENSG00000243970	RP11-69E11.4,PPIEL	-,-	chr1	39997510	40011859	31	126	0.77582	0	0	1.29768e-17	2.29679e-14	4	5	0.4	NA	NA	NA	NA	31	126	0.777518	0	0	1.26469e-17	4.67934e-14	16	69	0.933276	0	0	1.88405e-12	3.26848e-09	0.512302	0.526205	0.209267	0.239099	0.436076
PPIEL	PPIEL	ENSG00000243970	Paternal	-ve	LCL(Uns, Rev), GoNL(Uns)	LCL(Uns.both, Rev.both), GoNL(Uns.both)	HC	HC	TP	Yes, PPIEL is imprinted	ENSG00000243970	PPIEL	-	chr1	40011860	40024379	27	110	0.780104	0	0	2.05324e-14	2.05404e-11	NA	0	NA	NA	NA	NA	NA	27	110	0.780104	0	0	2.05324e-14	2.76254e-11	19	83	0.93395	0	0	6.18826e-15	1.96818e-11	0.576379	0.607362	0.279821	0.0312558	0.108795
MSH2	MSH2	ENSG00000095002	-	-ve	GoNL(Uns)	GoNL(Uns.WX)	-	LC	FP	The box/vector plots for GoNL shows no signs of imprinting and this is not significant in LCL data. It is not imprinted	ENSG00000095002	MSH2	+	chr2	47630108	47747909	323	147	0.532866	0.998369	0.938776	0.00876527	0.854576	322	147	0.532579	0.999365	0.962318	0.0109156	0.787582	9	11	0.818182	NA	NA	NA	NA	75	68	0.375201	0.778562	0.171279	0.000131943	0.0762993	0.522363	0.447325	0.160213	0.0303473	0.106621
ZDBF2	ZDBF2	ENSG00000204186	Paternal	+ve	LCL(Uns,Fwd), GoNL(Uns)	LCL(Uns.both,Fwd.both), GoNL(Uns.both)	HC	HC	TP	YES, imprinted gene	ENSG00000204186	ZDBF2	+	chr2	207139387	207179148	119	129	0.939354	0	0	2.64881e-21	1.21893e-17	119	129	0.939354	0	0	2.64881e-21	9.95291e-18	NA	0	NA	NA	NA	NA	NA	18	28	0.946429	1.6051e-06	5.94535e-08	9.51076e-06	0.00698053	0.614437	0.0172115	0.00338282	0.000794535	0.00668915
ADAM23	ADAM23	ENSG00000114948	Paternal	+ve	LCL(Uns,Fwd)	LCL(Uns.both, Fwd.both)	HC	-	TP	Yes, ADAM23 is weakly imprinted. Significant in LCL, does not survive FDR in GoNL. But trend is the same	ENSG00000114948	ADAM23	+	chr2	207308263	207485851	215	86	0.703612	0.0128595	0.000559052	7.898e-07	0.000504792	215	86	0.709289	0.0147909	0.000810413	6.27901e-07	0.000428971	2	2	0.5	NA	NA	NA	NA	38	68	0.630723	0.985915	0.664505	0.000238893	0.130251	0.569139	0.018293	0.00366614	0.00150181	0.0109978
AC069277.2	AC069277.2	ENSG00000189229	Paternal	+ve	LCL(Uns,Fwd)	LCL(Uns.both, Fwd.both)	HC	NA	TP	Yes, this looks imprinted in LCL. Low coverage in GoNL therefore not tested, however similar pattern as LCL can be seen.	ENSG00000189229	AC069277.2	+	chr3	6532166	6673375	242	58	0.791167	0.474847	0.0313306	1.21342e-05	0.00715889	242	58	0.794616	0.687513	0.0680854	1.16986e-05	0.00703318	1	1	0	NA	NA	NA	NA	7	5	0.8	NA	NA	NA	NA	0.512703	0.687839	0.367348	0.852725	0.92917
NEK10	NEK10	ENSG00000163491	Maternal	-ve	GoNL(Uns)	GoNL(Uns.SB)	-	LC	TP	Imprinted in GoNL but low coverage.Not imprinted in LCL.	ENSG00000163491	NEK10	-	chr3	27151576	27410951	236	101	0.484046	0.999774	0.99271	0.278239	0.991887	1	1	1	NA	NA	NA	NA	235	101	0.483771	0.99967	0.99421	0.275899	0.985329	22	17	0.176471	0.452651	0.0732421	0.00528611	0.840588	0.605652	0.105281	0.0244	0.00207137	0.0140881
EHHADH	EHHADH	ENSG00000113790	Paternal	-ve	GoNL(Uns)	GoNL(Uns.SB)	-	LC	TP	Imprinted in GoNL but low coverage.Not imprinted in LCL.	ENSG00000113790	EHHADH	-	chr3	184909744	184999778	140	100	0.580103	0.99945	0.980711	0.0257707	0.986316	1	1	1	NA	NA	NA	NA	140	100	0.579103	0.999281	0.986028	0.0282034	0.98445	11	16	0.875	0.381235	0.0396838	0.00232405	0.682305	0.512378	0.759546	0.460055	0.675943	0.81848
PPEF2	PPEF2	ENSG00000156194	-	-ve	GoNL(Uns)	GoNL(Uns.SB)	-	LC	FP	FALSE POSITIVE driven by 1 SNP with very high read depth. NOT IMPRINTED	ENSG00000156194	PPEF2	-	chr4	76781020	76823724	17	22	0.704545	0.997835	0.916131	0.0653862	0.986316	2	1	1	NA	NA	NA	NA	15	21	0.690476	0.998376	0.966431	0.111114	0.98445	11	16	0.5625	0.354821	0.028666	0.934042	1	0.704545	0.502112	0.19269	0.0492562	0.15031
NAP1L5,HERC3	NAP1L5	ENSG00000177432	Paternal	-ve	LCL(Uns, Rev), GoNL(Uns)	LCL(Uns.both, Rev.both), GoNL(Uns.SB)	HC	LC	TP	NAPIL5 is imprinted. HERC 3 is NOT imprinted (wrong strand)	ENSG00000177432,ENSG00000138641	NAP1L5,HERC3	-,+	chr4	89617066	89619386	9	94	0.948884	0	0	5.91188e-16	7.55703e-13	5	22	0.492424	0.999863	0.993052	0.860139	1	7	93	0.968488	0	0	7.08468e-16	1.16504e-12	8	20	0.925	0.00108437	3.8785e-05	0.000899907	0.365381	0.556629	0.690363	0.370344	0.213107	0.40457
MRPS27	MRPS27	ENSG00000113048	-	-ve	LCL(Uns)	LCL(Uns.WX)	LC	-	FP	FALSE POSITIVE driven by 2 SNPs with very high read depth with unstranded data. Gene on reverse strand and no significance. NOT IMPRINTED	ENSG00000113048	MRPS27	-	chr5	71515236	71616193	308	130	0.441542	0.993464	0.770744	0.000135238	0.0610137	6	9	0.222222	NA	NA	NA	NA	307	130	0.444269	0.992862	0.839069	0.000177172	0.100852	40	101	0.478989	0.999984	0.99772	0.930751	1	0.513356	0.107389	0.0251745	0.012717	0.056347
CTD-2161E19.1	CTD-2161E19.1	ENSG00000242477	Paternal	-ve	GoNL(Uns)	GoNL(Uns.SB)	NA	LC	FP	NOT imprinted. Expressed in GoNL only - no data in LCL. Diagnostic plots and reference bias test shows Ref bias	ENSG00000242477	CTD-2161E19.1	-	chr5	86180048	86180698	3	3	0.666667	NA	NA	NA	NA	1	1	1	NA	NA	NA	NA	2	2	0.5	NA	NA	NA	NA	4	16	0.8125	0.431691	0.062083	0.00800325	0.853991	1	NA	NA	NA	NA
PXDC1	PXDC1	ENSG00000168994	Paternal	-ve	LCL(Uns, Rev), GoNL(Uns)	LCL(Uns.both, Rev.both), GoNL(Uns.SB)	HC	LC	TP	YES, IMPRINTED	ENSG00000168994	PXDC1	-	chr6	3722848	3752260	135	139	0.644942	0	0	9.29192e-13	8.90824e-10	4	5	0.8	NA	NA	NA	NA	135	139	0.645351	0	0	8.66484e-13	1.06866e-09	26	80	0.683943	0.595359	0.0997199	0.000264484	0.140198	0.507957	0.85071	0.509912	0.830583	0.918969
RP11-420L9.4,FAM50B	FAM50B	ENSG00000145945	Paternal	+ve	LCL(Uns,Fwd), GoNL(Uns)	LCL(Uns.both,Fwd.both), GoNL(Uns.both)	HC	HC	TP	FAM50B is imprinted, RP11-420L9 is NOT imprinted.	ENSG00000238158,ENSG00000145945	RP11-420L9.4,FAM50B	+,+	chr6	3849620	3851551	4	36	0.944444	0	0	1.82582e-05	0.0100024	4	36	0.944444	0	0	1.82582e-05	0.00980072	NA	0	NA	NA	NA	NA	NA	5	35	0.995238	0	0	2.4823e-07	0.000205956	0.472718	0.325872	0.0991129	0.37343	0.577281
LTV1	LTV1	ENSG00000135521	-	+ve	LCL(Fwd)	LCL(Fwd.SB)	LC	-	FP	FALSE POSITIVE driven by a few SNPs with very high read depth. NOT IMPRINTED	ENSG00000135521	LTV1	+	chr6	144165755	144184949	60	89	0.51435	0.999823	0.994116	0.862374	1	60	89	0.518298	0.21709	0.0234196	0.792827	1	8	13	0.307692	NA	NA	NA	NA	26	44	0.561947	0.999738	0.988423	0.116258	0.98229	0.558008	0.638799	0.312488	0.0121104	0.0541695
IGF2BP3	IGF2BP3	ENSG00000136231	Paternal	-ve	LCL(Uns,Rev)	LCL(Uns.WX, Rev.WX)	LC	NA	TP	YES, IMPRINTED, but in LCL only. In GoNL data is very sparse	ENSG00000136231	IGF2BP3	-	chr7	23351349	23510086	653	149	0.543948	0.826008	0.122699	5.25816e-05	0.0261254	20	23	0.532609	0.999871	0.993478	1	1	652	149	0.543527	0.782088	0.124056	5.19116e-05	0.033404	1	1	1	NA	NA	NA	NA	0.546022	0.00214538	0.000392444	2.07376e-06	5.54182e-05
RPS2P32	RPS2P32	ENSG00000232818	Paternal	+ve	LCL(Uns,Fwd)	LCL(Uns.SB,Fwd.SB)	LC	-	TP	YES, IMPRINTED, but in LCL only. In GoNL data is sparse	ENSG00000232818	RPS2P32	+	chr7	23530092	23530983	3	24	0.788194	0.56545	0.042013	0.0010061	0.350748	3	23	0.880435	0.0426257	0.00308881	0.000868155	0.297256	1	14	0.565476	NA	NA	NA	NA	1	17	0.637255	0.999279	0.967067	0.0781627	0.98229	0.451389	0.668517	0.344513	0.830303	0.918836
GRB10	GRB10	ENSG00000106070	Maternal	-ve	GoNL(Uns)	GoNL(Uns.both)	-	HC	TP	YES, IMPRINTED, but in GoNL only. In LCL data looks biallelic	ENSG00000106070	GRB10	-	chr7	50657760	50861159	42	31	0.565494	0.99966	0.988816	0.481912	0.999984	2	2	0.5	NA	NA	NA	NA	40	29	0.57001	0.999534	0.991602	0.474354	0.995466	122	107	0.294035	1.55712e-14	7.78561e-16	1.32296e-11	1.68307e-08	0.503421	0.761926	0.462937	0.837101	0.923029
SGCE	SGCE	ENSG00000127990	Paternal	-ve	LCL(Uns,Rev)	LCL(Uns.both, Rev.both)	HC	-	TP	YES, IMPRINTED	ENSG00000127990	SGCE	-	chr7	94214542	94285521	150	104	0.829661	0	0	3.08028e-17	4.89726e-14	42	52	0.583333	0.999442	0.967379	0.0907525	0.961945	148	102	0.83217	0	0	1.20476e-16	2.5472e-13	11	22	0.530303	0.999612	0.982144	0.582312	0.986792	0.547034	0.728764	0.418939	0.151346	0.32427
PEG10	PEG10	ENSG00000242265	Paternal	+ve	LCL(Uns,Fwd), GoNL(Uns)	LCL(Uns.both,Fwd.both), GoNL(Uns.SB)	HC	LC	TP	YES, IMPRINTED	ENSG00000242265	PEG10	+	chr7	94285637	94299007	22	79	0.965958	0	0	1.51119e-14	1.5805e-11	22	79	0.965958	0	0	1.51119e-14	1.89277e-11	NA	0	NA	NA	NA	NA	NA	7	14	1	1.71998e-24	1.07499e-25	0.000426861	0.203645	0.530719	0.730285	0.420887	0.833475	0.921128
RP11-134O21.1	RP11-134O21.1	ENSG00000254319	Paternal	-ve	LCL(Uns,Rev)	LCL(Uns.both, Rev.both)	HC	-	TP	YES, IMPRINTED in LCL. GoNL shows same trend, but insufficent data to survive FDR	ENSG00000254319	RP11-134O21.1	-	chr8	2523591	2584857	400	119	0.675442	0.00115928	6.67961e-05	3.82738e-08	2.66861e-05	115	67	0.593936	0.993126	0.683183	0.0537093	0.945276	387	115	0.698197	0.000240598	2.96947e-05	8.19068e-09	7.13071e-06	24	23	0.782609	0.978366	0.574232	0.00728854	0.853991	0.533996	0.547656	0.226203	0.142427	0.312231
GS1-57L11.1	GS1-57L11.1	ENSG00000253853	Paternal	+ve	LCL(Uns,Fwd)	LCL(Uns.both, Fwd.both)	HC	-	TP	YES, IMPRINTED in LCL. GoNL shows same trend, but insufficent data to survive FDR may be due to the ties in obs and low RD	ENSG00000253853	GS1-57L11.1	+	chr8	2585992	2680004	547	120	0.728537	2.57266e-06	8.30145e-08	4.81804e-10	3.82755e-07	547	120	0.728769	4.71951e-06	3.03432e-07	4.24446e-10	3.75261e-07	11	9	0.777778	NA	NA	NA	NA	16	17	0.911765	0.798251	0.18586	0.000836115	0.346861	0.582077	0.00499404	0.000924851	1.49209e-05	0.00027888
PCM1	PCM1	ENSG00000078674	-	+ve	LCL(Rev)	LCL(Rev.SB)	LC	-	FP	WRONG STRAND! PCM1 is +ve strand, but signal of paternal bias is on -ve strand.	ENSG00000078674	PCM1	+	chr8	17780349	17885478	671	143	0.511602	0.999886	0.995624	0.0658115	0.986316	671	143	0.511016	0.999936	0.995996	0.0546943	0.945276	63	49	0.707143	0.403216	0.0183079	0.00104947	0.47067	253	110	0.509892	0.999963	0.997399	0.604333	0.986938	0.544529	0.718107	0.405294	1.12665e-08	6.94987e-07
TRAPPC9,PEG13	PEG13	NA	Paternal	-ve	GoNL(Uns)	GoNL(Uns.WX)	-	LC	TP	Yes, imprinted in GoNL	NA	TRAPPC9,PEG13	-	chr8	141104993	141110634	18	48	0.47	NA	NA	0.682333	1	0	0	NA	NA	NA	NA	NA	18	48	0.47	NA	NA	0.682333	1	17	92	0.99	NA	NA	9.82e-17	4.69e-13	0.56	NA	NA	0.137288	0.3049
SH2D3C	SH2D3C	ENSG00000095370	-	-ve	LCL(Fwd)	LCL(Fwd.SB)	LC	-	FP	WRONG STRAND! SH2D3C is -ve strand, but signal of maternal bias is on +ve strand.	ENSG00000095370	SH2D3C	-	chr9	130500596	130541020	165	138	0.521823	0.999944	0.996773	0.0499086	0.986316	16	21	0.253968	0.735097	0.0856383	0.00253682	0.559668	164	138	0.523056	0.999912	0.99704	0.0340003	0.98445	101	106	0.528162	0.999972	0.997556	0.253086	0.98229	0.542955	0.0709943	0.0160323	0.00665146	0.0344382
H19	H19	ENSG00000130600	Maternal	-ve	LCL(Uns,Rev), GoNL(Uns)	LCL(Uns.both, Rev.both), GoNL(Uns.both)	HC	HC	TP	Yes,imprinted	ENSG00000130600	H19	-	chr11	2016406	2022700	24	57	0.258476	0.451851	0.0220907	1.51969e-05	0.00874165	23	30	0.608571	0.999603	0.977398	0.106176	0.961945	14	48	0.100593	5.61902e-10	4.43503e-11	7.28347e-08	5.38977e-05	5	44	0	2.70638e-14	2.73162e-15	4.349e-09	4.1496e-06	0.510246	0.620585	0.293643	0.425499	0.624661
AC132217.4,IGF2	IGF2	ENSG00000167244	Paternal	-ve	GoNL(Uns)	GoNL(Uns.SB)	NA	LC	TP	Yes, IGF2 imprinted. AC132217.4 NOT IMPRINTED (just the same gene with different name). Same trend in LCL but low sample size and not tested	ENSG00000240801,ENSG00000167244	AC132217.4,IGF2	-,-	chr11	2150351	2151194	NA	NA	NA	NA	NA	NA	NA	NA	NA	NA	NA	NA	NA	NA	NA	NA	NA	NA	NA	NA	NA	3	26	0.894231	0.243357	0.00842906	0.000290926	0.150047	NA	NA	NA	NA	NA
KCNQ1	KCNQ1	ENSG00000053918	Maternal	+ve	LCL(Uns, Fwd,Rev)	LCL(Uns.both,Fwd.both, Rev.both)	HC	-	TP	KCNQ1 is IMPRINTED(maternally biased). Antisense and overlapping KCNQ1QT1 is paternally expressed	ENSG00000053918	KCNQ1	+	chr11	2465914	2861364	246	119	0.363143	0.0392544	0.00256661	2.74856e-06	0.00166425	201	102	0.182084	1.18174e-10	1.72463e-11	5.9342e-12	6.86085e-09	51	51	0.872549	0.00014432	8.01782e-06	6.38376e-08	4.97261e-05	434	130	0.455569	0.999355	0.970162	0.00889793	0.853991	0.479061	0.67901	0.357065	0.72827	0.852594
KCNQ1OT1,KCNQ1	KCNQ1OT1	ENSG00000269821	Paternal	-ve	LCL(Uns, Fwd,Rev), GoNL(Uns)	LCL(Uns.both,Fwd.both, Rev.both), GoNL(Uns.both)	HC	HC	TP	KCNQ1QT1 is IMPRINTED(paternally biased). Antisense and overlapping KCNQ1 is maternally expressed	ENSG00000269821,ENSG00000053918	KCNQ1OT1,KCNQ1	-,+	chr11	2629558	2721224	321	137	0.943793	0	0	1.50842e-22	8.67681e-19	66	50	0.183333	0.00118123	5.58561e-05	3.48589e-05	0.0180665	321	137	0.95691	0	0	1.59093e-22	2.35457e-18	91	99	0.741473	0	0	1.03466e-08	9.40208e-06	0.51126	0.605325	0.277951	0.324981	0.52878
KCNQ1-AS1,KCNQ1	KCNQ1	ENSG00000053918	Maternal	+ve	LCL(Uns,Fwd), GoNL(Uns)	LCL(Uns.both,Fwd.both), GoNL(Uns.both)	HC	HC	TP	KCNQ-AS1 IS NOT IMPRINTED (no data on reverese strand)	ENSG00000229414,ENSG00000053918	KCNQ1-AS1,KCNQ1	-,+	chr11	2861365	2870339	21	42	0.208282	0.00292247	0.000174351	5.33658e-05	0.0261254	21	42	0.208282	0.00569385	0.000272702	5.33658e-05	0.0250652	NA	0	NA	NA	NA	NA	NA	28	90	0.448798	0.409249	0.0508828	8.35476e-06	0.00664307	0.532453	0.68607	0.36518	0.601957	0.764499
PXN-AS1,PXN	PXN-AS1,PXN	ENSG00000255857,ENSG00000089159	-	-	LCL(Uns)	LCL(Uns.Wx)	LC	-	FP	LIKELY FALSE POSITIVE. Non-signifnicant in stranded data, does not make biological sense. Non-signficant in GoNL	ENSG00000255857,ENSG00000089159	PXN-AS1,PXN	+,-	chr12	120648250	120650941	11	81	0.423157	0.876057	0.171056	0.00022405	0.0991379	10	56	0.462202	0.999842	0.991919	0.219765	0.989755	10	78	0.410188	0.929557	0.345573	0.00126459	0.534742	7	67	0.491095	0.999977	0.997636	0.955158	1	0.469654	0.784237	0.48277	0.984847	0.998516
RB1	RB1	ENSG00000139687	Maternal	+ve	LCL(Uns,Fwd)	LCL(Uns.both, Fwd.both)	HC	-	TP	YES, IMPRINTED (maternal bias) in LCL	ENSG00000139687	RB1	+	chr13	48877887	49056122	287	108	0.394549	2.84543e-06	1.6934e-07	6.23681e-10	4.78342e-07	285	108	0.394061	1.65053e-06	8.26287e-08	3.76763e-10	3.53922e-07	19	18	0.777778	0.964623	0.546522	0.013179	0.947816	44	28	0.538349	0.999824	0.992371	0.699234	0.98986	0.570624	0.672571	0.349212	0.136133	0.303134
LPAR6,RB1	LPAR6	ENSG00000139679	Paternal	-ve	LCL(Fwd, Rev), GoNL(Uns)	LCL(Fwd.both, Rev.both), GoNL(Uns.WX)	HC	LC	TP	YES, IMPRINTED (paternal bias, antisense and within intron of RB1)	ENSG00000139679,ENSG00000139687	LPAR6,RB1	-,+	chr13	48963707	49018840	137	96	0.394123	0.996243	0.852155	0.00133354	0.414641	131	92	0.275427	8.81895e-10	1.07557e-10	2.25182e-11	2.25632e-08	32	46	0.872749	0	0	7.14094e-07	0.000503266	24	65	0.597027	0.962759	0.441872	0.000102024	0.0608414	0.496998	0.694303	0.375367	0.363853	0.568356
UNC79	UNC79	ENSG00000133958	-	+ve	LCL(Rev)	LCL(Rev.SB)	LC	-	FP	FALSE POSITIVE - UNC79 IS NOT IMPRINTED (wrong strand!)	ENSG00000133958	UNC79	+	chr14	93799565	94174222	266	112	0.506763	0.999925	0.996398	0.769123	1	248	110	0.479556	0.999939	0.99607	0.18188	0.98859	32	26	0.817308	0.490877	0.0364836	0.000520811	0.265793	20	26	0.511538	0.999888	0.995127	0.862468	0.998724	0.536229	0.823937	0.501997	0.719975	0.846739
MEG3	MEG3	ENSG00000214548	Maternal	+ve	GoNL(Uns)	GoNL(Uns.both)	NA	HC	TP	YES, IMPRINTED (maternal bias)	ENSG00000214548	MEG3	+	chr14	101245747	101327368	15	16	0.21875	NA	NA	NA	NA	14	15	0.166667	NA	NA	NA	NA	1	1	1	NA	NA	NA	NA	17	52	0.00384615	5.96132e-14	5.20474e-15	2.77526e-10	3.11531e-07	0.53125	NA	NA	NA	NA
MEG3,RP11-123M6.2	MEG3	ENSG00000214548	Maternal	+ve	LCL(Uns,Fwd), GoNL(Uns)	LCL(Uns.SB,Fwd.Sb), GoNL(Uns.both)	LC	HC	TP	MEG3 is imprinted, but RP11-123M6.2 IS NOT IMPRINTED (no expression from the -ve strand)	ENSG00000214548,ENSG00000258663	MEG3,RP11-123M6.2	+,-	chr14	101300769	101327363	36	25	0.242222	0.0954091	0.00462977	0.00264932	0.601126	36	24	0.210648	0.112943	0.0117551	0.00160812	0.464807	1	1	1	NA	NA	NA	NA	26	79	0.0229958	1.18722e-13	1.20118e-14	2.16485e-14	5.16398e-11	0.625556	0.628496	0.301298	0.260451	0.459597
MKRN3	MKRN3	ENSG00000179455	Paternal	+ve	LCL(Uns,Fwd), GoNL(Uns)	LCL(Uns.both,Fwd.both), GoNL(Uns.SB)	HC	LC	TP	YES, IMPRINTED (paternal bias)	ENSG00000179455	MKRN3	+	chr15	23810454	23873064	20	46	0.903846	0	0	4.23156e-07	0.000278183	20	46	0.903846	0	0	4.23156e-07	0.000302859	NA	0	NA	NA	NA	NA	NA	5	14	1	6.34838e-24	4.74609e-25	0.000740291	0.328534	0.422129	0.695232	0.376846	0.946996	0.978201
SNURF,SNRPN	SNURF,SNRPN	ENSG00000214265,ENSG00000128739	Paternal	+ve	LCL(Uns,Fwd), GoNL(Uns)	LCL(Uns.both,Fwd.both), GoNL(Uns.both)	HC	HC	TP	SNURF/SNRPN show very strong paternal bias	ENSG00000214265,ENSG00000128739	SNURF,SNRPN	+,+	chr15	25200133	25223870	106	113	0.983937	0	0	1.24678e-19	3.58591e-16	106	113	0.984114	0	0	1.24726e-19	3.12439e-16	4	4	0.75	NA	NA	NA	NA	39	97	0.998438	0	0	1.22258e-17	2.10962e-13	0.524013	0.631245	0.304266	0.424622	0.62409
SNURF,SNHG14	SNURF,SNHG14	ENSG00000214265,ENSG00000224078	Paternal	+ve	LCL(Uns,Fwd), GoNL(Uns)	LCL(Uns.both,Fwd.both), GoNL(Uns.both)	HC	HC	TP	SNURF/SNHG14 IMPRINTED, very strong paternal bias	ENSG00000214265,ENSG00000224078	SNURF,SNHG14	+,+	chr15	25224704	25245423	87	119	0.98003	0	0	8.56525e-20	2.8154e-16	87	119	0.98003	0	0	8.56525e-20	2.57471e-16	2	5	1	NA	NA	NA	NA	51	66	0.996892	0	0	1.24343e-12	2.37284e-09	0.461552	0.638008	0.311728	0.624373	0.78235
SNHG14	SNHG14	ENSG00000224078	Paternal	+ve	LCL(Uns,Fwd), GoNL(Uns)	LCL(Uns.both,Fwd.both), GoNL(Uns.both)	HC	HC	TP	SNHG14 IMPRINTED, very strong paternal bias	ENSG00000224078	SNHG14	+	chr15	25245424	25582380	554	148	0.894964	0	0	4.88038e-25	5.61463e-21	478	145	0.979188	0	0	7.25167e-25	5.44963e-21	105	92	0.475451	0.999894	0.996886	0.300608	0.98709	148	109	0.875019	0	0	8.17211e-17	5.19828e-13	0.464963	0.760463	0.461221	0.746582	0.86494
RP11-701H24.3,SNHG14	SNHG14	ENSG00000224078	Paternal	+ve	LCL(Uns,Fwd)	LCL(Uns.both, Fwd.both)	HC	NA	TP	SNHG14 IMPRINTED, exclude RP11-701H24.3 (not imprited,no data, wrong strand)	ENSG00000257647,ENSG00000224078	RP11-701H24.3,SNHG14	-,+	chr15	25272883	25277019	31	85	0.989032	0	0	8.93097e-15	9.78537e-12	31	85	0.989032	0	0	8.93097e-15	1.2203e-11	NA	0	NA	NA	NA	NA	NA	6	12	1	NA	NA	NA	NA	0.471203	0.580578	0.253611	0.346815	0.551362
RP11-701H24.2,SNHG14	SNHG14	ENSG00000224078	Paternal	+ve	LCL(Uns,Fwd), GoNL(Uns)	LCL(Uns.both,Fwd.both), GoNL(Uns.both)	HC	HC	TP	SNHG14 IMPRINTED, exclude RP11-701H24.2 (PWAR6) (appears to be same transcript)	ENSG00000257151,ENSG00000224078	RP11-701H24.2,SNHG14	+,+	chr15	25277195	25281637	25	102	0.973265	0	0	3.19262e-17	4.89726e-14	25	102	0.973265	0	0	3.19262e-17	4.7985e-14	NA	0	NA	NA	NA	NA	NA	14	64	1	4.14828e-21	2.25194e-22	2.82247e-12	4.48843e-09	0.489205	0.643292	0.317225	0.762128	0.875634
IGF1R	IGF1R	ENSG00000140443	Paternal	+ve	LCL(Uns,Fwd)	LCL(Uns.both, Fwd.both)	HC	-	TP	IGF1R shows paternal bias	ENSG00000140443	IGF1R	+	chr15	99192200	99497377	441	128	0.555491	0.27322	0.0129469	8.53336e-05	0.0400702	436	128	0.557704	0.430301	0.0350448	0.000103423	0.0471046	16	14	0.571429	NA	NA	NA	NA	393	128	0.500648	0.999958	0.997308	0.551024	0.984265	0.552244	0.427872	0.149298	0.0686565	0.19118
IGF1R,RP11-654A16.3	IGF1R	ENSG00000140443	Paternal	+ve	LCL(Uns,Fwd)	LCL(Uns.SB,Fwd.Sb)	LC	-	TP	IGF1R shows paternal bias, RP11-654A16.3 NOT IMPRINTED (wrong strand)	ENSG00000140443,ENSG00000259475	IGF1R,RP11-654A16.3	+,-	chr15	99497378	99507759	51	103	0.59068	0.603699	0.063158	0.000561481	0.230529	50	102	0.600733	0.605078	0.0508791	0.000382039	0.159501	9	12	0.5	NA	NA	NA	NA	63	114	0.506224	0.99993	0.996582	0.145723	0.98229	0.532902	0.752176	0.450356	0.747219	0.865218
PRR25	PRR25	ENSG00000167945	Paternal	+ve	LCL(Uns,Fwd)	LCL(Uns.both, Fwd.both)	HC	-	TP	PRR25 IMPRINTED	ENSG00000167945	PRR25	+	chr16	855443	863861	52	93	0.671249	8.47109e-05	2.82974e-06	1.92865e-08	1.38676e-05	42	88	0.685266	6.69818e-06	5.94103e-07	3.5006e-08	2.6307e-05	11	39	0.576679	0.997578	0.946832	0.120338	0.98445	18	31	0.658935	0.996433	0.865441	0.019407	0.906494	0.486624	0.756735	0.45638	0.840569	0.924519
LA16c-306E5.2	NAA60	ENSG00000122390	Maternal	+ve	LCL(Uns, Fwd,Rev), GoNL(Uns)	LCL(Uns.both,Fwd.both, Rev.both), GoNL(Uns.both)	HC	HC	TP	NAA60 IMPRINTED, exclude LA16c-306E5.2	ENSG00000262621	LA16c-306E5.2	+	chr16	3415099	3493610	132	113	0.152486	6.93607e-10	2.64044e-11	4.56755e-18	9.55407e-15	106	94	0.292644	8.68504e-10	6.45384e-11	4.5519e-09	3.60079e-06	88	104	0.0693865	1.84716e-10	1.20033e-11	3.76081e-17	1.1132e-13	49	70	0.145908	1.4818e-10	5.71078e-12	4.33079e-11	5.16528e-08	0.508695	0.628604	0.301383	0.166529	0.345689
RP11-433P17.3,LA16c-306E5.2	NAA60	ENSG00000122390	Maternal	+ve	LCL(Uns,Fwd)	LCL(Uns.both, Fwd.both)	HC	NA	TP	Exclude LA16c-306E5.2, exclude RP11-433P17.3 - its NAA60 that is imprinted here	ENSG00000262118,ENSG00000262621	RP11-433P17.3,LA16c-306E5.2	-,+	chr16	3417719	3419246	7	32	0.154688	0.003262	0.000251542	9.45959e-05	0.0435311	7	30	0.0972222	3.41372e-05	2.0525e-06	1.32846e-05	0.00767951	3	5	0.733333	NA	NA	NA	NA	3	5	0.2	NA	NA	NA	NA	0.416761	0.657211	0.332341	0.185974	0.371436
RP11-433P17.2,LA16c-306E5.2	NAA60	ENSG00000122390	Maternal	+ve	LCL(Uns,Fwd)	LCL(Uns.both, Fwd.both)	HC	NA	TP	NAA60 IMPRINTED, exclude RP11-433P17.2	ENSG00000263177,ENSG00000262621	RP11-433P17.2,LA16c-306E5.2	-,+	chr16	3419957	3420906	4	41	0.20935	0.0175313	0.000963154	3.80072e-05	0.0198752	4	41	0.205285	0.0250685	0.00167677	3.81006e-05	0.018926	1	2	0.5	NA	NA	NA	NA	4	9	0.111111	NA	NA	NA	NA	0.489837	0.76396	0.46472	0.887948	0.946148
MTRNR2L4,LA16c-306E5.2	NAA60	ENSG00000122390	Maternal	+ve	LCL(Uns,Fwd)	LCL(Uns.both, Fwd.both)	HC	NA	TP	MTRNR2L4 NOT IMPRINTED (Wrong strand), exclude LA16c-306E5.2 - its NAA60 that is imprinted here	ENSG00000232196,ENSG00000262621	MTRNR2L4,LA16c-306E5.2	-,+	chr16	3421053	3422283	6	44	0.193939	0.000960459	3.64494e-05	1.72853e-06	0.00107491	6	42	0.161111	0.000167961	8.96536e-06	1.10423e-06	0.000721593	3	6	0.666667	NA	NA	NA	NA	4	7	0.285714	NA	NA	NA	NA	0.49697	0.776621	0.477301	0.81881	0.912368
LA16c-306E5.2,ZSCAN32	NAA60	ENSG00000122390	Maternal	+ve	LCL(Fwd)	LCL(Fwd.both)	HC	-	TP	Exclude LA16c-306E5.2, exclude ZSCAN32 (wrong strand), its NAA60 that is imprinted here	ENSG00000262621,ENSG00000140987	LA16c-306E5.2,ZSCAN32	+,-	chr16	3432085	3451065	69	109	0.485044	0.999603	0.986741	0.035498	0.986316	42	83	0.209682	1.17762e-10	1.09383e-11	1.52657e-11	1.63888e-08	68	108	0.526512	0.999817	0.996142	0.344316	0.988771	42	93	0.477062	0.999972	0.99756	0.696178	0.989431	0.535971	0.0629362	0.0141703	0.00195359	0.0134623
LA16c-306E5.2,ZNF597	ZNF597	ENSG00000167981	Maternal	-ve	LCL(Uns,Rev), GoNL(Uns)	LCL(Uns.both, Rev.both), GoNL(Uns.both)	HC	HC	TP	YES, ZNF597 imprinted	ENSG00000262621,ENSG00000167981	LA16c-306E5.2,ZNF597	+,-	chr16	3486104	3493542	40	96	0.0563099	3.53215e-11	1.26148e-12	2.68219e-16	3.63027e-13	23	36	0.263889	0.986478	0.555138	0.005826	0.715589	39	96	0.0422794	7.33764e-12	4.89176e-13	3.14128e-16	5.81138e-13	19	49	0.0455782	6.18633e-14	7.56551e-15	2.1025e-09	2.11168e-06	0.515395	0.661311	0.336654	0.373108	0.577067
LA16c-306E5.2,NAA60	NAA60	ENSG00000122390	Maternal	+ve	LCL(Uns,Fwd), GoNL(Uns)	LCL(Uns.both,Fwd.both), GoNL(Uns.both)	HC	HC	TP	NAA60 IMPRINTED, exclude LA16c-306E5.2	ENSG00000262621,ENSG00000122390	LA16c-306E5.2,NAA60	+,+	chr16	3493611	3508070	49	118	0.0533254	6.3202e-11	3.39736e-12	8.28959e-19	2.05895e-15	49	117	0.0565832	5.72509e-11	3.81672e-12	3.18303e-18	6.83442e-15	10	12	0.333333	NA	NA	NA	NA	28	56	0.0263605	1.74607e-14	1.57295e-15	3.79532e-10	4.02367e-07	0.518755	0.765166	0.466082	0.975431	0.993831
RP11-64J4.2	RP11-64J4.2	ENSG00000262670	Maternal	-ve	LCL(Uns,Rev)	LCL(Uns.SB, Rev.SB)	LC	-	TP	Looks imprinted in LCL	ENSG00000262670	RP11-64J4.2	-	chr17	3182269	3289223	98	28	0.297619	0.579865	0.0525592	0.00738139	0.805493	2	3	0.666667	NA	NA	NA	NA	97	27	0.271605	0.589769	0.0569757	0.00634043	0.828679	45	42	0.493254	0.99986	0.993992	0.392127	0.982426	0.467857	0.483881	0.181685	0.758853	0.873372
CHRNE	CHRNE	ENSG00000108556	Paternal	-ve	GoNL(Uns)	GoNL(Uns.WX)	-	LC	TP	CHRNE appears imprinted, paternal bias in GoNL	ENSG00000108556	CHRNE	-	chr17	4801357	4806369	12	71	0.594637	0.957626	0.40743	0.0370964	0.986316	12	44	0.609848	0.99943	0.966586	0.142206	0.972477	10	51	0.556892	0.97659	0.632892	0.216386	0.98445	12	69	0.696103	0.888626	0.268899	3.46393e-05	0.0236079	0.51398	0.679334	0.357578	0.594057	0.758872
PFAS	PFAS	ENSG00000178921	-	+ve	LCL(Rev)	LCL(Rev.SB)	LC	-	FP	LIKELY FALSE POSITIVE. Wrong strand, and outlier that appears to drive signal in ShrinkBayes	ENSG00000178921	PFAS	+	chr17	8151363	8173809	82	127	0.500861	0.99996	0.997043	0.603152	1	80	127	0.503091	0.999969	0.996858	0.321525	0.990951	13	41	0.289257	0.621435	0.0771349	0.00245286	0.716394	32	88	0.477878	0.999944	0.996987	0.307619	0.982426	0.522654	0.000498809	7.44584e-05	2.04325e-05	0.00035888
KCNJ12	KCNJ12	ENSG00000184185	Maternal	+ve	LCL(Uns)	LCL(Uns.Sb)	LC	NA	FP	Positive strand does not show significance, its significant only with unstranded data. LIKELY FALSE POSITIVE.P-value only when combined fwd and rev data, makes no biological sense	ENSG00000184185	KCNJ12	+	chr17	21279509	21323179	34	28	0.24628	0.705604	0.08532	0.00590372	0.776222	34	28	0.246429	0.842846	0.169732	0.00590372	0.715589	1	1	0	NA	NA	NA	NA	1	2	0.5	NA	NA	NA	NA	0.605655	0.725821	0.414939	0.703198	0.836127
CCDC151	CCDC151	ENSG00000198003	Paternal	-ve	LCL(Uns)	LCL(Uns.SB)	LC	NA	FP	LIKELY FALSE POSITIVE.P-value only when combined fwd and rev data, makes no biological sense	ENSG00000198003	CCDC151	-	chr19	11531272	11546108	19	26	0.775641	0.617461	0.0736166	0.00123304	0.405927	13	17	0.823529	0.947423	0.297967	0.00515529	0.696819	9	12	0.763889	NA	NA	NA	NA	5	5	0.15	NA	NA	NA	NA	0.5	0.754279	0.453098	0.89306	0.948751
ZNF714	ZNF714	ENSG00000160352	Paternal	+ve	LCL(Uns,Fwd)	LCL(Uns.both, Fwd.both)	HC	-	TP	YES, WEAK PATERNAL BIAS FOR ZNF714	ENSG00000160352	ZNF714	+	chr19	21264965	21308073	108	116	0.622855	0.126943	0.00728876	3.90364e-05	0.0199597	108	116	0.623026	0.203016	0.0175509	3.90356e-05	0.018926	3	3	0.333333	NA	NA	NA	NA	44	37	0.625054	0.999715	0.987324	0.231116	0.98229	0.543779	0.447496	0.160367	0.179463	0.362789
ZNF613	ZNF613	ENSG00000176024	Paternal	+ve	GoNL(Uns)	GoNL(Uns.both)	-	HC	TP	YES, WEAK PATERNAL BIAS FOR ZNF613 in GoNL only	ENSG00000176024	ZNF613	+	chr19	52430400	52452012	76	95	0.498709	0.999881	0.995512	0.941653	1	76	95	0.502607	0.999942	0.996159	0.944169	1	16	10	0.566667	NA	NA	NA	NA	28	47	0.665398	0.530806	0.0859522	9.17615e-05	0.0564866	0.552869	0.507874	0.197359	0.140312	0.309267
ZNF331	ZNF331	ENSG00000130844	Paternal	+ve	LCL(Uns,Fwd), GoNL(Uns)	LCL(Uns.both,Fwd.both), GoNL(Uns.both)	HC	HC	TP	YES, ZNF331 IMPRINTED	ENSG00000130844	ZNF331	+	chr19	54024235	54083523	293	160	0.812005	0	0	8.47937e-27	1.95102e-22	292	160	0.811811	0	0	8.81541e-27	1.32496e-22	27	21	0.738095	0.952662	0.502874	0.0227797	0.964318	164	117	0.701581	0	0	3.80937e-14	8.07713e-11	0.479197	0.437991	0.154649	0.12311	0.282897
ZIM2,PEG3	PEG3	ENSG00000198300	Paternal	-ve	LCL(Uns,Rev)	LCL(Uns.both, Rev.both)	HC	NA	TP	YES, PEG3 IMPRINTED - no data for ZIM2 alone	ENSG00000269699,ENSG00000198300	ZIM2,PEG3	-,-	chr19	57321445	57352096	19	23	0.978261	0.00140575	0.000102032	2.91117e-05	0.0155775	NA	0	NA	NA	NA	NA	NA	19	23	0.978261	0.00198135	0.000136784	2.91117e-05	0.0195842	4	6	1	NA	NA	NA	NA	0.532609	0.720967	0.409175	0.690134	0.827888
HM13	HM13	ENSG00000101294	Paternal	+ve	LCL(Uns, Fwd,Rev), GoNL(Uns)	LCL(Uns.both,Fwd.both, Rev.both), GoNL(Uns.both)	HC	HC	TP	HM13 IMPRINTED (+ve strand). ALSO SIGNIFICANT SIGNAL ON REVERSE STRAND, but no genes annotated	ENSG00000101294	HM13	+	chr20	30102231	30155509	179	125	0.579338	0	0	4.82415e-10	3.82755e-07	179	125	0.574556	0	0	1.38637e-09	1.15762e-06	25	33	0.808081	0.0222581	0.00109858	0.000119775	0.0709065	112	87	0.629744	0.289383	0.0177942	0.000143337	0.0804503	0.515379	0.211926	0.0565213	0.0191812	0.076251
L3MBTL1	L3MBTL1	ENSG00000185513	Paternal	+ve	LCL(Uns, Fwd,Rev), GoNL(Uns)	LCL(Uns.both,Fwd.both, Rev.both), GoNL(Uns.both)	HC	HC	TP	L3MBTL1 IMPRINTED	ENSG00000185513	L3MBTL1	+	chr20	42136320	42179590	158	140	0.956446	0	0	3.91165e-24	3.00011e-20	156	140	0.956521	0	0	3.99735e-24	2.00267e-20	13	28	0.928571	0.0292134	0.00227003	9.46307e-05	0.0583556	86	87	0.96635	0	0	6.27938e-16	2.99574e-12	0.518747	0.723447	0.411959	0.106202	0.255929
RP1-138B7.5,L3MBTL1	L3MBTL1	ENSG00000185513	Paternal	+ve	LCL(Uns,Fwd), GoNL(Uns)	LCL(Uns.both, Fwd.both), GoNL(Uns.both)	HC	HC	TP	L3MBTL1 IMPRINTED, exclude RP1-138B7.5 (wrong strand)	ENSG00000226143,ENSG00000185513	RP1-138B7.5,L3MBTL1	-,+	chr20	42178029	42179589	7	104	0.95608	0	0	8.53905e-18	1.63729e-14	7	104	0.95608	0	0	8.53905e-18	1.60427e-14	NA	0	NA	NA	NA	NA	NA	6	78	0.972378	0	0	1.64161e-14	4.47526e-11	0.616193	0.410021	0.140866	0.00623236	0.0328072
SGK2	SGK2	ENSG00000101049	Paternal	+ve	LCL(Uns,Fwd), GoNL(Uns)	LCL(Uns.both,Fwd.both), GoNL(Uns.both)	HC	HC	TP	SGK2 IMPRINTED	ENSG00000101049	SGK2	+	chr20	42187608	42216877	69	109	0.909214	0	0	4.18412e-17	6.01703e-14	69	108	0.922262	0	0	2.36963e-17	3.95729e-14	1	2	0	NA	NA	NA	NA	23	42	0.928571	0	0	1.18432e-07	0.000102729	0.494116	0.763437	0.464137	0.502652	0.690768
RP11-261P9.4,STX16-NPEPL1,NPEPL1	RP11-261P9.4,STX16-NPEPL1,NPEPL1	ENSG00000254419,ENSG00000254995,ENSG00000215440	-	-	LCL(Uns)	LCL(Uns.SB	LC	NA	FP	EXCLUDE ALL 3 GENES - LOOKS LIKE FALSE POSITIVE due to overlapping annotations	ENSG00000254419,ENSG00000254995,ENSG00000215440	RP11-261P9.4,STX16-NPEPL1,NPEPL1	+,+,+	chr20	57285851	57286689	5	53	0.717453	0.77753	0.0979057	0.000727432	0.270021	5	53	0.717453	0.873513	0.185727	0.000727432	0.266666	NA	0	NA	NA	NA	NA	NA	2	8	0.619048	NA	NA	NA	NA	0.530031	0.757359	0.457122	0.599523	0.762887
GNAS-AS1	GNAS-AS1	ENSG00000235590	Paternal	-ve	LCL(Uns,Rev), GoNL(Uns)	LCL(Uns.both, Rev.both), GoNL(Uns.both)	HC	HC	TP	GNAS-AS1 is the imprinted transcript here.	ENSG00000235590	GNAS-AS1	-	chr20	57393974	57414772	58	124	0.961559	0	0	2.50889e-20	9.62118e-17	2	2	1	NA	NA	NA	NA	58	124	0.961559	0	0	2.54068e-20	1.8801e-16	13	24	1	1.22338e-22	7.24479e-24	9.15061e-06	0.00698053	0.547795	0.737408	0.430978	0.345329	0.549607
GNAS-AS1,RP4-806M20.3	GNAS-AS1	ENSG00000235590	Paternal	-ve	LCL(Uns,Rev)	LCL(Uns.both, Rev.both)	HC	NA	TP	GNAS-AS1 is likely the imprinted transcript here. Exclude RP4-806M20.3	ENSG00000235590,ENSG00000268333	GNAS-AS1,RP4-806M20.3	-,-	chr20	57408864	57411584	7	70	0.971429	0	0	3.56347e-12	3.27968e-09	NA	0	NA	NA	NA	NA	NA	7	70	0.971429	0	0	3.56347e-12	4.05688e-09	1	2	1	NA	NA	NA	NA	0.566667	0.742122	0.436911	0.339299	0.543696
GNAS,GNAS-AS1	GNAS-AS1	ENSG00000235590	Paternal	-ve	LCL(Uns,Rev)	LCL(Uns.both, Rev.both)	HC	NA	TP	GNAS-AS1 is the imprinted transcript here.	ENSG00000087460,ENSG00000235590	GNAS,GNAS-AS1	+,-	chr20	57414773	57425958	33	90	0.937093	0	0	6.06466e-15	6.97709e-12	1	1	0	NA	NA	NA	NA	33	90	0.942649	0	0	4.37558e-15	6.47586e-12	1	1	1	NA	NA	NA	NA	0.591723	0.728532	0.418606	0.233537	0.429601
GNAS,RP1-309F20.3	GNAS-AS1	ENSG00000235590	Paternal	-ve	LCL(Uns,Rev), GoNL(Uns)	LCL(Uns.both, Rev.both), GoNL(Uns.both)	HC	HC	TP	GNAS-AS1 is likely the imprinted transcript here. Exclude RP1−309F20.3	ENSG00000087460,ENSG00000225806	GNAS,RP1-309F20.3	+,-	chr20	57438583	57463864	64	105	0.979524	0	0	8.94845e-19	2.05895e-15	4	3	0.666667	NA	NA	NA	NA	64	103	0.980166	0	0	1.93714e-18	9.55656e-15	30	61	0.978142	0	0	1.18013e-11	1.60861e-08	0.580372	0.285907	0.0831194	0.0309572	0.108022
CTSZ	CTSZ	ENSG00000101160	-	-ve	GoNL(Uns)	GoNL(Uns.WX)	NA	LC	FP	LIKELY FALSE POSITIVE. Gene has very high expression that appears to drive signal	ENSG00000101160	CTSZ	-	chr20	57570240	57582302	77	141	0.475011	0.997282	0.893672	0.0100938	0.86338	27	73	0.513014	0.999864	0.993125	0.548958	0.998312	77	141	0.476268	0.996777	0.928508	0.00841497	0.901669	67	119	0.493063	0.999921	0.996308	4.6641e-05	0.0306914	0.508293	0.122476	0.0290268	0.00224543	0.0150145
NHP2L1	NHP2L1	ENSG00000100138	Paternal	-ve	LCL(Uns,Rev), GoNL(Uns)	LCL(Uns.both, Rev.both), GoNL(Uns.both)	HC	HC	TP	NHP2L1 IMPRINTED	ENSG00000100138	NHP2L1	-	chr22	42069934	42084942	54	125	0.569019	0.000255509	1.00491e-05	9.0581e-11	7.71918e-08	11	14	0.928571	NA	NA	NA	NA	54	125	0.568276	0.000434002	4.89474e-05	1.43387e-10	1.41475e-07	33	102	0.619677	0	0	2.21099e-17	2.10962e-13	0.543183	0.0382229	0.0080124	0.00457293	0.0261486
[truncated: 15 more columns]
