# Supplementary material for: RNA-Seq in 296 phased trios provides a high-resolution map of genomic imprinting
Source: BMC Biol. 2019 Jun 24;17:50. doi: 10.1186/s12915-019-0674-0 (PMC6589892; doi:10.1186/s12915-019-0674-0)
Supplement: Supplementary file 4 — All unique gene fragments tested in this analysis. Data for all UGFs in the genome. (XLSX 19820 kb) [file 12915_2019_674_MOESM4_ESM.xlsx]

## Sheet: MasterList.AllResults.19Sept17
Additional file 4: All Unique Gene Fragments tested in this analysis. Data for all UGFs in genome.
gene_id	gene_name	strand	chr	start (hg19)	end (hg19)	LCL.Unstranded Number of SNPs	LCL.Unstranded.SampleSize	LCL.Unstranded.PatRatio	LCL.Unstranded.lfdr	LCL.Unstranded.bfdr	LCL.Unstranded.WSRp	LCL.Unstranded.WSRfdr	LCL.Fwd Number of SNPs	LCL.Fwd.SampleSize	LCL.Fwd.PatRatio	LCL.Fwd.lfdr	LCL.Fwd.bfdr	LCL.Fwd.WSRp	LCL.Fwd.WSRfdr	LCL.Rev Number of SNPs	LCL.Rev.SampleSize	LCL.Rev.PatRatio	LCL.Rev.lfdr	LCL.Rev.bfdr	LCL.Rev.WSRp	LCL.Rev.WSRfdr	Blood Number of SNPs	Blood.SampleSize	Blood.PatRatio	Blood.lfdr	Blood.bfdr	Blood.WSRp	Blood.WSRfdr	LCL.Unstranded.RefRatio	LCL.Unstranded.RefAlt.lfdr	LCL.Unstranded.RefAlt.bfdr	LCL.Unstranded.RefAlt.WSRp	LCL.Unstranded.RefAlt.WSRfdr	LCL.Fwd.RefRatio	LCL.Fwd.RefAlt.lfdr	LCL.Fwd.RefAlt.bfdr	LCL.Fwd.RefAlt.WSRp	LCL.Fwd.RefAlt.WSRfdr	LCL.Rev.RefRatio	LCL.Rev.RefAlt.lfdr	LCL.Rev.RefAlt.bfdr	LCL.Rev.RefAlt.WSRp	LCL.Rev.ReflAlt.WSRfdr	Blood.RefAltRatio
ENSG00000268020	AL627309.2	+	chr1	53049	54936	NA	NA	NA	NA	NA	NA	NA	NA	NA	NA	NA	NA	NA	NA	NA	NA	NA	NA	NA	NA	NA	1	1	0	NA	NA	NA	NA	NA	NA	NA	NA	NA	NA	NA	NA	NA	NA	NA	NA	NA	NA	NA	1
ENSG00000238009	RP11-34P13.7	-	chr1	89295	131024	NA	NA	NA	NA	NA	NA	NA	NA	NA	NA	NA	NA	NA	NA	NA	NA	NA	NA	NA	NA	NA	1	1	0	NA	NA	NA	NA	NA	NA	NA	NA	NA	NA	NA	NA	NA	NA	NA	NA	NA	NA	NA	1
ENSG00000237683	AL627309.1	-	chr1	134901	139379	NA	NA	NA	NA	NA	NA	NA	NA	NA	NA	NA	NA	NA	NA	NA	NA	NA	NA	NA	NA	NA	2	17	0.650743	0.99501	0.824723	0.0648276	0.977949	NA	NA	NA	NA	NA	NA	NA	NA	NA	NA	NA	NA	NA	NA	NA	0.8155
ENSG00000237683,ENSG00000268903	AL627309.1,RP11-34P13.15	-,-	chr1	135141	135895	NA	NA	NA	NA	NA	NA	NA	NA	NA	NA	NA	NA	NA	NA	NA	NA	NA	NA	NA	NA	NA	1	18	0.533021	0.999878	0.994723	0.861707	0.998724	NA	NA	NA	NA	NA	NA	NA	NA	NA	NA	NA	NA	NA	NA	NA	0.82173
ENSG00000237683,ENSG00000269981	AL627309.1,RP11-34P13.16	-,-	chr1	137682	137965	NA	NA	NA	NA	NA	NA	NA	NA	NA	NA	NA	NA	NA	NA	NA	NA	NA	NA	NA	NA	NA	1	56	0.566569	0.999844	0.993316	0.262019	0.98229	NA	NA	NA	NA	NA	NA	NA	NA	NA	NA	NA	NA	NA	NA	NA	0.809258
ENSG00000241860	RP11-34P13.13	-	chr1	141474	173862	NA	NA	NA	NA	NA	NA	NA	NA	NA	NA	NA	NA	NA	NA	NA	NA	NA	NA	NA	NA	NA	1	16	0.4375	0.999787	0.990704	0.714676	0.992956	NA	NA	NA	NA	NA	NA	NA	NA	NA	NA	NA	NA	NA	NA	NA	1
ENSG00000228463	AP006222.2	-	chr1	227615	267253	NA	NA	NA	NA	NA	NA	NA	NA	NA	NA	NA	NA	NA	NA	NA	NA	NA	NA	NA	NA	NA	2	6	0.416667	NA	NA	NA	NA	NA	NA	NA	NA	NA	NA	NA	NA	NA	NA	NA	NA	NA	NA	NA	0.75
ENSG00000235146	RP5-857K21.2	+	chr1	523834	529832	NA	NA	NA	NA	NA	NA	NA	NA	NA	NA	NA	NA	NA	NA	NA	NA	NA	NA	NA	NA	NA	1	1	1	NA	NA	NA	NA	NA	NA	NA	NA	NA	NA	NA	NA	NA	NA	NA	NA	NA	NA	NA	1
ENSG00000230021	RP5-857K21.4	-	chr1	536816	714161	NA	NA	NA	NA	NA	NA	NA	NA	NA	NA	NA	NA	NA	NA	NA	NA	NA	NA	NA	NA	NA	2	4	0.25	NA	NA	NA	NA	NA	NA	NA	NA	NA	NA	NA	NA	NA	NA	NA	NA	NA	NA	NA	0.75
ENSG00000225630,ENSG00000230021	MTND2P28,RP5-857K21.4	+,-	chr1	565020	566063	NA	NA	NA	NA	NA	NA	NA	NA	NA	NA	NA	NA	NA	NA	NA	NA	NA	NA	NA	NA	NA	3	3	0.333333	NA	NA	NA	NA	NA	NA	NA	NA	NA	NA	NA	NA	NA	NA	NA	NA	NA	NA	NA	1
ENSG00000237973,ENSG00000230021	hsa-mir-6723,RP5-857K21.4	+,-	chr1	566454	567996	NA	NA	NA	NA	NA	NA	NA	NA	NA	NA	NA	NA	NA	NA	NA	NA	NA	NA	NA	NA	NA	6	13	0.525641	NA	NA	NA	NA	NA	NA	NA	NA	NA	NA	NA	NA	NA	NA	NA	NA	NA	NA	NA	0.846154
ENSG00000229344,ENSG00000230021	RP5-857K21.7,RP5-857K21.4	+,-	chr1	568137	568818	NA	NA	NA	NA	NA	NA	NA	NA	NA	NA	NA	NA	NA	NA	NA	NA	NA	NA	NA	NA	NA	4	47	0.4231	0.999564	0.980111	0.270621	0.982426	NA	NA	NA	NA	NA	NA	NA	NA	NA	NA	NA	NA	NA	NA	NA	1
ENSG00000248527,ENSG00000230021	MTATP6P1,RP5-857K21.4	+,-	chr1	569122	569755	NA	NA	NA	NA	NA	NA	NA	NA	NA	NA	NA	NA	NA	NA	NA	NA	NA	NA	NA	NA	NA	1	1	1	NA	NA	NA	NA	NA	NA	NA	NA	NA	NA	NA	NA	NA	NA	NA	NA	NA	NA	NA	1
ENSG00000198744,ENSG00000230021	RP5-857K21.11,RP5-857K21.4	+,-	chr1	569757	570302	NA	NA	NA	NA	NA	NA	NA	NA	NA	NA	NA	NA	NA	NA	NA	NA	NA	NA	NA	NA	NA	1	1	0	NA	NA	NA	NA	NA	NA	NA	NA	NA	NA	NA	NA	NA	NA	NA	NA	NA	NA	NA	1
ENSG00000224956,ENSG00000230021	RP11-206L10.1,RP5-857K21.4	-,-	chr1	661611	663527	NA	NA	NA	NA	NA	NA	NA	NA	NA	NA	NA	NA	NA	NA	NA	NA	NA	NA	NA	NA	NA	2	27	0.484805	0.999851	0.993599	0.951746	1	NA	NA	NA	NA	NA	NA	NA	NA	NA	NA	NA	NA	NA	NA	NA	0.879867
ENSG00000228327,ENSG00000230021	RP11-206L10.2,RP5-857K21.4	-,-	chr1	700306	714006	NA	NA	NA	NA	NA	NA	NA	NA	NA	NA	NA	NA	NA	NA	NA	NA	NA	NA	NA	NA	NA	1	1	1	NA	NA	NA	NA	NA	NA	NA	NA	NA	NA	NA	NA	NA	NA	NA	NA	NA	NA	NA	0
ENSG00000237491,ENSG00000230021	RP11-206L10.9,RP5-857K21.4	+,-	chr1	714162	736258	NA	NA	NA	NA	NA	NA	NA	NA	NA	NA	NA	NA	NA	NA	NA	NA	NA	NA	NA	NA	NA	13	18	0.64709	0.999339	0.969456	0.113855	0.98229	NA	NA	NA	NA	NA	NA	NA	NA	NA	NA	NA	NA	NA	NA	NA	0.830423
ENSG00000237491,ENSG00000230092,ENSG00000230021	RP11-206L10.9,RP11-206L10.8,RP5-857K21.4	+,-,-	chr1	736259	741274	NA	NA	NA	NA	NA	NA	NA	NA	NA	NA	NA	NA	NA	NA	NA	NA	NA	NA	NA	NA	NA	3	3	0.5	NA	NA	NA	NA	NA	NA	NA	NA	NA	NA	NA	NA	NA	NA	NA	NA	NA	NA	NA	0.833333
ENSG00000240453	RP11-206L10.10	-	chr1	745542	752750	NA	NA	NA	NA	NA	NA	NA	NA	NA	NA	NA	NA	NA	NA	NA	NA	NA	NA	NA	NA	NA	5	14	0.535714	0.999045	0.956517	0.387709	0.982426	NA	NA	NA	NA	NA	NA	NA	NA	NA	NA	NA	NA	NA	NA	NA	0.651786
ENSG00000240453,ENSG00000177757	RP11-206L10.10,FAM87B	-,+	chr1	752751	753092	NA	NA	NA	NA	NA	NA	NA	NA	NA	NA	NA	NA	NA	NA	NA	NA	NA	NA	NA	NA	NA	1	3	0.666667	NA	NA	NA	NA	NA	NA	NA	NA	NA	NA	NA	NA	NA	NA	NA	NA	NA	NA	NA	0.333333
ENSG00000177757	FAM87B	+	chr1	753093	755214	NA	NA	NA	NA	NA	NA	NA	NA	NA	NA	NA	NA	NA	NA	NA	NA	NA	NA	NA	NA	NA	2	5	0.4	NA	NA	NA	NA	NA	NA	NA	NA	NA	NA	NA	NA	NA	NA	NA	NA	NA	NA	NA	0.6
ENSG00000225880	LINC00115	-	chr1	761586	762902	NA	NA	NA	NA	NA	NA	NA	NA	NA	NA	NA	NA	NA	NA	NA	NA	NA	NA	NA	NA	NA	6	19	0.403383	0.99977	0.989906	0.349795	0.982426	NA	NA	NA	NA	NA	NA	NA	NA	NA	NA	NA	NA	NA	NA	NA	0.743108
ENSG00000228794	RP11-206L10.11	+	chr1	762988	794826	NA	NA	NA	NA	NA	NA	NA	NA	NA	NA	NA	NA	NA	NA	NA	NA	NA	NA	NA	NA	NA	30	67	0.554854	0.999878	0.994726	0.261303	0.98229	NA	NA	NA	NA	NA	NA	NA	NA	NA	NA	NA	NA	NA	NA	NA	0.574874
ENSG00000230368,ENSG00000234711	FAM41C,TUBB8P11	-,+	chr1	808672	809729	NA	NA	NA	NA	NA	NA	NA	NA	NA	NA	NA	NA	NA	NA	NA	NA	NA	NA	NA	NA	NA	1	8	0.25	NA	NA	NA	NA	NA	NA	NA	NA	NA	NA	NA	NA	NA	NA	NA	NA	NA	NA	NA	1
ENSG00000230699	RP11-54O7.1	+	chr1	846815	849550	NA	NA	NA	NA	NA	NA	NA	NA	NA	NA	NA	NA	NA	NA	NA	NA	NA	NA	NA	NA	NA	2	1	0	NA	NA	NA	NA	NA	NA	NA	NA	NA	NA	NA	NA	NA	NA	NA	NA	NA	NA	NA	1
ENSG00000230699,ENSG00000241180	RP11-54O7.1,RP11-54O7.2	+,+	chr1	849551	850328	NA	NA	NA	NA	NA	NA	NA	NA	NA	NA	NA	NA	NA	NA	NA	NA	NA	NA	NA	NA	NA	1	1	1	NA	NA	NA	NA	NA	NA	NA	NA	NA	NA	NA	NA	NA	NA	NA	NA	NA	NA	NA	1
ENSG00000223764	RP11-54O7.3	-	chr1	852250	855072	17	58	0.568391	0.999593	0.986363	0.156417	0.986316	17	58	0.568391	0.999781	0.98829	0.156417	0.975158	NA	0	NA	NA	NA	NA	NA	3	3	0.666667	NA	NA	NA	NA	0.55977	0.620463	0.293556	0.233401	0.42942	0.55977	0.61764	0.308504	0.233401	0.466865	NA	NA	NA	NA	NA	0.666667
ENSG00000187634	SAMD11	+	chr1	860260	879583	14	20	0.705833	0.999531	0.984007	0.356188	0.991887	5	5	0.8	NA	NA	NA	NA	10	18	0.648148	0.999572	0.992363	0.780317	1	NA	NA	NA	NA	NA	NA	NA	0.581667	0.680183	0.358321	0.432085	0.630908	0.4	NA	NA	NA	NA	0.671296	0.652589	0.351322	0.216591	0.448141	NA
ENSG00000187634,ENSG00000188976	SAMD11,NOC2L	+,-	chr1	879584	879955	4	45	0.516899	0.999932	0.996535	0.541222	1	2	2	0.5	NA	NA	NA	NA	4	45	0.517601	0.999877	0.99673	0.517447	0.995466	3	21	0.546781	0.999893	0.995329	0.239358	0.98229	0.549448	0.397554	0.134349	0.0414928	0.132832	0	NA	NA	NA	NA	0.550149	0.401503	0.14484	0.0391275	0.150409	0.491298
ENSG00000188976	NOC2L	-	chr1	879956	894689	74	110	0.499366	0.999922	0.996347	0.432826	0.995382	7	8	0.0625	NA	NA	NA	NA	74	110	0.499852	0.999894	0.996883	0.464002	0.995466	54	93	0.510495	0.999177	0.962681	0.0147969	0.888775	0.549197	1.48171e-05	2.00209e-06	5.65388e-06	0.000126179	0.3125	NA	NA	NA	NA	0.549479	2.03006e-05	2.44644e-06	5.4311e-06	0.00016012	0.52551
ENSG00000187961	KLHL17	+	chr1	895967	901095	36	112	0.492853	0.999962	0.997082	0.736265	1	36	111	0.489255	0.999978	0.997069	0.685688	0.998312	8	18	0.416667	0.999442	0.989631	0.538541	0.996529	6	22	0.490368	0.99991	0.9959	0.700764	0.989887	0.499019	0.86238	0.512226	0.963003	0.987377	0.492963	0.856888	0.535225	0.68078	0.84118	0.638889	0.663622	0.363889	0.295776	0.538038	0.452164
ENSG00000187583	PLEKHN1	+	chr1	901877	910578	48	95	0.490184	0.999895	0.995793	0.702044	1	42	88	0.51594	0.999924	0.995641	0.512909	0.998312	28	34	0.419118	0.999693	0.994576	0.506295	0.995466	13	49	0.482993	0.9999	0.995551	0.730467	0.993559	0.499253	0.620705	0.293815	0.365542	0.569795	0.484151	0.672225	0.371079	0.577519	0.772806	0.538235	0.6387	0.335443	0.282614	0.523686	0.588435
ENSG00000187583,ENSG00000187642	PLEKHN1,C1orf170	+,-	chr1	910579	911245	4	50	0.430714	0.999341	0.976711	0.0475392	0.986316	4	44	0.458609	0.999802	0.989583	0.144299	0.973537	3	19	0.390351	0.998553	0.970184	0.105881	0.98445	2	11	0.522727	NA	NA	NA	NA	0.468714	0.712113	0.397752	0.504055	0.691662	0.419972	0.637088	0.328665	0.285234	0.526418	0.574561	0.690863	0.3961	0.418807	0.655843	0.840909
ENSG00000187642	C1orf170	-	chr1	911246	917497	19	35	0.471429	0.999624	0.987495	0.558783	1	17	20	0.4	0.999202	0.951853	0.173478	0.986532	12	18	0.555556	0.999219	0.984635	0.528428	0.99645	NA	NA	NA	NA	NA	NA	NA	0.585714	0.644924	0.319168	0.218398	0.411017	0.575	0.657594	0.352641	0.276082	0.516687	0.574074	0.716892	0.431011	0.655168	0.828727	NA
ENSG00000188290	HES4	-	chr1	934342	935552	6	44	0.404293	0.999226	0.972278	0.303855	0.991887	NA	0	NA	NA	NA	NA	NA	6	44	0.404293	0.998999	0.980059	0.303855	0.987812	NA	NA	NA	NA	NA	NA	NA	0.513321	0.553462	0.2306	0.168473	0.348009	NA	NA	NA	NA	NA	0.513321	0.545657	0.241472	0.168473	0.385915	NA
ENSG00000231702	RP11-54O7.10	-	chr1	943456	943609	1	6	0.666667	NA	NA	NA	NA	1	6	0.666667	NA	NA	NA	NA	NA	0	NA	NA	NA	NA	NA	NA	NA	NA	NA	NA	NA	NA	0.833333	NA	NA	NA	NA	0.833333	NA	NA	NA	NA	NA	NA	NA	NA	NA	NA
ENSG00000224969	RP11-54O7.11	-	chr1	947377	948573	2	5	0	NA	NA	NA	NA	2	5	0	NA	NA	NA	NA	NA	0	NA	NA	NA	NA	NA	NA	NA	NA	NA	NA	NA	NA	0.4	NA	NA	NA	NA	0.4	NA	NA	NA	NA	NA	NA	NA	NA	NA	NA
ENSG00000187608	ISG15	+	chr1	948803	949920	12	98	0.476419	0.999959	0.997038	0.131531	0.986316	12	98	0.476907	0.999956	0.996532	0.12522	0.968636	6	61	0.492818	0.999757	0.995428	0.444649	0.995466	9	56	0.517172	0.999857	0.993861	0.0881434	0.98229	0.524801	0.546986	0.225751	0.043803	0.13812	0.526359	0.470706	0.182929	0.023388	0.104062	0.414286	0.415148	0.152466	0.0647295	0.211059	0.510233
ENSG00000188157	AGRN	+	chr1	955503	990412	206	143	0.487171	0.999967	0.997162	0.884573	1	206	143	0.489987	0.999986	0.997242	0.807711	1	52	57	0.514555	0.99982	0.99617	0.988744	1	15	45	0.495847	0.999929	0.99654	0.803817	0.997961	0.511835	0.802924	0.493434	0.338785	0.543138	0.507933	0.853122	0.534664	0.492658	0.712671	0.657154	0.155157	0.039984	0.000854526	0.00880709	0.477169
ENSG00000242590,ENSG00000188157	RP11-54O7.14,AGRN	+,+	chr1	990413	991496	11	99	0.49703	0.999932	0.996523	0.253703	0.987416	11	99	0.497049	0.999961	0.996654	0.253739	0.990951	7	8	0.375	NA	NA	NA	NA	5	53	0.482637	0.999913	0.996031	0.671066	0.989221	0.525414	0.702133	0.385987	0.211545	0.402867	0.526273	0.669447	0.367072	0.185516	0.406933	0.25	NA	NA	NA	NA	0.507884
ENSG00000217801	RP11-465B22.3	+	chr1	995114	1004735	33	118	0.503891	0.999946	0.996804	0.95712	1	28	101	0.473471	0.999955	0.996489	0.6768	0.998312	27	112	0.506931	0.99991	0.99703	0.802612	1	7	49	0.515743	0.999866	0.994219	0.303748	0.982426	0.506491	0.761112	0.461872	0.484998	0.675421	0.480059	0.663374	0.359617	0.24911	0.484702	0.527162	0.500054	0.206203	0.130182	0.331958	0.644121
ENSG00000237330	RNF223	-	chr1	1007126	1009687	8	42	0.540873	0.999546	0.984567	0.297227	0.991887	7	40	0.528333	0.999792	0.988947	0.403601	0.998312	6	8	0.625	NA	NA	NA	NA	NA	NA	NA	NA	NA	NA	NA	0.675794	0.344447	0.108015	0.0149601	0.0638031	0.6325	0.362011	0.118847	0.0186043	0.0878213	0.625	NA	NA	NA	NA	NA
ENSG00000131591	C1orf159	-	chr1	1017198	1051741	143	148	0.512444	0.999971	0.997214	0.777671	1	39	77	0.48347	0.99993	0.995827	0.397336	0.997603	143	148	0.513634	0.999926	0.997164	0.7786	1	65	91	0.522885	0.99997	0.997523	0.628891	0.989221	0.527615	0.000846088	0.000138597	2.31562e-05	0.000400904	0.493586	0.719805	0.433012	0.860764	0.939186	0.527191	0.000943955	0.000145884	2.52027e-05	0.000550961	0.50739
ENSG00000223823	RP11-465B22.5	+	chr1	1072397	1079436	7	10	0.3	NA	NA	NA	NA	5	4	0.25	NA	NA	NA	NA	4	6	0.333333	NA	NA	NA	NA	6	18	0.330688	0.998898	0.950646	0.0997491	0.98229	0.6	NA	NA	NA	NA	0.5	NA	NA	NA	NA	0.666667	NA	NA	NA	NA	0.613757
ENSG00000205231	TTLL10-AS1	-	chr1	1108436	1109263	3	3	0.666667	NA	NA	NA	NA	2	2	0.5	NA	NA	NA	NA	1	1	1	NA	NA	NA	NA	NA	NA	NA	NA	NA	NA	NA	0.333333	NA	NA	NA	NA	0	NA	NA	NA	NA	1	NA	NA	NA	NA	NA
ENSG00000205231,ENSG00000162571	TTLL10-AS1,TTLL10	-,+	chr1	1109264	1114935	4	4	0.5	NA	NA	NA	NA	3	3	0.333333	NA	NA	NA	NA	1	1	1	NA	NA	NA	NA	5	5	0.4	NA	NA	NA	NA	0.25	NA	NA	NA	NA	0	NA	NA	NA	NA	1	NA	NA	NA	NA	0.8
ENSG00000162571	TTLL10	+	chr1	1114936	1133315	34	36	0.550463	0.999782	0.992989	0.653346	1	8	6	0.416667	NA	NA	NA	NA	29	33	0.558081	0.999585	0.992591	0.489562	0.995466	8	8	0.5	NA	NA	NA	NA	0.531481	0.604553	0.277315	0.199938	0.38871	0.666667	NA	NA	NA	NA	0.520202	0.666188	0.366652	0.37381	0.617524	0.25
ENSG00000186891	TNFRSF18	-	chr1	1138888	1142071	18	79	0.509617	0.999926	0.996414	0.987995	1	2	6	0.666667	NA	NA	NA	NA	18	79	0.506948	0.999902	0.996955	0.97238	1	6	43	0.516016	0.999887	0.995075	0.895923	1	0.600033	0.000348972	5.02946e-05	1.55606e-05	0.000287578	0.833333	NA	NA	NA	NA	0.598506	0.000434944	6.57992e-05	2.80123e-05	0.00060523	0.603654
ENSG00000186827	TNFRSF4	-	chr1	1146706	1149518	18	89	0.470023	0.999881	0.995507	0.465788	0.997939	6	9	0.388889	NA	NA	NA	NA	17	89	0.467089	0.999837	0.996341	0.524134	0.99645	1	4	0.510417	NA	NA	NA	NA	0.579016	0.415369	0.143078	0.0287809	0.102733	0.555556	NA	NA	NA	NA	0.580175	0.416092	0.153144	0.0242235	0.108199	0.322917
ENSG00000078808	SDF4	-	chr1	1152288	1167411	141	138	0.503268	0.999958	0.99702	0.711414	1	21	27	0.518519	0.999874	0.993628	0.96136	1	141	138	0.502809	0.999941	0.997294	0.74149	1	69	91	0.480144	0.999845	0.993351	0.0808737	0.98229	0.528428	0.279575	0.0802244	0.069122	0.192155	0.648148	0.643871	0.337317	0.204393	0.432803	0.52709	0.32616	0.104772	0.0850503	0.254297	0.490243
ENSG00000176022	B3GALT6	+	chr1	1167629	1170421	12	29	0.515445	0.999879	0.995469	0.415155	0.995382	12	29	0.506515	0.999939	0.996071	0.447547	0.998312	10	18	0.590079	0.999628	0.993469	0.743044	1	8	10	0.504555	NA	NA	NA	NA	0.575058	0.281537	0.0811892	0.00903672	0.0432999	0.564104	0.4247	0.154436	0.051196	0.177996	0.665476	0.576632	0.269124	0.0491891	0.175819	0.551352
ENSG00000184163	FAM132A	-	chr1	1177826	1182102	6	52	0.573397	0.999853	0.994887	0.835309	1	1	1	1	NA	NA	NA	NA	6	51	0.565033	0.99981	0.996071	0.916955	1	NA	NA	NA	NA	NA	NA	NA	0.55	0.670519	0.346169	0.338226	0.542619	1	NA	NA	NA	NA	0.541176	0.68645	0.39067	0.387603	0.629585	NA
ENSG00000260179	RP5-902P8.12	-	chr1	1185157	1186714	8	38	0.367982	0.999478	0.981928	0.179373	0.986316	NA	0	NA	NA	NA	NA	NA	8	38	0.367982	0.999306	0.986559	0.179373	0.98445	9	20	0.473214	0.999856	0.993791	0.752815	0.994718	0.521491	0.762531	0.463399	0.767171	0.879076	NA	NA	NA	NA	NA	0.521491	0.765761	0.49656	0.767171	0.89157	0.601786
ENSG00000160087	UBE2J2	-	chr1	1189289	1209265	90	99	0.498878	0.999875	0.995385	0.465301	0.9979	10	12	0.666667	NA	NA	NA	NA	90	99	0.498414	0.999807	0.996035	0.397079	0.995466	66	58	0.461381	0.999965	0.997442	0.45735	0.982426	0.542531	0.0737379	0.0166508	0.00223005	0.0149508	0.666667	NA	NA	NA	NA	0.542501	0.0920725	0.0223735	0.00258026	0.0206868	0.593099
ENSG00000230415	RP5-902P8.10	+	chr1	1210603	1215800	17	37	0.558776	0.99985	0.994813	0.968082	1	17	37	0.558776	0.999915	0.995347	0.968082	1	NA	0	NA	NA	NA	NA	NA	9	29	0.373981	0.999843	0.993282	0.383994	0.982426	0.59819	0.616627	0.28994	0.110097	0.262538	0.59819	0.619684	0.310274	0.110097	0.294546	NA	NA	NA	NA	NA	0.547858
ENSG00000162572	SCNN1D	+	chr1	1215816	1227409	48	77	0.53058	0.999596	0.986489	0.256147	0.990036	48	77	0.529056	0.999791	0.988923	0.302363	0.990951	4	3	0.666667	NA	NA	NA	NA	17	28	0.485941	0.999892	0.995277	0.840571	0.997961	0.536194	0.78227	0.481387	0.826303	0.917059	0.536984	0.7839	0.51037	0.898641	0.958591	0.333333	NA	NA	NA	NA	0.611281
ENSG00000131584	ACAP3	-	chr1	1227756	1243946	75	112	0.525286	0.999951	0.9969	0.913447	1	7	7	0.428571	NA	NA	NA	NA	75	112	0.522767	0.99993	0.997203	0.925591	1	35	48	0.489145	0.999932	0.996654	0.430255	0.982426	0.529892	0.15773	0.0390254	0.0104621	0.0485915	0.285714	NA	NA	NA	NA	0.527472	0.176141	0.0456543	0.0104803	0.0595565	0.491146
ENSG00000131584,ENSG00000169972	ACAP3,PUSL1	-,+	chr1	1243947	1244989	2	11	0.515152	NA	NA	NA	NA	2	9	0.398148	NA	NA	NA	NA	1	4	0.75	NA	NA	NA	NA	NA	NA	NA	NA	NA	NA	NA	0.469697	NA	NA	NA	NA	0.564815	NA	NA	NA	NA	0.25	NA	NA	NA	NA	NA
ENSG00000169972	PUSL1	+	chr1	1244990	1246964	12	44	0.540261	0.999747	0.991869	0.294631	0.991887	12	42	0.571851	0.99975	0.986374	0.106664	0.961945	7	16	0.354167	NA	NA	NA	NA	6	22	0.508049	0.99989	0.995222	0.835698	0.997961	0.556029	0.759198	0.459524	0.465092	0.658745	0.557809	0.782991	0.509786	0.684081	0.84401	0.541667	NA	NA	NA	NA	0.296129
ENSG00000127054,ENSG00000169972	CPSF3L,PUSL1	-,+	chr1	1246965	1247057	NA	NA	NA	NA	NA	NA	NA	NA	NA	NA	NA	NA	NA	NA	NA	NA	NA	NA	NA	NA	NA	1	1	0.545455	NA	NA	NA	NA	NA	NA	NA	NA	NA	NA	NA	NA	NA	NA	NA	NA	NA	NA	NA	0.545455
ENSG00000127054	CPSF3L	-	chr1	1247058	1260071	52	96	0.481891	0.999952	0.996908	0.618808	1	31	70	0.581706	0.99992	0.995525	0.256503	0.990951	51	96	0.479566	0.999912	0.997042	0.453862	0.995466	27	63	0.512264	0.999919	0.996208	0.976486	1	0.517763	0.217985	0.0588795	0.0225541	0.0858752	0.464235	0.75665	0.482969	0.289546	0.530006	0.520548	0.143414	0.0363796	0.0144848	0.0755638	0.490128
ENSG00000127054,ENSG00000240731	CPSF3L,RP5-890O3.9	-,-	chr1	1252961	1254069	2	31	0.461611	0.999855	0.994925	0.785891	1	2	5	0.6	NA	NA	NA	NA	2	31	0.459862	0.999806	0.996031	0.652639	1	5	6	0.453175	NA	NA	NA	NA	0.566468	0.671263	0.347236	0.114649	0.269739	0.4	NA	NA	NA	NA	0.572713	0.595046	0.287847	0.068593	0.219657	0.364286
ENSG00000224051	GLTPD1	+	chr1	1260136	1264277	22	87	0.459488	0.99978	0.992912	0.34694	0.991887	22	87	0.459011	0.999882	0.993992	0.300716	0.990951	8	9	0.555556	NA	NA	NA	NA	12	31	0.481832	0.999878	0.994733	0.15559	0.98229	0.568399	0.252404	0.0712065	0.00796485	0.0394284	0.56815	0.256436	0.0736781	0.0101697	0.0566952	0.555556	NA	NA	NA	NA	0.580295
ENSG00000169962	TAS1R3	+	chr1	1266694	1270655	23	56	0.490026	0.999835	0.994433	0.775994	1	18	41	0.450813	0.999878	0.993819	0.520922	0.998312	21	38	0.491228	0.999784	0.995762	0.984604	1	16	37	0.553709	0.999886	0.99506	0.653344	0.989221	0.486717	0.771808	0.473084	0.780297	0.887531	0.455459	0.770637	0.500052	0.956214	0.986081	0.467105	0.746735	0.47212	0.74867	0.880444	0.477372
ENSG00000107404	DVL1	-	chr1	1270687	1284730	56	77	0.54122	0.999943	0.996738	0.908722	1	5	7	0.571429	NA	NA	NA	NA	56	77	0.541003	0.999919	0.997103	0.815708	1	15	21	0.550864	0.999824	0.992406	0.851335	0.997961	0.533364	0.636119	0.309326	0.246214	0.443316	0.428571	NA	NA	NA	NA	0.534741	0.642402	0.339764	0.245051	0.482479	0.486972
ENSG00000162576	MXRA8	-	chr1	1288069	1297157	30	72	0.522732	0.999899	0.995888	0.887512	1	30	71	0.495451	0.999947	0.996301	0.722046	0.998312	11	23	0.583333	0.999647	0.993817	0.591815	0.997227	24	31	0.391833	0.999298	0.967913	0.00877945	0.853991	0.471159	0.766821	0.468027	0.407173	0.608483	0.465095	0.653949	0.349164	0.232051	0.465093	0.590062	0.470518	0.185804	0.0972915	0.277455	0.551788
ENSG00000175756	AURKAIP1	-	chr1	1309110	1310875	3	51	0.489851	0.999551	0.984768	0.501499	0.999984	NA	0	NA	NA	NA	NA	NA	3	51	0.489851	0.999393	0.988623	0.501499	0.995466	2	10	0.543302	NA	NA	NA	NA	0.527832	0.709887	0.395277	0.48981	0.679655	NA	NA	NA	NA	NA	0.527832	0.716796	0.430809	0.48981	0.715757	0.376161
ENSG00000223663	RP5-890O3.3	+	chr1	1314046	1314412	3	23	0.57971	0.999694	0.989995	0.553892	1	3	13	0.615385	NA	NA	NA	NA	2	15	0.522222	NA	NA	NA	NA	2	3	0.5	NA	NA	NA	NA	0.623188	0.60996	0.282517	0.16293	0.340899	0.692308	NA	NA	NA	NA	0.588889	NA	NA	NA	NA	0.5
ENSG00000221978	CCNL2	-	chr1	1321091	1334708	37	95	0.468782	0.999844	0.994666	0.126276	0.986316	NA	0	NA	NA	NA	NA	NA	37	95	0.468782	0.999784	0.99576	0.126276	0.98445	37	75	0.512899	0.999923	0.996361	0.508727	0.982426	0.491285	0.824205	0.502114	0.664967	0.811296	NA	NA	NA	NA	NA	0.491285	0.832736	0.532507	0.664967	0.833891	0.507976
ENSG00000224870	RP4-758J18.2	+	chr1	1334902	1337287	9	72	0.499719	0.999938	0.996636	0.709845	1	9	72	0.499901	0.999957	0.996545	0.435257	0.998312	9	50	0.49644	0.999701	0.994686	0.57846	0.996529	17	50	0.52443	0.999962	0.997393	0.79461	0.997961	0.494985	0.785965	0.483874	0.549237	0.72708	0.48337	0.811967	0.522786	0.796046	0.909991	0.500718	0.702744	0.411843	0.637855	0.816733	0.463667
ENSG00000224870,ENSG00000242485	RP4-758J18.2,MRPL20	+,-	chr1	1337288	1337426	1	36	0.498804	0.999945	0.996779	0.830281	1	1	36	0.425789	0.999937	0.996016	0.547544	0.998312	1	36	0.51391	0.99988	0.996761	0.599394	0.997777	2	24	0.509487	0.999861	0.994037	0.579251	0.985577	0.517687	0.81144	0.497058	0.85039	0.928213	0.469183	0.792615	0.515465	0.678794	0.840385	0.52734	0.793385	0.517579	0.493515	0.718404	0.493543
ENSG00000242485	MRPL20	-	chr1	1337427	1342693	16	78	0.491335	0.999859	0.995031	0.287271	0.991887	12	48	0.48125	0.999804	0.98969	0.288249	0.990951	16	78	0.492156	0.999841	0.996376	0.414248	0.995466	14	43	0.471717	0.999919	0.996232	0.554673	0.98482	0.507345	0.767548	0.468888	0.330489	0.534642	0.453472	0.76658	0.496353	0.776557	0.898233	0.508806	0.755142	0.483073	0.365669	0.609037	0.448889
ENSG00000242485,ENSG00000264293	MRPL20,Metazoa_SRP	-,-	chr1	1340841	1341132	1	1	0.444444	NA	NA	NA	NA	NA	0	NA	NA	NA	NA	NA	1	1	0.444444	NA	NA	NA	NA	NA	NA	NA	NA	NA	NA	NA	0.444444	NA	NA	NA	NA	NA	NA	NA	NA	NA	0.444444	NA	NA	NA	NA	NA
ENSG00000235098	ANKRD65	-	chr1	1353800	1355624	2	12	0.25	NA	NA	NA	NA	1	2	0	NA	NA	NA	NA	2	10	0.3	NA	NA	NA	NA	2	2	1	NA	NA	NA	NA	0.583333	NA	NA	NA	NA	0.5	NA	NA	NA	NA	0.6	NA	NA	NA	NA	1
ENSG00000235098,ENSG00000225905	ANKRD65,RP4-758J18.7	-,+	chr1	1355625	1357149	1	4	0.75	NA	NA	NA	NA	1	1	1	NA	NA	NA	NA	1	3	0.666667	NA	NA	NA	NA	NA	NA	NA	NA	NA	NA	NA	0.75	NA	NA	NA	NA	1	NA	NA	NA	NA	0.666667	NA	NA	NA	NA	NA
ENSG00000225905	RP4-758J18.7	+	chr1	1357150	1358071	1	1	1	NA	NA	NA	NA	1	1	1	NA	NA	NA	NA	NA	0	NA	NA	NA	NA	NA	NA	NA	NA	NA	NA	NA	NA	1	NA	NA	NA	NA	1	NA	NA	NA	NA	NA	NA	NA	NA	NA	NA
ENSG00000205116	TMEM88B	+	chr1	1361508	1363167	2	2	0	NA	NA	NA	NA	1	1	0	NA	NA	NA	NA	1	1	0	NA	NA	NA	NA	NA	NA	NA	NA	NA	NA	NA	1	NA	NA	NA	NA	1	NA	NA	NA	NA	1	NA	NA	NA	NA	NA
ENSG00000225285	RP4-758J18.10	-	chr1	1365919	1369953	15	28	0.302381	0.990095	0.693122	0.00497917	0.754184	NA	0	NA	NA	NA	NA	NA	15	28	0.302381	0.988137	0.746963	0.00497917	0.825086	NA	NA	NA	NA	NA	NA	NA	0.388095	0.623728	0.296822	0.137896	0.305908	NA	NA	NA	NA	NA	0.388095	0.610497	0.304701	0.137896	0.343869	NA
ENSG00000179403	VWA1	+	chr1	1370241	1378262	18	31	0.388824	0.999619	0.987332	0.226594	0.98714	18	31	0.387032	0.999777	0.988031	0.183621	0.98859	1	1	1	NA	NA	NA	NA	1	1	1	NA	NA	NA	NA	0.603698	0.653649	0.328793	0.11187	0.265499	0.602354	0.659674	0.35527	0.117043	0.30622	1	NA	NA	NA	NA	1
ENSG00000215915	ATAD3C	+	chr1	1385069	1405538	3	5	0.8	NA	NA	NA	NA	3	5	0.8	NA	NA	NA	NA	NA	0	NA	NA	NA	NA	NA	4	12	0.431944	NA	NA	NA	NA	0.6	NA	NA	NA	NA	0.6	NA	NA	NA	NA	NA	NA	NA	NA	NA	0.390278
ENSG00000160072	ATAD3B	+	chr1	1407143	1433228	NA	NA	NA	NA	NA	NA	NA	NA	NA	NA	NA	NA	NA	NA	NA	NA	NA	NA	NA	NA	NA	46	63	0.502351	0.999873	0.99453	0.501696	0.982426	NA	NA	NA	NA	NA	NA	NA	NA	NA	NA	NA	NA	NA	NA	NA	0.72609
ENSG00000197785	ATAD3A	+	chr1	1447531	1470067	NA	NA	NA	NA	NA	NA	NA	NA	NA	NA	NA	NA	NA	NA	NA	NA	NA	NA	NA	NA	NA	41	62	0.558112	0.99992	0.996264	0.591874	0.986817	NA	NA	NA	NA	NA	NA	NA	NA	NA	NA	NA	NA	NA	NA	NA	0.577556
ENSG00000205090	TMEM240	-	chr1	1470554	1475833	8	16	0.375	NA	NA	NA	NA	3	3	0.333333	NA	NA	NA	NA	7	15	0.4	NA	NA	NA	NA	5	13	0.410256	NA	NA	NA	NA	0.65625	NA	NA	NA	NA	0.333333	NA	NA	NA	NA	0.666667	NA	NA	NA	NA	0.487179
ENSG00000160075	SSU72	-	chr1	1477053	1510249	114	130	0.506341	0.999956	0.99698	0.881984	1	10	16	0.59375	NA	NA	NA	NA	114	130	0.506413	0.999937	0.997263	0.903248	1	95	95	0.495115	0.999921	0.996289	0.572725	0.985041	0.521678	0.595654	0.268536	0.0417391	0.13333	0.59375	NA	NA	NA	NA	0.521798	0.609931	0.30404	0.0472862	0.171151	0.499854
ENSG00000215791,ENSG00000160075	AL645728.2,SSU72	-,-	chr1	1497726	1499904	8	90	0.506385	0.999943	0.996738	0.9038	1	NA	0	NA	NA	NA	NA	NA	8	90	0.506385	0.999919	0.99711	0.9038	1	9	70	0.495995	0.999964	0.997428	0.535146	0.982426	0.514336	0.534604	0.216264	0.188864	0.374752	NA	NA	NA	NA	NA	0.514336	0.551487	0.246623	0.188864	0.413272	0.53314
ENSG00000215014	AL645728.1	+	chr1	1510355	1511373	2	35	0.570952	0.999751	0.991991	0.687118	1	2	35	0.570952	0.999866	0.993223	0.687118	0.998312	NA	0	NA	NA	NA	NA	NA	2	14	0.457143	0.999828	0.99261	0.894105	1	0.762381	0.24713	0.0688401	0.00265341	0.0170871	0.762381	0.21984	0.0602575	0.00265341	0.0210342	NA	NA	NA	NA	NA	0.457143
ENSG00000228594	C1orf233	-	chr1	1533392	1535476	11	32	0.539062	0.999816	0.993917	0.948849	1	1	1	1	NA	NA	NA	NA	11	31	0.524194	0.999723	0.994968	0.85752	1	NA	NA	NA	NA	NA	NA	NA	0.528646	0.761137	0.46198	0.863357	0.934139	1	NA	NA	NA	NA	0.513441	0.772484	0.503666	0.769147	0.892884	NA
ENSG00000197530	MIB2	+	chr1	1550795	1565990	80	145	0.509187	0.999928	0.996449	0.412913	0.995382	78	145	0.51131	0.999946	0.996277	0.259578	0.990951	46	92	0.484006	0.999781	0.995717	0.519622	0.995466	35	95	0.516858	0.999977	0.997631	0.815727	0.997961	0.503215	0.888729	0.515427	0.973931	0.993076	0.510187	0.797226	0.517507	0.303587	0.54437	0.397347	0.151304	0.0387694	0.00149493	0.0135569	0.489753
ENSG00000248333	CDK11B	-	chr1	1570640	1590473	NA	NA	NA	NA	NA	NA	NA	NA	NA	NA	NA	NA	NA	NA	NA	NA	NA	NA	NA	NA	NA	36	93	0.421838	0.999155	0.96178	0.0260506	0.923418	NA	NA	NA	NA	NA	NA	NA	NA	NA	NA	NA	NA	NA	NA	NA	0.738716
ENSG00000189339	SLC35E2B	-	chr1	1592939	1624167	NA	NA	NA	NA	NA	NA	NA	NA	NA	NA	NA	NA	NA	NA	NA	NA	NA	NA	NA	NA	NA	71	120	0.489815	0.99996	0.997348	0.715182	0.992956	NA	NA	NA	NA	NA	NA	NA	NA	NA	NA	NA	NA	NA	NA	NA	0.447691
ENSG00000269737,ENSG00000189339	RP11-345P4.7,SLC35E2B	+,-	chr1	1603429	1604713	NA	NA	NA	NA	NA	NA	NA	NA	NA	NA	NA	NA	NA	NA	NA	NA	NA	NA	NA	NA	NA	8	51	0.552334	0.99982	0.992188	0.42564	0.982426	NA	NA	NA	NA	NA	NA	NA	NA	NA	NA	NA	NA	NA	NA	NA	0.632773
ENSG00000269737,ENSG00000189339,ENSG00000269227	RP11-345P4.7,SLC35E2B,RP11-345P4.6	+,-,+	chr1	1604714	1604850	NA	NA	NA	NA	NA	NA	NA	NA	NA	NA	NA	NA	NA	NA	NA	NA	NA	NA	NA	NA	NA	1	1	0.5	NA	NA	NA	NA	NA	NA	NA	NA	NA	NA	NA	NA	NA	NA	NA	NA	NA	NA	NA	0.5
ENSG00000189339,ENSG00000269227	SLC35E2B,RP11-345P4.6	-,+	chr1	1604851	1605836	NA	NA	NA	NA	NA	NA	NA	NA	NA	NA	NA	NA	NA	NA	NA	NA	NA	NA	NA	NA	NA	1	9	0.611111	NA	NA	NA	NA	NA	NA	NA	NA	NA	NA	NA	NA	NA	NA	NA	NA	NA	NA	NA	0.944444
ENSG00000008128,ENSG00000268575	CDK11A,RP1-283E3.8	-,-	chr1	1634175	1655766	NA	NA	NA	NA	NA	NA	NA	NA	NA	NA	NA	NA	NA	NA	NA	NA	NA	NA	NA	NA	NA	45	70	0.452606	0.999938	0.996815	0.958132	1	NA	NA	NA	NA	NA	NA	NA	NA	NA	NA	NA	NA	NA	NA	NA	0.551643
ENSG00000268575	RP1-283E3.8	-	chr1	1655767	1655950	NA	NA	NA	NA	NA	NA	NA	NA	NA	NA	NA	NA	NA	NA	NA	NA	NA	NA	NA	NA	NA	2	2	0.833333	NA	NA	NA	NA	NA	NA	NA	NA	NA	NA	NA	NA	NA	NA	NA	NA	NA	NA	NA	0.833333
ENSG00000227775,ENSG00000268575,ENSG00000215790	RP1-283E3.4,RP1-283E3.8,SLC35E2	+,-,-	chr1	1656277	1668690	NA	NA	NA	NA	NA	NA	NA	NA	NA	NA	NA	NA	NA	NA	NA	NA	NA	NA	NA	NA	NA	58	126	0.527655	0.999934	0.996712	0.262461	0.98229	NA	NA	NA	NA	NA	NA	NA	NA	NA	NA	NA	NA	NA	NA	NA	0.762577
ENSG00000268575,ENSG00000215790	RP1-283E3.8,SLC35E2	-,-	chr1	1668691	1669127	NA	NA	NA	NA	NA	NA	NA	NA	NA	NA	NA	NA	NA	NA	NA	NA	NA	NA	NA	NA	NA	1	19	0.631579	0.999762	0.989555	0.433527	0.982426	NA	NA	NA	NA	NA	NA	NA	NA	NA	NA	NA	NA	NA	NA	NA	0.77193
ENSG00000215790	SLC35E2	-	chr1	1669128	1677431	NA	NA	NA	NA	NA	NA	NA	NA	NA	NA	NA	NA	NA	NA	NA	NA	NA	NA	NA	NA	NA	11	29	0.517241	0.999686	0.985968	0.397935	0.982426	NA	NA	NA	NA	NA	NA	NA	NA	NA	NA	NA	NA	NA	NA	NA	0.502874
ENSG00000008130	NADK	-	chr1	1682671	1711896	99	146	0.513761	0.999895	0.995805	0.820371	1	24	39	0.547009	0.999864	0.993137	0.641722	0.998312	99	146	0.513749	0.999961	0.997425	0.852853	1	80	110	0.506346	0.999935	0.996745	0.568216	0.985041	0.492523	0.902692	0.516151	0.76588	0.877945	0.64188	0.614971	0.305578	0.192088	0.416005	0.492174	0.916922	0.543592	0.748598	0.880444	0.516647
ENSG00000078369	GNB1	-	chr1	1716729	1822495	310	151	0.496298	0.999973	0.997239	0.929146	1	12	12	0.625	NA	NA	NA	NA	310	151	0.496082	0.999961	0.997426	0.952731	1	118	98	0.501542	0.999948	0.99708	0.397459	0.982426	0.568625	5.88598e-05	7.87498e-06	2.38104e-07	9.01075e-06	0.458333	NA	NA	NA	NA	0.568904	6.5433e-05	8.56152e-06	1.8561e-07	9.53831e-06	0.516835
ENSG00000231050	RP1-140A9.1	+	chr1	1822910	1824097	3	20	0.3	0.997454	0.898736	0.0351861	0.986316	3	20	0.3	0.998744	0.921938	0.0351861	0.944999	NA	0	NA	NA	NA	NA	NA	1	5	0.4	NA	NA	NA	NA	0.65	0.60675	0.279249	0.0919948	0.232554	0.65	0.598956	0.289617	0.0919948	0.264223	NA	NA	NA	NA	NA	1
ENSG00000169885	CALML6	+	chr1	1846266	1848735	19	57	0.501462	0.999848	0.994766	0.849125	1	19	57	0.501462	0.999917	0.995412	0.849125	1	NA	0	NA	NA	NA	NA	NA	9	44	0.60487	0.999903	0.995649	0.625752	0.988801	0.554094	0.717155	0.404124	0.654337	0.803944	0.554094	0.719507	0.432342	0.654337	0.8257	NA	NA	NA	NA	NA	0.539935
ENSG00000178821	TMEM52	-	chr1	1849029	1850712	4	10	0.5	NA	NA	NA	NA	NA	0	NA	NA	NA	NA	NA	4	10	0.5	NA	NA	NA	NA	3	7	0.428571	NA	NA	NA	NA	0.6	NA	NA	NA	NA	NA	NA	NA	NA	NA	0.6	NA	NA	NA	NA	0.142857
ENSG00000142609	C1orf222	-	chr1	1853396	1935276	22	18	0.555556	0.999325	0.976184	0.360935	0.993748	13	13	0.538462	NA	NA	NA	NA	9	9	0.666667	NA	NA	NA	NA	6	5	0	NA	NA	NA	NA	0.527778	0.732982	0.424792	0.880691	0.942634	0.615385	NA	NA	NA	NA	0.333333	NA	NA	NA	NA	0.4
ENSG00000187730	GABRD	+	chr1	1950780	1962192	NA	NA	NA	NA	NA	NA	NA	NA	NA	NA	NA	NA	NA	NA	NA	NA	NA	NA	NA	NA	NA	6	10	0.366667	NA	NA	NA	NA	NA	NA	NA	NA	NA	NA	NA	NA	NA	NA	NA	NA	NA	NA	NA	0.4
ENSG00000226969	RP11-547D24.3	-	chr1	1980642	1981509	1	1	1	NA	NA	NA	NA	NA	0	NA	NA	NA	NA	NA	1	1	1	NA	NA	NA	NA	NA	NA	NA	NA	NA	NA	NA	0	NA	NA	NA	NA	NA	NA	NA	NA	NA	0	NA	NA	NA	NA	NA
ENSG00000067606	PRKCZ	+	chr1	1981909	2115902	442	134	0.466785	0.999926	0.99641	0.878896	1	430	132	0.475264	0.999966	0.996799	0.761621	1	52	45	0.408254	0.999552	0.991943	0.238521	0.98445	216	113	0.43081	0.999448	0.974343	0.184796	0.98229	0.54443	0.430221	0.150735	0.139751	0.308504	0.561	0.311179	0.0949457	0.0649187	0.208891	0.361587	0.605938	0.299608	0.110814	0.301978	0.603467
ENSG00000182873,ENSG00000067606	RP11-181G12.2,PRKCZ	-,+	chr1	2113233	2115828	11	22	0.570076	0.999709	0.990559	0.674683	1	10	18	0.543056	0.999843	0.991924	0.682869	0.998312	5	9	0.555556	NA	NA	NA	NA	13	69	0.529222	0.999809	0.991692	0.129051	0.98229	0.388258	0.687301	0.366515	0.266017	0.465211	0.348611	0.597815	0.288064	0.0428948	0.157515	0.666667	NA	NA	NA	NA	0.512882
ENSG00000162585,ENSG00000067606	C1orf86,PRKCZ	-,+	chr1	2115903	2116834	5	4	0.492857	NA	NA	NA	NA	2	1	0.714286	NA	NA	NA	NA	5	4	0.457143	NA	NA	NA	NA	3	14	0.442196	0.999828	0.992567	0.362329	0.982426	0.457143	NA	NA	NA	NA	0.285714	NA	NA	NA	NA	0.492857	NA	NA	NA	NA	0.529951
ENSG00000162585	C1orf86	-	chr1	2116835	2143359	53	111	0.555927	0.998916	0.959574	0.024099	0.979349	27	45	0.598148	0.999475	0.96912	0.126084	0.968636	38	109	0.565945	0.999042	0.981002	0.0426971	0.98445	33	91	0.499347	0.999958	0.99731	0.978488	1	0.498859	0.768143	0.469416	0.567411	0.738337	0.453704	0.668135	0.365598	0.344787	0.584299	0.480339	0.761321	0.490359	0.536859	0.749905	0.441019
ENSG00000269554,ENSG00000162585	AL590822.2,C1orf86	+,-	chr1	2121237	2123179	6	16	0.48208	NA	NA	NA	NA	2	4	0.125	NA	NA	NA	NA	6	16	0.508121	NA	NA	NA	NA	4	36	0.507781	0.999756	0.989288	0.45007	0.982426	0.503039	NA	NA	NA	NA	0.875	NA	NA	NA	NA	0.476998	NA	NA	NA	NA	0.533545
ENSG00000203301,ENSG00000162585	AL590822.1,C1orf86	-,-	chr1	2143360	2143609	NA	NA	NA	NA	NA	NA	NA	NA	NA	NA	NA	NA	NA	NA	NA	NA	NA	NA	NA	NA	NA	2	5	0.6	NA	NA	NA	NA	NA	NA	NA	NA	NA	NA	NA	NA	NA	NA	NA	NA	NA	NA	NA	0.5
ENSG00000203301,ENSG00000162585,ENSG00000234396	AL590822.1,C1orf86,RP11-181G12.4	-,-,+	chr1	2144014	2144159	1	2	0.5	NA	NA	NA	NA	1	2	0.5	NA	NA	NA	NA	NA	0	NA	NA	NA	NA	NA	NA	NA	NA	NA	NA	NA	NA	1	NA	NA	NA	NA	1	NA	NA	NA	NA	NA	NA	NA	NA	NA	NA
ENSG00000203301,ENSG00000234396	AL590822.1,RP11-181G12.4	-,+	chr1	2144160	2145620	3	5	0.6	NA	NA	NA	NA	3	5	0.6	NA	NA	NA	NA	NA	0	NA	NA	NA	NA	NA	2	4	0.75	NA	NA	NA	NA	0.2	NA	NA	NA	NA	0.2	NA	NA	NA	NA	NA	NA	NA	NA	NA	0.75
ENSG00000234396	RP11-181G12.4	+	chr1	2145621	2152177	5	5	0.4	NA	NA	NA	NA	5	5	0.4	NA	NA	NA	NA	NA	0	NA	NA	NA	NA	NA	8	10	0.6	NA	NA	NA	NA	0.6	NA	NA	NA	NA	0.6	NA	NA	NA	NA	NA	NA	NA	NA	NA	0.6
ENSG00000157933	SKI	+	chr1	2160134	2241558	342	162	0.505502	0.999951	0.996893	0.275094	0.991887	339	162	0.505397	0.999975	0.996998	0.240512	0.989755	57	80	0.483681	0.999728	0.995038	0.531715	0.996529	202	123	0.499275	0.999966	0.997463	0.22992	0.98229	0.523145	0.441403	0.156817	0.0521051	0.156615	0.523528	0.515089	0.214984	0.0752681	0.230403	0.522569	0.591889	0.284828	0.135065	0.338401	0.55004
ENSG00000116151	MORN1	-	chr1	2252692	2323146	276	158	0.491333	0.999906	0.996025	0.380497	0.995382	35	44	0.502273	0.99984	0.991735	0.549711	0.998312	267	158	0.490131	0.999864	0.99661	0.394944	0.995466	137	117	0.498434	0.999965	0.997438	0.71166	0.992272	0.527335	0.0779136	0.0176009	0.00774048	0.0386335	0.505303	0.748394	0.471245	0.776038	0.897764	0.529652	0.0869871	0.02076	0.00588811	0.038759	0.564374
ENSG00000269896,ENSG00000116151	RP4-740C4.6,MORN1	-,-	chr1	2281853	2284259	23	104	0.478528	0.999871	0.995306	0.31892	0.991887	NA	0	NA	NA	NA	NA	NA	23	104	0.478528	0.999821	0.996181	0.31892	0.988771	18	94	0.488816	0.999949	0.997115	0.663192	0.989221	0.514921	0.69597	0.377863	0.785269	0.890281	NA	NA	NA	NA	NA	0.514921	0.706672	0.417027	0.785269	0.902328	0.499697
ENSG00000269896,ENSG00000238240,ENSG00000116151	RP4-740C4.6,RP4-740C4.5,MORN1	-,-,-	chr1	2283083	2283296	3	42	0.518254	0.999033	0.96465	0.314514	0.991887	NA	0	NA	NA	NA	NA	NA	3	42	0.518254	0.998715	0.973834	0.314514	0.988771	3	47	0.514286	0.999917	0.996147	0.830671	0.997961	0.506349	0.6166	0.289911	0.696781	0.831591	NA	NA	NA	NA	NA	0.506349	0.608995	0.302998	0.696781	0.852829	0.517477
ENSG00000178642,ENSG00000116151	AL513477.1,MORN1	+,-	chr1	2316811	2319922	8	47	0.452128	0.999786	0.993109	0.618947	1	1	2	0	NA	NA	NA	NA	8	46	0.46558	0.999756	0.995409	0.78171	1	8	22	0.477273	0.999863	0.994096	0.898733	1	0.539007	0.699424	0.381958	0.628161	0.784826	0	NA	NA	NA	NA	0.554348	0.66897	0.369908	0.486567	0.713175	0.477273
ENSG00000157916	RER1	+	chr1	2323267	2335190	60	155	0.502593	0.999899	0.995892	0.287131	0.991887	60	155	0.50211	0.99995	0.996361	0.312753	0.990951	16	21	0.666667	0.99795	0.955906	0.134852	0.98445	45	121	0.514954	0.999982	0.997704	0.868337	0.998724	0.537618	0.0248359	0.00510201	0.000778144	0.00658656	0.537906	0.0429063	0.00911844	0.000688076	0.00737119	0.444444	0.69399	0.399995	0.321633	0.564238	0.51527
ENSG00000157911	PEX10	-	chr1	2336236	2345236	47	134	0.488131	0.999965	0.997127	0.655543	1	19	48	0.524173	0.999843	0.991973	0.631389	0.998312	44	134	0.489537	0.999954	0.997391	0.850966	1	19	96	0.490508	0.999965	0.997437	0.698565	0.9898	0.492995	0.885317	0.51507	0.971414	0.991862	0.507771	0.699977	0.406593	0.52505	0.738773	0.494067	0.880878	0.541617	0.981962	0.99904	0.527458
ENSG00000149527	PLCH2	+	chr1	2357419	2436969	191	140	0.456311	0.996262	0.85292	0.0215469	0.979349	188	137	0.464591	0.998826	0.928602	0.0348626	0.944999	29	31	0.370968	0.998977	0.979633	0.174404	0.98445	74	109	0.54599	0.999947	0.997064	0.43978	0.982426	0.505572	0.631745	0.304795	0.381006	0.584322	0.491521	0.696184	0.402185	0.570096	0.768824	0.58871	0.605698	0.29932	0.198221	0.425692	0.498308
ENSG00000224387,ENSG00000149527	RP3-395M20.2,PLCH2	-,+	chr1	2423739	2424697	2	6	0.5	NA	NA	NA	NA	2	6	0.5	NA	NA	NA	NA	NA	0	NA	NA	NA	NA	NA	2	13	0.384615	NA	NA	NA	NA	0.333333	NA	NA	NA	NA	0.333333	NA	NA	NA	NA	NA	NA	NA	NA	NA	0.384615
ENSG00000229393,ENSG00000149527	RP3-395M20.3,PLCH2	-,+	chr1	2424876	2425918	3	11	0.409091	NA	NA	NA	NA	3	10	0.5	NA	NA	NA	NA	2	2	0	NA	NA	NA	NA	2	13	0.461538	NA	NA	NA	NA	0.590909	NA	NA	NA	NA	0.6	NA	NA	NA	NA	0.5	NA	NA	NA	NA	0.615385
ENSG00000157881	PANK4	-	chr1	2439972	2458039	80	124	0.480326	0.999973	0.997237	0.560293	1	10	12	0.583333	NA	NA	NA	NA	80	124	0.480159	0.99994	0.997284	0.54726	0.996529	51	106	0.513485	0.999987	0.997742	0.667272	0.989221	0.5084	0.85944	0.511581	0.755684	0.871033	0.333333	NA	NA	NA	NA	0.509972	0.859879	0.538513	0.579692	0.777536	0.47055
ENSG00000197921	HES5	-	chr1	2460184	2461684	4	7	0.642857	NA	NA	NA	NA	1	1	0	NA	NA	NA	NA	3	6	0.75	NA	NA	NA	NA	NA	NA	NA	NA	NA	NA	NA	0.214286	NA	NA	NA	NA	0	NA	NA	NA	NA	0.25	NA	NA	NA	NA	NA
ENSG00000238164	RP3-395M20.8	-	chr1	2481359	2487077	4	62	0.491775	0.999945	0.996785	0.743347	1	4	62	0.488143	0.999958	0.996567	0.6456	0.998312	4	58	0.475144	0.999875	0.996709	0.995728	1	18	80	0.540511	0.99957	0.980336	0.0116617	0.88081	0.49663	0.670669	0.346388	0.446945	0.643598	0.457426	0.734	0.451919	0.122225	0.314401	0.606355	0.0444902	0.00948241	0.000628077	0.00696817	0.545592
ENSG00000238164,ENSG00000157873	RP3-395M20.8,TNFRSF14	-,+	chr1	2487078	2488470	7	93	0.500138	0.999974	0.997248	0.844606	1	7	93	0.499398	0.999986	0.997234	0.912326	1	7	91	0.512857	0.999924	0.99715	0.662023	1	4	77	0.498062	0.99999	0.997752	0.880587	1	0.499287	0.832763	0.504725	0.847983	0.927428	0.489307	0.817676	0.524439	0.123732	0.316975	0.551278	0.00369507	0.000676616	0.000373175	0.00464507	0.504368
ENSG00000157873	TNFRSF14	+	chr1	2488471	2496821	34	118	0.483936	0.999954	0.996939	0.550113	1	34	118	0.483562	0.999972	0.996943	0.492447	0.998312	11	35	0.61381	0.999438	0.989543	0.349146	0.988771	31	103	0.493436	0.99996	0.99735	0.51864	0.982426	0.494997	0.715239	0.401826	0.090207	0.229624	0.494866	0.725346	0.440332	0.085484	0.252231	0.535238	0.764756	0.495248	1	1	0.505674
ENSG00000225931	RP3-395M20.7	+	chr1	2497849	2508811	24	95	0.487686	0.999959	0.997029	0.870306	1	24	94	0.478012	0.99997	0.996885	0.676171	0.998312	11	29	0.721264	0.996639	0.924918	0.0596388	0.98445	24	81	0.524114	0.999907	0.995829	0.283565	0.982426	0.471333	0.826083	0.502771	0.273756	0.474062	0.470691	0.792088	0.515205	0.207681	0.435712	0.623563	0.517379	0.218472	0.100627	0.283781	0.609234
ENSG00000228037	RP3-395M20.9	+	chr1	2512999	2515972	17	91	0.44118	0.999768	0.992527	0.017545	0.974152	16	90	0.44765	0.999919	0.995487	0.0637819	0.945276	13	33	0.282828	0.993377	0.851154	0.0194201	0.964318	8	72	0.508091	0.999934	0.996698	0.556318	0.98482	0.51047	0.495763	0.189301	0.0848325	0.220331	0.522083	0.520022	0.218856	0.105121	0.286122	0.585859	0.706332	0.416628	0.584689	0.781204	0.513498
ENSG00000157870	FAM213B	+	chr1	2517930	2522077	18	97	0.508963	0.999601	0.986678	0.0661394	0.986316	18	97	0.508963	0.999781	0.98834	0.0661394	0.945276	NA	0	NA	NA	NA	NA	NA	9	69	0.431392	0.999748	0.98888	0.0747956	0.98229	0.516801	0.454072	0.164063	0.0333033	0.113707	0.516801	0.461351	0.176825	0.0333033	0.132666	NA	NA	NA	NA	NA	0.454412
ENSG00000157870,ENSG00000142606	FAM213B,MMEL1	+,-	chr1	2522078	2522908	4	69	0.504551	0.999933	0.996543	0.759487	1	4	69	0.502671	0.999967	0.99681	0.926302	1	2	14	0.607143	NA	NA	NA	NA	8	90	0.515449	0.999956	0.997258	0.388647	0.982426	0.49839	0.820273	0.500715	0.873891	0.939625	0.499972	0.815882	0.523988	0.972027	0.99445	0.464286	NA	NA	NA	NA	0.515821
ENSG00000142606	MMEL1	-	chr1	2522909	2564006	29	35	0.686667	0.99556	0.825313	0.0479213	0.986316	14	14	0.857143	NA	NA	NA	NA	19	25	0.641333	0.999375	0.988233	0.394593	0.995466	6	8	0.5	NA	NA	NA	NA	0.570476	0.570348	0.24429	0.133698	0.29916	0.714286	NA	NA	NA	NA	0.558667	0.625072	0.320775	0.21569	0.446917	0.75
ENSG00000237058,ENSG00000142606	RP13-436F16.1,MMEL1	+,-	chr1	2564007	2564481	1	2	0	NA	NA	NA	NA	NA	0	NA	NA	NA	NA	NA	1	2	0	NA	NA	NA	NA	NA	NA	NA	NA	NA	NA	NA	0	NA	NA	NA	NA	NA	NA	NA	NA	NA	0	NA	NA	NA	NA	NA
ENSG00000237058	RP13-436F16.1	+	chr1	2564482	2567414	2	3	0.333333	NA	NA	NA	NA	NA	0	NA	NA	NA	NA	NA	2	3	0.333333	NA	NA	NA	NA	1	1	0	NA	NA	NA	NA	0.666667	NA	NA	NA	NA	NA	NA	NA	NA	NA	0.666667	NA	NA	NA	NA	0
ENSG00000237058,ENSG00000215912	RP13-436F16.1,TTC34	+,-	chr1	2567415	2568059	2	10	0.3	NA	NA	NA	NA	NA	0	NA	NA	NA	NA	NA	2	10	0.3	NA	NA	NA	NA	5	17	0.529412	0.999758	0.989398	0.802708	0.997961	0.7	NA	NA	NA	NA	NA	NA	NA	NA	NA	0.7	NA	NA	NA	NA	0.647059
ENSG00000215912	TTC34	-	chr1	2568060	2718286	46	98	0.517108	0.999427	0.979881	0.160551	0.986316	19	34	0.593137	0.999023	0.939742	0.201462	0.98859	29	93	0.510164	0.999644	0.993768	0.287204	0.986451	15	52	0.482372	0.999882	0.994882	0.936485	1	0.545183	0.588438	0.260886	0.080837	0.213472	0.448039	0.564213	0.255592	0.25268	0.489215	0.56418	0.192606	0.0523844	0.00384104	0.0280788	0.571474
ENSG00000177133	RP1-163G9.1	-	chr1	2976179	2985001	2	2	0	NA	NA	NA	NA	1	1	0	NA	NA	NA	NA	1	1	0	NA	NA	NA	NA	3	3	0.666667	NA	NA	NA	NA	0.5	NA	NA	NA	NA	0	NA	NA	NA	NA	1	NA	NA	NA	NA	0.333333
ENSG00000142611	PRDM16	+	chr1	2985732	3355185	87	62	0.550806	0.999655	0.988611	0.303237	0.991887	45	34	0.536765	0.99976	0.987035	0.516478	0.998312	48	37	0.583333	0.999644	0.993773	0.434024	0.995466	29	19	0.602871	0.999803	0.991439	0.489878	0.982426	0.564516	0.656883	0.332113	0.300786	0.50366	0.436275	0.639902	0.332	0.280974	0.522329	0.631081	0.324436	0.103588	0.0299271	0.124837	0.45614
ENSG00000130762	ARHGEF16	+	chr1	3370990	3397677	27	26	0.484615	0.999659	0.988751	0.621746	1	26	25	0.502	0.999815	0.990323	0.544318	0.998312	2	2	0.5	NA	NA	NA	NA	2	3	0.666667	NA	NA	NA	NA	0.424359	0.754604	0.453498	0.840798	0.924519	0.435333	0.757628	0.484344	0.856602	0.937908	0.5	NA	NA	NA	NA	0.666667
ENSG00000162591	MEGF6	-	chr1	3406484	3528059	471	145	0.505864	0.999936	0.996597	0.388353	0.995382	21	22	0.363636	0.99849	0.904427	0.142993	0.972587	470	144	0.503205	0.999917	0.997088	0.431981	0.995466	141	117	0.500269	0.999888	0.995127	0.502476	0.982426	0.494183	0.746324	0.442303	0.894951	0.94968	0.511364	0.750959	0.475157	0.953951	0.984948	0.487192	0.769562	0.50073	0.970798	0.993634	0.520211
ENSG00000238260	RP11-46F15.2	-	chr1	3539754	3541307	11	74	0.491167	0.999836	0.994451	0.705309	1	6	22	0.431818	0.999874	0.993629	0.942057	1	11	66	0.467926	0.999751	0.995352	0.350859	0.988771	6	88	0.485463	0.999964	0.99743	0.574901	0.985041	0.666627	0.0934132	0.0213814	0.000673589	0.00590648	0.689394	0.462154	0.177534	0.0517706	0.179289	0.648265	0.171121	0.0438259	0.00346517	0.0260724	0.510246
ENSG00000158109	TPRG1L	+	chr1	3541566	3546691	24	105	0.508634	0.999927	0.996438	0.18277	0.986316	24	105	0.509377	0.999959	0.996611	0.190373	0.98859	5	4	0.25	NA	NA	NA	NA	13	66	0.506883	0.999984	0.997716	0.781321	0.997961	0.500917	0.74029	0.434412	0.347907	0.552526	0.499878	0.75313	0.47852	0.316851	0.557669	0.875	NA	NA	NA	NA	0.519485
ENSG00000116213	WRAP73	-	chr1	3547331	3569083	118	131	0.522249	0.999955	0.99696	0.795596	1	14	15	0.533333	NA	NA	NA	NA	117	131	0.523769	0.999935	0.997245	0.736933	1	34	82	0.507884	0.999977	0.997634	0.840863	0.997961	0.502076	0.855667	0.511017	0.946179	0.977576	0.566667	NA	NA	NA	NA	0.502943	0.865727	0.539466	0.964985	0.990551	0.501038
ENSG00000116213,ENSG00000078900	WRAP73,TP73	-,+	chr1	3569084	3569325	1	1	0.333333	NA	NA	NA	NA	1	1	0.333333	NA	NA	NA	NA	NA	0	NA	NA	NA	NA	NA	NA	NA	NA	NA	NA	NA	NA	0.666667	NA	NA	NA	NA	0.666667	NA	NA	NA	NA	NA	NA	NA	NA	NA	NA
ENSG00000078900	TP73	+	chr1	3569326	3652547	410	165	0.509283	0.99993	0.996504	0.496735	0.999984	406	165	0.508084	0.999961	0.996663	0.499853	0.998312	100	90	0.450606	0.99984	0.996364	0.870882	1	38	41	0.558537	0.999901	0.995588	0.966441	1	0.527669	0.175974	0.0452056	0.0051873	0.028691	0.528939	0.178798	0.0464498	0.0049007	0.0329417	0.522357	0.770885	0.502035	0.704884	0.857022	0.532927
ENSG00000227589,ENSG00000078900	RP5-1092A11.5,TP73	-,+	chr1	3575502	3585336	60	136	0.482273	0.9993	0.975147	0.0823778	0.986316	60	135	0.478086	0.999558	0.974463	0.078828	0.959962	34	58	0.500246	0.999768	0.995561	0.87575	1	7	10	0.5	NA	NA	NA	NA	0.534245	0.673631	0.350529	0.232709	0.428565	0.529585	0.704658	0.413025	0.319542	0.560541	0.579269	0.583767	0.276741	0.185475	0.409707	0.5
ENSG00000235131,ENSG00000078900	RP5-1092A11.2,TP73	-,+	chr1	3628764	3630862	14	101	0.531727	0.999744	0.991787	0.220378	0.98714	14	101	0.530666	0.999867	0.993292	0.22739	0.989755	1	1	1	NA	NA	NA	NA	NA	NA	NA	NA	NA	NA	NA	0.539999	0.424436	0.147393	0.123597	0.283515	0.540883	0.406023	0.143468	0.114907	0.30262	0	NA	NA	NA	NA	NA
ENSG00000078900,ENSG00000227372	TP73,TP73-AS1	+,-	chr1	3652548	3652765	2	16	0.458482	NA	NA	NA	NA	2	16	0.467511	NA	NA	NA	NA	2	15	0.479048	NA	NA	NA	NA	2	10	0.2	NA	NA	NA	NA	0.476385	NA	NA	NA	NA	0.483299	NA	NA	NA	NA	0.479048	NA	NA	NA	NA	0.566667
ENSG00000227372	TP73-AS1	-	chr1	3652766	3663900	54	136	0.47873	0.999946	0.996796	0.461198	0.9979	12	22	0.227273	0.996153	0.784082	0.0422993	0.945276	54	135	0.48251	0.999938	0.997269	0.579777	0.996529	44	103	0.512687	0.999921	0.996293	0.222801	0.98229	0.521265	0.678765	0.356855	0.199569	0.388222	0.363636	0.653857	0.349007	0.270756	0.509575	0.523459	0.619298	0.314521	0.145342	0.354974	0.545808
ENSG00000162592	CCDC27	+	chr1	3668962	3688209	20	31	0.395161	0.9993	0.975095	0.240196	0.98714	3	2	1	NA	NA	NA	NA	18	29	0.353448	0.997892	0.954043	0.0814013	0.98445	7	8	0.5	NA	NA	NA	NA	0.395161	0.607412	0.279851	0.0947684	0.237349	0	NA	NA	NA	NA	0.422414	0.662031	0.362364	0.211131	0.441555	0.375
ENSG00000235169	SMIM1	+	chr1	3689352	3692546	9	15	0.533333	NA	NA	NA	NA	8	11	0.454545	NA	NA	NA	NA	2	5	0.6	NA	NA	NA	NA	5	57	0.445259	0.999418	0.972539	0.108234	0.98229	0.544444	NA	NA	NA	NA	0.606061	NA	NA	NA	NA	0.4	NA	NA	NA	NA	0.512691
ENSG00000130764	LRRC47	-	chr1	3696784	3713068	79	140	0.497666	0.999892	0.995749	0.261103	0.991181	23	30	0.568333	0.999672	0.981719	0.381074	0.995378	79	140	0.498249	0.999851	0.99648	0.254699	0.98445	68	119	0.519172	0.999982	0.997704	0.35367	0.982426	0.49466	0.851399	0.510093	0.255811	0.454584	0.518333	0.631947	0.322907	0.332792	0.572364	0.494751	0.858139	0.538315	0.248634	0.486557	0.517616
ENSG00000266075,ENSG00000130764	Metazoa_SRP,LRRC47	+,-	chr1	3699379	3699673	2	20	0.441667	0.999078	0.966638	0.191899	0.986316	1	5	0.4	NA	NA	NA	NA	2	18	0.407407	0.998855	0.977008	0.225229	0.98445	3	25	0.62	0.997503	0.89895	0.0858408	0.98229	0.658333	0.674125	0.351101	0.441209	0.639161	0.4	NA	NA	NA	NA	0.648148	0.63803	0.334469	0.234455	0.469291	0.62
ENSG00000116198	CEP104	-	chr1	3728645	3773778	331	134	0.513229	0.999771	0.992625	0.149616	0.986316	29	24	0.604167	0.999689	0.98275	0.405068	0.998312	331	134	0.512452	0.999701	0.994694	0.153385	0.98445	238	118	0.553497	0.999911	0.995948	0.254744	0.98229	0.542471	1.16165e-06	1.52989e-07	9.17715e-08	4.00677e-06	0.604167	0.658472	0.353958	0.259969	0.497439	0.543731	1.83789e-06	2.06622e-07	9.05146e-08	5.31594e-06	0.519736
ENSG00000169598	DFFB	+	chr1	3773845	3801993	219	158	0.515014	0.999944	0.996764	0.431461	0.995382	218	158	0.515271	0.999968	0.996831	0.382444	0.995378	20	24	0.513889	0.999532	0.991556	0.594374	0.997663	137	125	0.491603	0.999973	0.99757	0.791218	0.997961	0.520565	0.504895	0.194624	0.178765	0.361571	0.520709	0.534774	0.229356	0.173666	0.391026	0.513889	0.742201	0.466349	0.867087	0.943664	0.513512
ENSG00000198912	C1orf174	-	chr1	3805689	3816857	69	125	0.506834	0.999973	0.997233	0.920705	1	15	20	0.5775	0.999555	0.9742	0.282757	0.990951	69	125	0.506759	0.999959	0.997416	0.867293	1	33	95	0.484114	0.99994	0.996869	0.289264	0.982426	0.481469	0.648192	0.323014	0.074979	0.203227	0.365	0.656842	0.352019	0.206524	0.434559	0.482586	0.698734	0.406635	0.0882875	0.260705	0.477227
ENSG00000236423	RP13-15E13.1	+	chr1	3816936	3833789	96	115	0.477682	0.999885	0.995604	0.406787	0.995382	96	115	0.476957	0.999932	0.995895	0.352172	0.990951	2	1	1	NA	NA	NA	NA	44	68	0.531696	0.999584	0.980885	0.234254	0.98229	0.580904	0.00879342	0.00171666	0.0018719	0.013032	0.58018	0.00860234	0.00158243	0.00241032	0.0195131	1	NA	NA	NA	NA	0.579054
ENSG00000233304	RP13-614K11.1	+	chr1	4000673	4015322	14	16	0.65625	NA	NA	NA	NA	13	15	0.7	NA	NA	NA	NA	1	1	0	NA	NA	NA	NA	NA	NA	NA	NA	NA	NA	NA	0.5	NA	NA	NA	NA	0.466667	NA	NA	NA	NA	1	NA	NA	NA	NA	NA
ENSG00000226374,ENSG00000233304	RP13-614K11.2,RP13-614K11.1	-,+	chr1	4007209	4009040	5	6	0.666667	NA	NA	NA	NA	5	6	0.666667	NA	NA	NA	NA	NA	0	NA	NA	NA	NA	NA	NA	NA	NA	NA	NA	NA	NA	0.833333	NA	NA	NA	NA	0.833333	NA	NA	NA	NA	NA	NA	NA	NA	NA	NA
ENSG00000235054	RP5-1166F10.1	+	chr1	4472111	4484747	NA	NA	NA	NA	NA	NA	NA	NA	NA	NA	NA	NA	NA	NA	NA	NA	NA	NA	NA	NA	NA	4	1	0.333333	NA	NA	NA	NA	NA	NA	NA	NA	NA	NA	NA	NA	NA	NA	NA	NA	NA	NA	NA	1
ENSG00000232596	RP1-37J18.2	+	chr1	4631608	4643481	2	2	0.5	NA	NA	NA	NA	NA	0	NA	NA	NA	NA	NA	2	2	0.5	NA	NA	NA	NA	NA	NA	NA	NA	NA	NA	NA	0.5	NA	NA	NA	NA	NA	NA	NA	NA	NA	0.5	NA	NA	NA	NA	NA
ENSG00000196581	AJAP1	+	chr1	4714792	4843850	88	45	0.424024	0.999523	0.983711	0.238462	0.98714	78	37	0.463314	0.99984	0.991762	0.415499	0.998312	13	12	0.333333	NA	NA	NA	NA	78	101	0.526578	0.999945	0.997006	0.627334	0.988801	0.503559	0.785045	0.483453	0.825562	0.916586	0.435097	0.717862	0.430207	0.594215	0.784044	0.75	NA	NA	NA	NA	0.465366
ENSG00000231510	RP11-542C10.1	-	chr1	5146519	5150959	3	3	0.333333	NA	NA	NA	NA	2	2	0	NA	NA	NA	NA	1	1	1	NA	NA	NA	NA	NA	NA	NA	NA	NA	NA	NA	0.666667	NA	NA	NA	NA	0.5	NA	NA	NA	NA	1	NA	NA	NA	NA	NA
ENSG00000260972	RP1-58B11.1	+	chr1	5553038	5554734	1	1	0	NA	NA	NA	NA	NA	0	NA	NA	NA	NA	NA	1	1	0	NA	NA	NA	NA	NA	NA	NA	NA	NA	NA	NA	1	NA	NA	NA	NA	NA	NA	NA	NA	NA	1	NA	NA	NA	NA	NA
ENSG00000236948	RP11-154H17.1	-	chr1	5647428	5728355	43	39	0.432479	0.999721	0.991001	0.483999	0.999984	19	16	0.43125	NA	NA	NA	NA	27	25	0.432	0.999601	0.992922	0.556817	0.996529	67	57	0.603148	0.997283	0.889215	0.0376725	0.931724	0.467949	0.724681	0.41351	0.546626	0.725168	0.375	NA	NA	NA	NA	0.55	0.718777	0.433991	1	1	0.608012
ENSG00000131697	NPHP4	-	chr1	5922871	6051525	489	143	0.509775	0.999956	0.996988	0.34377	0.991887	2	2	0.5	NA	NA	NA	NA	489	143	0.509655	0.999938	0.99727	0.350492	0.988771	117	106	0.470959	0.999916	0.996128	0.267013	0.982348	0.550677	0.315028	0.0949662	0.0150061	0.0639283	1	NA	NA	NA	NA	0.550552	0.339216	0.110967	0.0155583	0.0794832	0.546496
ENSG00000131697,ENSG00000069424	NPHP4,KCNAB2	-,+	chr1	6051526	6052533	3	7	0.714286	NA	NA	NA	NA	1	1	0	NA	NA	NA	NA	3	6	0.833333	NA	NA	NA	NA	NA	NA	NA	NA	NA	NA	NA	0.785714	NA	NA	NA	NA	1	NA	NA	NA	NA	0.75	NA	NA	NA	NA	NA
ENSG00000069424	KCNAB2	+	chr1	6052534	6161253	587	163	0.506628	0.999934	0.996562	0.23265	0.98714	587	163	0.506308	0.999966	0.996787	0.260692	0.990951	44	68	0.553922	0.998638	0.972064	0.125983	0.98445	254	129	0.502689	0.999946	0.997023	0.24124	0.98229	0.533669	0	0	3.00672e-15	4.06951e-12	0.533917	0	0	2.28361e-15	4.29033e-12	0.517157	0.697533	0.40509	0.610005	0.797674	0.527976
ENSG00000268332,ENSG00000069424	AL035406.1,KCNAB2	-,+	chr1	6100630	6101399	6	21	0.414141	0.998526	0.945055	0.00845009	0.843762	6	21	0.414141	0.999223	0.95294	0.00845009	0.776538	NA	0	NA	NA	NA	NA	NA	2	2	0	NA	NA	NA	NA	0.53824	0.652548	0.327635	0.139961	0.308759	0.53824	0.648774	0.343247	0.139961	0.342663	NA	NA	NA	NA	NA	1
ENSG00000116254	CHD5	-	chr1	6161853	6240183	101	104	0.488644	0.999823	0.99412	0.586052	1	1	5	0.8	NA	NA	NA	NA	100	100	0.478189	0.999791	0.995847	0.723078	1	30	34	0.462745	0.999906	0.995787	0.932375	1	0.567818	0.53641	0.218001	0.057236	0.167486	0.4	NA	NA	NA	NA	0.57053	0.512156	0.214286	0.0434068	0.161434	0.472549
ENSG00000116251	RPL22	-	chr1	6241329	6264899	88	139	0.49386	0.999928	0.996455	0.620783	1	1	1	1	NA	NA	NA	NA	88	139	0.493807	0.999898	0.99692	0.617259	0.998421	36	88	0.511712	0.999962	0.997379	0.544634	0.982726	0.53435	0.0726941	0.0164188	0.00562691	0.0303991	1	NA	NA	NA	NA	0.534301	0.0772634	0.0179982	0.00564822	0.0375028	0.442355
ENSG00000226944,ENSG00000116251	RP1-120G22.11,RPL22	-,-	chr1	6264900	6265534	NA	NA	NA	NA	NA	NA	NA	NA	NA	NA	NA	NA	NA	NA	NA	NA	NA	NA	NA	NA	NA	1	3	1	NA	NA	NA	NA	NA	NA	NA	NA	NA	NA	NA	NA	NA	NA	NA	NA	NA	NA	NA	0.333333
ENSG00000116251,ENSG00000158286	RPL22,RNF207	-,+	chr1	6265841	6269449	18	74	0.51689	0.999928	0.996446	0.692914	1	17	72	0.510487	0.999959	0.996606	0.66391	0.998312	10	12	0.5	NA	NA	NA	NA	1	1	1	NA	NA	NA	NA	0.534309	0.525852	0.20905	0.331751	0.535822	0.544009	0.478018	0.18733	0.276558	0.516869	0.375	NA	NA	NA	NA	0
ENSG00000158286	RNF207	+	chr1	6269450	6281252	51	110	0.460056	0.999801	0.993518	0.207617	0.986316	51	110	0.460302	0.999887	0.994209	0.200961	0.98859	9	13	0.653846	NA	NA	NA	NA	13	43	0.411176	0.999796	0.991086	0.120289	0.98229	0.560275	0.00646356	0.00122011	0.000149069	0.00180903	0.559789	0.00679615	0.00128897	0.000168469	0.00247758	0.653846	NA	NA	NA	NA	0.588413
ENSG00000116237	ICMT	-	chr1	6281360	6296032	40	79	0.481293	0.999957	0.996997	0.809917	1	26	59	0.531953	0.999946	0.996266	0.810916	1	40	79	0.478745	0.99987	0.996664	0.527651	0.99645	22	34	0.45779	0.99991	0.99591	0.530666	0.982426	0.565822	0.00405481	0.000748124	6.0804e-05	0.00088379	0.547499	0.540966	0.234829	0.0545215	0.186076	0.57441	0.00703106	0.0013538	3.34196e-05	0.000696634	0.518796
ENSG00000225077	LINC00337	+	chr1	6296300	6299504	3	6	0.666667	NA	NA	NA	NA	3	6	0.666667	NA	NA	NA	NA	NA	0	NA	NA	NA	NA	NA	NA	NA	NA	NA	NA	NA	NA	0.5	NA	NA	NA	NA	0.5	NA	NA	NA	NA	NA	NA	NA	NA	NA	NA
ENSG00000158292	GPR153	-	chr1	6307406	6321035	67	114	0.50326	0.999857	0.994994	0.348192	0.991887	9	9	0.666667	NA	NA	NA	NA	66	114	0.503039	0.99981	0.996079	0.374277	0.995466	28	76	0.461829	0.999949	0.997109	0.572315	0.985041	0.467924	0.00781343	0.00148743	0.000589464	0.00534607	0.666667	NA	NA	NA	NA	0.467852	0.00822462	0.00157828	0.000557045	0.00637115	0.496918
ENSG00000097021	ACOT7	-	chr1	6324333	6454451	455	119	0.48116	0.999935	0.996592	0.751893	1	5	5	0.8	NA	NA	NA	NA	453	118	0.476627	0.999934	0.997234	0.708765	1	45	30	0.450043	0.999807	0.991621	0.723733	0.993385	0.516177	0.67941	0.357694	0.434414	0.633143	0.4	NA	NA	NA	NA	0.512324	0.792224	0.517071	0.446371	0.680192	0.402607
ENSG00000069812	HES2	-	chr1	6472478	6484730	15	41	0.542505	0.999634	0.987844	0.163511	0.986316	NA	0	NA	NA	NA	NA	NA	15	41	0.542505	0.999503	0.990929	0.163511	0.98445	1	1	0	NA	NA	NA	NA	0.444402	0.770861	0.472085	0.548032	0.72636	NA	NA	NA	NA	NA	0.444402	0.77932	0.509129	0.548032	0.757318	1
ENSG00000187017	ESPN	+	chr1	6484848	6521210	5	5	0.8	NA	NA	NA	NA	4	4	1	NA	NA	NA	NA	1	1	0	NA	NA	NA	NA	20	48	0.465344	0.999919	0.996213	0.832161	0.997961	1	NA	NA	NA	NA	1	NA	NA	NA	NA	1	NA	NA	NA	NA	0.569511
ENSG00000187017,ENSG00000231868	ESPN,RP1-202O8.2	+,-	chr1	6503094	6507066	NA	NA	NA	NA	NA	NA	NA	NA	NA	NA	NA	NA	NA	NA	NA	NA	NA	NA	NA	NA	NA	3	4	0.5	NA	NA	NA	NA	NA	NA	NA	NA	NA	NA	NA	NA	NA	NA	NA	NA	NA	NA	NA	0.5
ENSG00000215788	TNFRSF25	-	chr1	6521431	6526151	9	12	0.635417	NA	NA	NA	NA	NA	0	NA	NA	NA	NA	NA	9	12	0.635417	NA	NA	NA	NA	13	44	0.54581	0.999944	0.996968	0.114923	0.98229	0.440972	NA	NA	NA	NA	NA	NA	NA	NA	NA	0.440972	NA	NA	NA	NA	0.53756
ENSG00000171680	PLEKHG5	-	chr1	6526256	6580121	64	64	0.473872	0.999764	0.992381	0.797649	1	5	6	0.5	NA	NA	NA	NA	59	62	0.483513	0.999687	0.99448	0.793587	1	19	54	0.403669	0.999748	0.988865	0.0663823	0.978857	0.682899	0.0570902	0.0128498	0.00408754	0.0240136	0.583333	NA	NA	NA	NA	0.691219	0.0440967	0.0094321	0.00601525	0.0393745	0.514435
ENSG00000162408	NOL9	-	chr1	6581407	6614595	154	109	0.464927	0.999976	0.997263	0.773069	1	10	8	0.5	NA	NA	NA	NA	153	109	0.464778	0.999965	0.997448	0.756249	1	63	57	0.515907	0.999909	0.995889	0.658096	0.989221	0.491469	0.330509	0.101501	0.0198412	0.0780921	0.479167	NA	NA	NA	NA	0.491523	0.379596	0.132281	0.0229147	0.103585	0.483005
ENSG00000253022,ENSG00000162408	U6,NOL9	+,-	chr1	6600914	6601024	1	19	0.464912	0.999649	0.988383	0.723723	1	NA	0	NA	NA	NA	NA	NA	1	19	0.464912	0.999533	0.991568	0.723723	1	1	1	0	NA	NA	NA	NA	0.377193	0.73483	0.427424	0.849043	0.927882	NA	NA	NA	NA	NA	0.377193	0.739342	0.46246	0.849043	0.938124	1
ENSG00000229519,ENSG00000162408	RP11-58A11.2,NOL9	+,-	chr1	6607965	6608679	4	42	0.502041	0.99968	0.989519	0.162388	0.986316	NA	0	NA	NA	NA	NA	NA	4	42	0.502041	0.999566	0.992238	0.162388	0.98445	3	10	0.5	NA	NA	NA	NA	0.441893	0.637522	0.311157	0.150129	0.322742	NA	NA	NA	NA	NA	0.441893	0.636977	0.333234	0.150129	0.361685	0.533333
ENSG00000173662	TAS1R1	+	chr1	6615241	6639817	31	40	0.433333	0.999691	0.98988	0.355314	0.991887	13	11	0.227273	NA	NA	NA	NA	26	32	0.505208	0.999598	0.992844	0.872787	1	11	11	0.560606	NA	NA	NA	NA	0.472917	0.685443	0.364545	0.410563	0.61179	0.363636	NA	NA	NA	NA	0.507812	0.768891	0.49997	0.991074	1	0.590909
ENSG00000204859	ZBTB48	+	chr1	6640061	6649340	23	118	0.499327	0.999915	0.996213	0.745527	1	23	117	0.504272	0.999966	0.996798	0.97256	1	11	42	0.441799	0.999526	0.991448	0.571502	0.996529	27	91	0.474255	0.999972	0.99755	0.544893	0.982726	0.535958	0.741043	0.435432	0.266662	0.466055	0.545457	0.685835	0.38808	0.137288	0.338436	0.328042	0.660359	0.360563	0.102308	0.286921	0.517783
ENSG00000162413	KLHL21	-	chr1	6650784	6673744	64	130	0.493528	0.999957	0.997004	0.381753	0.995382	21	37	0.498198	0.99984	0.99176	0.471907	0.998312	63	129	0.498994	0.999939	0.997277	0.349192	0.988771	48	105	0.514497	0.999991	0.997754	0.974695	1	0.535334	0.0119603	0.00233316	0.0008906	0.00731067	0.440991	0.684254	0.38615	0.237788	0.471374	0.539359	0.0105152	0.00200658	0.000781645	0.00821033	0.546345
ENSG00000116273,ENSG00000162413	PHF13,KLHL21	+,-	chr1	6673745	6674667	1	1	0	NA	NA	NA	NA	1	1	0	NA	NA	NA	NA	NA	0	NA	NA	NA	NA	NA	NA	NA	NA	NA	NA	NA	NA	1	NA	NA	NA	NA	1	NA	NA	NA	NA	NA	NA	NA	NA	NA	NA
ENSG00000116273	PHF13	+	chr1	6674668	6684093	39	117	0.509557	0.999944	0.996773	0.395852	0.995382	39	117	0.509378	0.99997	0.99689	0.40902	0.998312	2	2	1	NA	NA	NA	NA	14	83	0.500811	0.999951	0.997154	0.585209	0.986817	0.531928	0.525783	0.208977	0.0352189	0.118282	0.531938	0.534831	0.229472	0.0364397	0.141193	0.5	NA	NA	NA	NA	0.508456
ENSG00000041988	THAP3	+	chr1	6684926	6694227	30	119	0.478204	0.999901	0.995914	0.494923	0.999984	29	119	0.482093	0.999944	0.996214	0.487696	0.998312	5	13	0.5	NA	NA	NA	NA	21	89	0.49532	0.999917	0.996148	0.274209	0.982426	0.515709	0.553775	0.230979	0.111994	0.265656	0.510565	0.59623	0.285863	0.175702	0.394031	0.653846	NA	NA	NA	NA	0.548087
ENSG00000041988,ENSG00000007923	THAP3,DNAJC11	+,-	chr1	6694228	6695646	14	116	0.493659	0.999929	0.996471	0.0984396	0.986316	11	102	0.510394	0.999956	0.996532	0.771013	1	14	116	0.494049	0.999898	0.996919	0.140935	0.98445	11	94	0.488904	0.999982	0.997696	0.683978	0.989221	0.508814	0.715425	0.401984	0.210295	0.401399	0.511902	0.664432	0.360938	0.317569	0.55828	0.508049	0.775442	0.506264	0.284815	0.525817	0.487561
ENSG00000007923	DNAJC11	-	chr1	6695647	6761984	148	143	0.482973	0.999952	0.996901	0.135442	0.986316	38	54	0.357143	0.997056	0.820175	0.00675524	0.727848	146	143	0.486982	0.999948	0.997345	0.198867	0.98445	71	106	0.49152	0.999947	0.997053	0.507894	0.982426	0.5247	0.0601462	0.0135225	0.00178909	0.0125663	0.544092	0.605838	0.297112	0.164312	0.378136	0.523632	0.0885638	0.0212548	0.00332307	0.0252601	0.538498
ENSG00000228750	RP11-242F24.1	+	chr1	6784697	6790072	1	1	1	NA	NA	NA	NA	1	1	1	NA	NA	NA	NA	NA	0	NA	NA	NA	NA	NA	NA	NA	NA	NA	NA	NA	NA	0	NA	NA	NA	NA	0	NA	NA	NA	NA	NA	NA	NA	NA	NA	NA
ENSG00000237436	RP11-312B8.1	-	chr1	6843952	6844903	2	2	1	NA	NA	NA	NA	NA	0	NA	NA	NA	NA	NA	2	2	1	NA	NA	NA	NA	NA	NA	NA	NA	NA	NA	NA	1	NA	NA	NA	NA	NA	NA	NA	NA	NA	1	NA	NA	NA	NA	NA
ENSG00000171735	CAMTA1	+	chr1	6845384	7829766	1679	165	0.48902	0.999946	0.996807	0.226628	0.98714	1663	165	0.488482	0.999968	0.996853	0.214994	0.989755	37	32	0.554688	0.999487	0.990605	0.502316	0.995466	132	111	0.552256	0.999913	0.996017	0.172171	0.98229	0.539106	0.000513487	7.73411e-05	1.04286e-05	0.000209199	0.537459	0.000825287	0.00012723	1.12031e-05	0.000265415	0.666667	0.554891	0.24951	0.110584	0.30163	0.487275
ENSG00000227950,ENSG00000171735	RP11-312B8.2,CAMTA1	-,+	chr1	6894393	6894678	2	34	0.427696	0.999836	0.994459	0.884514	1	2	34	0.427696	0.999911	0.995208	0.884514	1	NA	0	NA	NA	NA	NA	NA	NA	NA	NA	NA	NA	NA	NA	0.525735	0.683454	0.362196	0.483883	0.674544	0.525735	0.683418	0.38506	0.483883	0.705203	NA	NA	NA	NA	NA	NA
ENSG00000237365,ENSG00000171735	RP11-334N17.1,CAMTA1	-,+	chr1	7068436	7074339	12	18	0.388889	0.999658	0.988728	0.806355	1	12	18	0.388889	0.99982	0.990638	0.806355	1	NA	0	NA	NA	NA	NA	NA	NA	NA	NA	NA	NA	NA	NA	0.666667	0.604566	0.277346	0.14135	0.310612	0.666667	0.596388	0.286157	0.14135	0.344119	NA	NA	NA	NA	NA	NA
ENSG00000237402,ENSG00000171735	CAMTA1-IT1,CAMTA1	+,+	chr1	7429003	7430331	3	8	0.5	NA	NA	NA	NA	3	8	0.5	NA	NA	NA	NA	NA	0	NA	NA	NA	NA	NA	1	1	1	NA	NA	NA	NA	0.625	NA	NA	NA	NA	0.625	NA	NA	NA	NA	NA	NA	NA	NA	NA	0
ENSG00000237728,ENSG00000171735	RP3-453P22.2,CAMTA1	-,+	chr1	7442548	7449814	18	14	0.464286	NA	NA	NA	NA	18	14	0.464286	NA	NA	NA	NA	NA	0	NA	NA	NA	NA	NA	NA	NA	NA	NA	NA	NA	NA	0.553571	NA	NA	NA	NA	0.553571	NA	NA	NA	NA	NA	NA	NA	NA	NA	NA
ENSG00000270171,ENSG00000171735	RP11-338N10.1,CAMTA1	-,+	chr1	7753184	7754904	4	4	0.75	NA	NA	NA	NA	2	2	1	NA	NA	NA	NA	2	2	0.5	NA	NA	NA	NA	4	9	0.555556	NA	NA	NA	NA	0.75	NA	NA	NA	NA	0.5	NA	NA	NA	NA	1	NA	NA	NA	NA	0.777778
ENSG00000270035,ENSG00000171735	RP11-338N10.2,CAMTA1	-,+	chr1	7758363	7758932	3	3	0.333333	NA	NA	NA	NA	NA	0	NA	NA	NA	NA	NA	3	3	0.333333	NA	NA	NA	NA	1	3	0.666667	NA	NA	NA	NA	0.666667	NA	NA	NA	NA	NA	NA	NA	NA	NA	0.666667	NA	NA	NA	NA	0.666667
ENSG00000269978,ENSG00000171735	RP11-338N10.3,CAMTA1	-,+	chr1	7760764	7761030	2	5	0.6	NA	NA	NA	NA	NA	0	NA	NA	NA	NA	NA	2	5	0.6	NA	NA	NA	NA	2	4	0.25	NA	NA	NA	NA	0.4	NA	NA	NA	NA	NA	NA	NA	NA	NA	0.4	NA	NA	NA	NA	0.5
ENSG00000049245	VAMP3	+	chr1	7831329	7841492	56	138	0.488095	0.99993	0.996499	0.543845	1	56	138	0.488975	0.999962	0.996673	0.587595	0.998312	4	6	0.5	NA	NA	NA	NA	40	109	0.507096	0.999945	0.997011	0.166966	0.98229	0.521358	0.0556592	0.0124321	0.0016485	0.0118384	0.523009	0.0494476	0.0107823	0.0013015	0.0121576	0.25	NA	NA	NA	NA	0.483399
ENSG00000269925,ENSG00000049245	RP3-467L1.6,VAMP3	+,+	chr1	7836443	7836835	3	71	0.411625	0.996937	0.882323	0.028388	0.986316	3	71	0.411625	0.998367	0.897676	0.028388	0.944999	NA	0	NA	NA	NA	NA	NA	2	46	0.560611	0.999757	0.989353	0.148809	0.98229	0.603566	0.0503234	0.0107412	0.00262563	0.0169509	0.603566	0.0425792	0.00895868	0.00262563	0.020869	NA	NA	NA	NA	NA	0.549172
ENSG00000049246	PER3	+	chr1	7844380	7903142	159	133	0.648442	6.08153e-06	3.48497e-07	6.28397e-11	5.56107e-08	139	131	0.611029	0.0961986	0.00849096	3.939e-06	0.0024668	83	88	0.776809	0.000208975	1.85945e-05	3.03256e-09	2.80512e-06	79	82	0.684808	0.978483	0.578774	5.51375e-05	0.035073	0.487804	0.714953	0.40157	0.239435	0.436169	0.491313	0.830248	0.528988	0.915993	0.966811	0.480177	0.448194	0.171485	0.104358	0.289992	0.555816
ENSG00000236266,ENSG00000049246	RP3-467L1.4,PER3	-,+	chr1	7870302	7887402	77	115	0.686629	0	0	2.87656e-09	2.13506e-06	51	88	0.553229	0.999897	0.994651	0.371579	0.995266	72	86	0.813649	0	0	1.14076e-10	1.20595e-07	34	49	0.62138	0.994267	0.801069	0.0213484	0.906494	0.491227	0.699474	0.381979	0.279811	0.480616	0.453549	0.610263	0.301373	0.183392	0.404378	0.471796	0.794826	0.518392	0.618678	0.802773	0.600972
ENSG00000049247,ENSG00000049246	UTS2,PER3	-,+	chr1	7903143	7905237	6	31	0.740553	0.0332238	0.0017134	6.02924e-05	0.0289014	6	30	0.752738	0.0774458	0.00556737	0.000141856	0.0627086	1	3	0.666667	NA	NA	NA	NA	5	33	0.536487	0.999506	0.977001	0.186252	0.98229	0.607143	0.468383	0.172097	0.124887	0.285609	0.606548	0.377506	0.126796	0.0824809	0.245665	0.333333	NA	NA	NA	NA	0.558279
ENSG00000049247	UTS2	-	chr1	7905238	7913572	27	60	0.43759	0.999476	0.981842	0.302128	0.991887	4	5	0.8	NA	NA	NA	NA	27	60	0.436311	0.999359	0.987861	0.291615	0.98709	24	53	0.484432	0.999878	0.994732	0.851487	0.997961	0.543417	0.727828	0.417643	0.801959	0.902223	0.8	NA	NA	NA	NA	0.542202	0.73712	0.45916	0.795813	0.909692	0.585775
ENSG00000049249	TNFRSF9	-	chr1	7979907	8000926	61	102	0.507154	0.999916	0.996229	0.86184	1	NA	0	NA	NA	NA	NA	NA	61	102	0.507154	0.999883	0.996783	0.86184	1	18	33	0.419697	0.999482	0.975865	0.196946	0.98229	0.452878	0.519764	0.205059	0.265766	0.46509	NA	NA	NA	NA	NA	0.452878	0.521	0.220973	0.265766	0.506351	0.519697
ENSG00000116288	PARK7	+	chr1	8014351	8045565	133	133	0.501357	0.999962	0.99709	0.572856	1	133	132	0.505559	0.999981	0.997144	0.613987	0.998312	13	49	0.437415	0.999584	0.992566	0.437022	0.995466	60	91	0.460956	0.999964	0.997427	0.894003	1	0.518194	0.735026	0.427691	0.39173	0.594428	0.515901	0.744633	0.466519	0.474117	0.696713	0.516327	0.778335	0.508491	1	1	0.527902
ENSG00000200344,ENSG00000116288	Y_RNA,PARK7	-,+	chr1	8042941	8043043	1	17	0.669118	0.999328	0.976259	0.195523	0.986316	1	17	0.669118	0.99965	0.980279	0.195523	0.98859	NA	0	NA	NA	NA	NA	NA	NA	NA	NA	NA	NA	NA	NA	0.512255	0.754207	0.453001	0.589654	0.755378	0.512255	0.754239	0.479788	0.589654	0.781318	NA	NA	NA	NA	NA	NA
ENSG00000116285	ERRFI1	-	chr1	8064464	8086368	54	90	0.475771	0.999893	0.995759	0.83146	1	25	56	0.452679	0.999768	0.987525	0.332892	0.990951	40	79	0.528861	0.999757	0.99542	0.325887	0.988771	24	59	0.500565	0.999905	0.995738	0.905418	1	0.5881	0.486206	0.183117	0.0307794	0.10763	0.584821	0.622421	0.312665	0.207036	0.434906	0.618947	0.575511	0.268004	0.0954626	0.273861	0.528531
ENSG00000238290	RP11-431K24.1	+	chr1	8086798	8182762	25	16	0.425	NA	NA	NA	NA	18	15	0.388889	NA	NA	NA	NA	8	5	0.6	NA	NA	NA	NA	36	39	0.468864	0.999874	0.99458	0.473179	0.982426	0.563542	NA	NA	NA	NA	0.511111	NA	NA	NA	NA	0.866667	NA	NA	NA	NA	0.549908
ENSG00000229305	RP11-431K24.2	+	chr1	8249884	8252830	1	1	1	NA	NA	NA	NA	NA	0	NA	NA	NA	NA	NA	1	1	1	NA	NA	NA	NA	NA	NA	NA	NA	NA	NA	NA	0	NA	NA	NA	NA	NA	NA	NA	NA	NA	0	NA	NA	NA	NA	NA
ENSG00000162426	SLC45A1	+	chr1	8377886	8404227	31	34	0.598039	0.999106	0.967831	0.224808	0.98714	25	31	0.639785	0.99904	0.941004	0.122636	0.964371	6	4	0.166667	NA	NA	NA	NA	23	49	0.52551	0.999563	0.980073	0.394048	0.982426	0.598039	0.548393	0.226656	0.0767622	0.206486	0.599462	0.577642	0.267452	0.117238	0.306504	0.666667	NA	NA	NA	NA	0.49915
ENSG00000142599	RERE	-	chr1	8412457	8877702	1443	163	0.508427	0.999865	0.995171	0.549525	1	43	36	0.391204	0.999186	0.950653	0.0831975	0.961945	1441	163	0.508407	0.9998	0.995952	0.505194	0.995466	216	120	0.502806	0.999935	0.996743	0.10092	0.98229	0.518635	0.0130158	0.00257889	0.000693364	0.00601651	0.581019	0.505565	0.206744	0.0904822	0.261478	0.518427	0.0176826	0.00349622	0.000658745	0.00721645	0.501982
ENSG00000232912,ENSG00000142599	RP5-1115A15.1,RERE	+,-	chr1	8484705	8494898	30	101	0.494428	0.999849	0.994806	0.680315	1	23	57	0.445071	0.999921	0.995555	0.996083	1	28	94	0.490251	0.999701	0.994699	0.463174	0.995466	27	89	0.526496	0.999961	0.997373	0.659272	0.989221	0.430998	0.599347	0.272156	0.0718406	0.197559	0.376775	0.491984	0.197156	0.0748253	0.229468	0.456761	0.773088	0.504167	0.44853	0.681143	0.564974
ENSG00000224315,ENSG00000142599	RP4-633I8.2,RERE	-,-	chr1	8846270	8846972	1	1	0	NA	NA	NA	NA	NA	0	NA	NA	NA	NA	NA	1	1	0	NA	NA	NA	NA	NA	NA	NA	NA	NA	NA	NA	1	NA	NA	NA	NA	NA	NA	NA	NA	NA	1	NA	NA	NA	NA	NA
ENSG00000226545,ENSG00000142599	RP4-633I8.3,RERE	+,-	chr1	8858534	8859565	2	55	0.51645	0.999861	0.995086	0.835492	1	NA	0	NA	NA	NA	NA	NA	2	55	0.51645	0.999808	0.996044	0.835492	1	1	1	1	NA	NA	NA	NA	0.462338	0.661769	0.337279	0.272018	0.472189	NA	NA	NA	NA	NA	0.462338	0.662199	0.362441	0.272018	0.51285	0
ENSG00000228423,ENSG00000142599	RP4-633I8.4,RERE	+,-	chr1	8865919	8867110	2	11	0.424242	NA	NA	NA	NA	NA	0	NA	NA	NA	NA	NA	2	11	0.424242	NA	NA	NA	NA	NA	NA	NA	NA	NA	NA	NA	0.515152	NA	NA	NA	NA	NA	NA	NA	NA	NA	0.515152	NA	NA	NA	NA	NA
ENSG00000074800	ENO1	-	chr1	8921061	8938893	73	127	0.482402	0.999945	0.996788	0.349077	0.991887	10	12	0.25	NA	NA	NA	NA	73	127	0.482682	0.999928	0.997178	0.360545	0.992039	29	81	0.508731	0.99997	0.997519	0.849088	0.997961	0.558122	4.72039e-05	6.69129e-06	2.9374e-07	1.08486e-05	0.583333	NA	NA	NA	NA	0.558097	6.80397e-05	8.74175e-06	2.58726e-07	1.28065e-05	0.550552
ENSG00000236269,ENSG00000074800	ENO1-IT1,ENO1	-,-	chr1	8935847	8938066	10	54	0.468562	0.999873	0.99535	0.597959	1	1	1	0	NA	NA	NA	NA	10	54	0.468562	0.999824	0.99621	0.605376	0.997895	1	4	0.5	NA	NA	NA	NA	0.552517	0.564129	0.238842	0.117725	0.27422	1	NA	NA	NA	NA	0.552517	0.569026	0.261855	0.121412	0.318769	0.25
ENSG00000230679,ENSG00000074800	ENO1-AS1,ENO1	+,-	chr1	8938894	8939308	1	1	1	NA	NA	NA	NA	NA	0	NA	NA	NA	NA	NA	1	1	1	NA	NA	NA	NA	NA	NA	NA	NA	NA	NA	NA	0	NA	NA	NA	NA	NA	NA	NA	NA	NA	0	NA	NA	NA	NA	NA
ENSG00000230679	ENO1-AS1	+	chr1	8939309	8939953	2	28	0.377381	0.99938	0.978183	0.230326	0.98714	1	26	0.367949	0.999658	0.980887	0.216616	0.989755	2	2	0.5	NA	NA	NA	NA	1	5	0.8	NA	NA	NA	NA	0.329762	0.578683	0.251949	0.0584142	0.170133	0.355128	0.616416	0.307273	0.111194	0.296214	0	NA	NA	NA	NA	0.4
ENSG00000238249	HMGN2P17	+	chr1	8953468	8954210	NA	NA	NA	NA	NA	NA	NA	NA	NA	NA	NA	NA	NA	NA	NA	NA	NA	NA	NA	NA	NA	2	2	0.972973	NA	NA	NA	NA	NA	NA	NA	NA	NA	NA	NA	NA	NA	NA	NA	NA	NA	NA	NA	0.972973
ENSG00000131686	CA6	+	chr1	9005922	9035151	6	6	0.666667	NA	NA	NA	NA	4	3	1	NA	NA	NA	NA	3	3	0.333333	NA	NA	NA	NA	108	114	0.495887	0.999977	0.997642	0.939289	1	0.666667	NA	NA	NA	NA	0.666667	NA	NA	NA	NA	0.666667	NA	NA	NA	NA	0.538578
ENSG00000197241	SLC2A7	-	chr1	9063359	9086404	8	11	0.393939	NA	NA	NA	NA	2	3	0.333333	NA	NA	NA	NA	6	8	0.416667	NA	NA	NA	NA	2	3	0.333333	NA	NA	NA	NA	0.424242	NA	NA	NA	NA	0.333333	NA	NA	NA	NA	0.458333	NA	NA	NA	NA	0.333333
ENSG00000142583	SLC2A5	-	chr1	9095166	9148537	196	147	0.495743	0.999963	0.997103	0.811278	1	23	20	0.375	0.999485	0.969752	0.148809	0.975158	190	146	0.500313	0.999945	0.997325	0.825598	1	33	72	0.550615	0.999918	0.996187	0.63237	0.989221	0.530539	0.772867	0.473976	0.0498839	0.151662	0.5	0.736265	0.455202	0.851533	0.936798	0.529491	0.795454	0.518778	0.0542881	0.187532	0.44676
ENSG00000180758	GPR157	-	chr1	9160364	9189229	107	149	0.486874	0.999086	0.967009	0.0128015	0.929311	7	10	0.3	NA	NA	NA	NA	107	149	0.486954	0.998858	0.977158	0.014499	0.947816	58	103	0.499683	0.999976	0.997622	0.316257	0.982426	0.522063	0.359161	0.114433	0.125021	0.285803	0.2	NA	NA	NA	NA	0.522222	0.369428	0.125679	0.109757	0.300039	0.476151
ENSG00000207865	MIR34A	-	chr1	9211727	9211836	1	1	1	NA	NA	NA	NA	NA	0	NA	NA	NA	NA	NA	1	1	1	NA	NA	NA	NA	NA	NA	NA	NA	NA	NA	NA	1	NA	NA	NA	NA	NA	NA	NA	NA	NA	1	NA	NA	NA	NA	NA
ENSG00000228526	RP3-510D11.1	-	chr1	9228327	9262678	105	155	0.527102	0.999914	0.996187	0.118017	0.986316	63	145	0.507236	0.99994	0.996104	0.675818	0.998312	68	136	0.52501	0.999878	0.99674	0.119788	0.98445	8	8	0.25	NA	NA	NA	NA	0.53812	0.00238999	0.000437641	0.000128862	0.00159665	0.538124	0.0429671	0.0091413	0.00088354	0.0090894	0.545155	0.134006	0.0334073	0.00956181	0.0558244	0.520833
ENSG00000234546,ENSG00000228526	RP3-510D11.2,RP3-510D11.1	+,-	chr1	9242271	9243855	6	86	0.472036	0.999823	0.994119	0.185468	0.986316	6	86	0.468043	0.999894	0.994555	0.171062	0.984813	4	8	0.625	NA	NA	NA	NA	1	3	0.666667	NA	NA	NA	NA	0.509436	0.772991	0.47402	0.565138	0.737002	0.511491	0.78506	0.510973	0.673931	0.836846	0.5	NA	NA	NA	NA	0.666667
ENSG00000049239	H6PD	+	chr1	9294834	9331396	224	154	0.51951	0.99986	0.995064	0.255744	0.989697	224	154	0.519488	0.999926	0.995691	0.265889	0.990951	17	20	0.6875	0.996903	0.931336	0.0432556	0.98445	102	122	0.516261	0.999975	0.997602	0.471385	0.982426	0.554518	2.32305e-07	2.25011e-08	1.79818e-09	1.53238e-07	0.554475	2.10959e-07	2.51399e-08	1.89976e-09	2.0108e-07	0.4875	0.75283	0.480069	1	1	0.533769
ENSG00000171621	SPSB1	+	chr1	9352939	9429591	377	164	0.491144	0.999953	0.996923	0.349975	0.991887	377	164	0.491468	0.999974	0.996987	0.361484	0.993072	7	6	0.333333	NA	NA	NA	NA	51	99	0.533468	0.99995	0.997129	0.465481	0.982426	0.50659	0.623551	0.296565	0.0722243	0.198191	0.506265	0.648496	0.342845	0.0778163	0.23585	0.666667	NA	NA	NA	NA	0.566342
ENSG00000235263	RP13-392I16.1	-	chr1	9561151	9563530	1	1	1	NA	NA	NA	NA	1	1	1	NA	NA	NA	NA	NA	0	NA	NA	NA	NA	NA	NA	NA	NA	NA	NA	NA	NA	0	NA	NA	NA	NA	0	NA	NA	NA	NA	NA	NA	NA	NA	NA	NA
ENSG00000171612	SLC25A33	+	chr1	9599541	9642831	130	121	0.476358	0.999911	0.996125	0.321442	0.991887	130	121	0.472098	0.999949	0.99633	0.312507	0.990951	6	5	0.6	NA	NA	NA	NA	17	36	0.418585	0.99978	0.990393	0.185307	0.98229	0.546142	0.490777	0.186047	0.0185516	0.0744166	0.549989	0.488667	0.194779	0.017052	0.0827013	0.4	NA	NA	NA	NA	0.56078
ENSG00000231181,ENSG00000171612	RP13-15M17.1,SLC25A33	+,+	chr1	9636485	9637043	1	3	0.611111	NA	NA	NA	NA	1	3	0.611111	NA	NA	NA	NA	NA	0	NA	NA	NA	NA	NA	NA	NA	NA	NA	NA	NA	NA	0.277778	NA	NA	NA	NA	0.277778	NA	NA	NA	NA	NA	NA	NA	NA	NA	NA
ENSG00000188807	TMEM201	+	chr1	9648932	9674935	123	111	0.506801	0.999891	0.995722	0.24823	0.98714	123	111	0.505574	0.999942	0.996161	0.268586	0.990951	9	11	0.636364	NA	NA	NA	NA	24	47	0.507459	0.999912	0.99599	0.817029	0.997961	0.562165	0.000539781	8.1303e-05	1.77714e-05	0.000319955	0.563709	0.000454348	6.81916e-05	1.22358e-05	0.000283802	0.454545	NA	NA	NA	NA	0.55701
ENSG00000171608	PIK3CD	+	chr1	9711790	9789083	231	146	0.523364	0.999174	0.970392	0.00596571	0.779915	231	146	0.52357	0.999559	0.974544	0.00695013	0.727848	38	49	0.54932	0.999551	0.991936	0.347638	0.988771	98	125	0.514513	0.999949	0.997097	0.294746	0.982426	0.526813	0.03875	0.00815265	0.000252041	0.00273033	0.527551	0.026887	0.0055427	0.000161883	0.00239479	0.408163	0.727818	0.445803	0.376028	0.619475	0.535429
ENSG00000179840,ENSG00000171608	C1orf200,PIK3CD	-,+	chr1	9712668	9714644	9	91	0.5076	0.99995	0.996879	0.892997	1	8	90	0.512877	0.999971	0.996907	0.773878	1	9	73	0.485086	0.999863	0.996604	0.725709	1	6	66	0.542198	0.999053	0.956792	0.0489345	0.944862	0.509892	0.741857	0.436465	0.306405	0.509803	0.495063	0.835334	0.530384	0.603229	0.789905	0.542222	0.547686	0.243197	0.132557	0.335564	0.492043
ENSG00000233268,ENSG00000171608	RP11-558F24.2,PIK3CD	-,+	chr1	9720886	9722684	2	53	0.555217	0.999664	0.988953	0.387827	0.995382	2	53	0.555217	0.999819	0.99056	0.387827	0.995566	NA	0	NA	NA	NA	NA	NA	4	11	0.681818	NA	NA	NA	NA	0.411611	0.714516	0.400938	0.286619	0.487972	0.411611	0.720451	0.433819	0.286619	0.526968	NA	NA	NA	NA	NA	0.5
ENSG00000231789,ENSG00000171608	RP11-558F24.4,PIK3CD	-,+	chr1	9732484	9747613	84	132	0.490119	0.999969	0.997186	0.966319	1	83	130	0.488143	0.999973	0.996947	0.570425	0.998312	59	120	0.507735	0.999625	0.993419	0.14046	0.98445	41	80	0.506489	0.999839	0.993065	0.515139	0.982426	0.535901	0.0872203	0.0198766	0.000311121	0.00323186	0.545433	0.273771	0.0800579	0.00904353	0.0521782	0.525344	0.0338442	0.0073276	0.00634585	0.0410304	0.542588
ENSG00000171608,ENSG00000171603	PIK3CD,CLSTN1	+,-	chr1	9789084	9789172	2	10	0.591186	NA	NA	NA	NA	2	9	0.578042	NA	NA	NA	NA	2	10	0.588131	NA	NA	NA	NA	1	1	0.5	NA	NA	NA	NA	0.566772	NA	NA	NA	NA	0.736772	NA	NA	NA	NA	0.539418	NA	NA	NA	NA	0.5
ENSG00000171603	CLSTN1	-	chr1	9789173	9884584	329	131	0.492394	0.99992	0.996304	0.159866	0.986316	48	98	0.459871	0.999773	0.987791	0.213159	0.989275	326	131	0.501269	0.999928	0.997185	0.303502	0.987431	60	91	0.537154	0.999757	0.98932	0.0840406	0.98229	0.542645	0.037876	0.00796606	0.0025549	0.0165921	0.490065	0.676047	0.375625	0.387774	0.625349	0.548711	0.0211599	0.00421878	0.000495485	0.00582889	0.494492
ENSG00000178585	CTNNBIP1	-	chr1	9908334	9970394	159	105	0.509652	0.999635	0.98788	0.142778	0.986316	5	4	0.5	NA	NA	NA	NA	159	105	0.510296	0.999514	0.991192	0.151345	0.98445	42	42	0.400007	0.999795	0.991048	0.284079	0.982426	0.594031	7.40575e-05	9.53993e-06	0.000146854	0.00178497	0.25	NA	NA	NA	NA	0.596791	0.38195	0.133871	0.000102551	0.00168265	0.550801
ENSG00000223989,ENSG00000178585	RP11-84A14.5,CTNNBIP1	+,-	chr1	9908376	9910212	12	69	0.528171	0.99984	0.994562	0.371963	0.995382	NA	0	NA	NA	NA	NA	NA	12	69	0.528171	0.999777	0.995679	0.371963	0.995466	7	37	0.526906	0.999893	0.995323	0.247391	0.98229	0.512645	0.737601	0.431259	0.459753	0.654219	NA	NA	NA	NA	NA	0.512645	0.747302	0.473003	0.459753	0.691218	0.507733
ENSG00000162441	LZIC	-	chr1	9982173	10002980	38	99	0.482622	0.999884	0.995567	0.342757	0.991887	10	7	0.261905	NA	NA	NA	NA	38	99	0.489415	0.999861	0.996585	0.461336	0.995466	29	67	0.554687	0.999938	0.996828	0.319865	0.982426	0.539141	0.320417	0.0967675	0.0245229	0.091391	0.404762	NA	NA	NA	NA	0.535909	0.295291	0.090333	0.0265375	0.115009	0.593888
ENSG00000228150,ENSG00000162441	RP11-84A14.4,LZIC	+,-	chr1	10002981	10003465	4	63	0.424643	0.999413	0.979364	0.11928	0.986316	2	2	0	NA	NA	NA	NA	4	63	0.427289	0.999342	0.987428	0.141939	0.98445	3	28	0.658333	0.999162	0.962132	0.163059	0.98229	0.587257	0.324031	0.0986119	0.0178348	0.072459	1	NA	NA	NA	NA	0.583025	0.337859	0.110339	0.0271028	0.116822	0.470833
ENSG00000228150,ENSG00000173614	RP11-84A14.4,NMNAT1	+,+	chr1	10003486	10010032	13	78	0.543546	0.999507	0.98307	0.119897	0.986316	13	78	0.543546	0.999732	0.985226	0.119897	0.962335	NA	0	NA	NA	NA	NA	NA	9	20	0.416667	0.999445	0.974118	0.299706	0.982426	0.497634	0.76633	0.467451	0.909697	0.95817	0.497634	0.771514	0.501042	0.909697	0.963277	NA	NA	NA	NA	NA	0.4325
ENSG00000173614	NMNAT1	+	chr1	10010033	10045559	57	91	0.508838	0.999541	0.984361	0.0728708	0.986316	57	91	0.50987	0.999775	0.98791	0.083751	0.961945	2	2	0	NA	NA	NA	NA	18	29	0.646552	0.998985	0.954183	0.0691915	0.978857	0.517433	0.804044	0.493953	0.893873	0.949106	0.516734	0.811551	0.522624	0.89188	0.954652	0.5	NA	NA	NA	NA	0.478038
ENSG00000173614,ENSG00000241326	NMNAT1,RP11-807G9.2	+,+	chr1	10043199	10044626	1	1	0.6	NA	NA	NA	NA	1	1	0.6	NA	NA	NA	NA	NA	0	NA	NA	NA	NA	NA	5	29	0.507128	0.999907	0.995824	0.918913	1	0.6	NA	NA	NA	NA	0.6	NA	NA	NA	NA	NA	NA	NA	NA	NA	0.54161
ENSG00000162444	RBP7	+	chr1	10057264	10076078	5	3	0.888889	NA	NA	NA	NA	3	2	0.75	NA	NA	NA	NA	2	2	1	NA	NA	NA	NA	13	18	0.421627	0.999841	0.993172	0.596322	0.986817	0.666667	NA	NA	NA	NA	1	NA	NA	NA	NA	0.5	NA	NA	NA	NA	0.588294
ENSG00000130939	UBE4B	+	chr1	10092890	10241297	338	143	0.520985	0.999904	0.995978	0.28629	0.991887	338	143	0.51827	0.999939	0.99607	0.212259	0.989275	30	37	0.461261	0.999366	0.988048	0.228926	0.98445	107	78	0.464905	0.999973	0.997578	0.809787	0.997961	0.531406	0.00722147	0.00136385	0.000269121	0.00287342	0.528231	0.00605286	0.0011445	0.000258445	0.00347133	0.477027	0.71661	0.430549	0.656171	0.82906	0.427742
ENSG00000224340,ENSG00000130939	RP11-496H15.2,UBE4B	-,+	chr1	10114503	10114839	1	1	1	NA	NA	NA	NA	1	1	1	NA	NA	NA	NA	NA	0	NA	NA	NA	NA	NA	NA	NA	NA	NA	NA	NA	NA	1	NA	NA	NA	NA	1	NA	NA	NA	NA	NA	NA	NA	NA	NA	NA
ENSG00000233623,ENSG00000130939	PGAM1P11,UBE4B	+,+	chr1	10118729	10119706	3	14	0.440476	NA	NA	NA	NA	3	14	0.440476	NA	NA	NA	NA	NA	0	NA	NA	NA	NA	NA	NA	NA	NA	NA	NA	NA	NA	0.297619	NA	NA	NA	NA	0.297619	NA	NA	NA	NA	NA	NA	NA	NA	NA	NA
ENSG00000054523	KIF1B	+	chr1	10270863	10441661	380	135	0.494204	0.999968	0.997169	0.904172	1	377	135	0.493875	0.999981	0.997137	0.963812	1	28	28	0.553571	0.999169	0.98356	0.322041	0.988771	165	101	0.528754	0.999956	0.997256	0.387299	0.982426	0.51456	0.843131	0.507767	0.842539	0.925553	0.514414	0.854567	0.534944	0.842771	0.934659	0.535714	0.746465	0.471664	0.819111	0.923716	0.499138
ENSG00000264501,ENSG00000054523	Metazoa_SRP,KIF1B	+,+	chr1	10366523	10366813	NA	NA	NA	NA	NA	NA	NA	NA	NA	NA	NA	NA	NA	NA	NA	NA	NA	NA	NA	NA	NA	2	48	0.49046	0.999912	0.995977	0.711692	0.992272	NA	NA	NA	NA	NA	NA	NA	NA	NA	NA	NA	NA	NA	NA	NA	0.543122
ENSG00000142657	PGD	+	chr1	10458649	10480201	54	116	0.513923	0.999893	0.995768	0.484385	0.999984	54	116	0.514078	0.999942	0.996141	0.499452	0.998312	3	2	0.2	NA	NA	NA	NA	44	89	0.515936	0.999927	0.9965	0.925348	1	0.47909	0.741324	0.43588	0.268677	0.468297	0.479005	0.741389	0.462718	0.260138	0.497439	0.7	NA	NA	NA	NA	0.534847
ENSG00000175279,ENSG00000251503	APITD1,APITD1-CORT	+,+	chr1	10490159	10512210	68	113	0.511422	0.999833	0.994363	0.243162	0.98714	60	106	0.510434	0.999927	0.995726	0.192172	0.98859	38	71	0.510032	0.999679	0.99435	0.399356	0.995466	20	34	0.503922	0.999912	0.99599	0.876063	0.999732	0.557473	0.474591	0.176168	0.0406991	0.131118	0.573035	0.376887	0.126453	0.0244741	0.10715	0.513678	0.787792	0.514487	0.721479	0.864641	0.476471
ENSG00000241563,ENSG00000175279,ENSG00000251503	CORT,APITD1,APITD1-CORT	+,+,+	chr1	10509776	10511959	8	75	0.533032	0.999797	0.993389	0.246848	0.98714	4	37	0.518018	0.999819	0.990518	0.486474	0.998312	8	68	0.533403	0.999767	0.995543	0.597158	0.997777	3	47	0.456383	0.999911	0.995944	1	1	0.518683	0.760406	0.461159	0.74394	0.863377	0.454955	0.669591	0.367403	0.351765	0.592417	0.537675	0.777822	0.508142	0.69731	0.852829	0.410284
ENSG00000160049	DFFA	-	chr1	10516579	10532344	47	129	0.48898	0.999949	0.996861	0.825554	1	3	3	0.333333	NA	NA	NA	NA	47	129	0.489997	0.999927	0.997175	0.803411	1	22	101	0.443484	0.999763	0.989583	0.153287	0.98229	0.515724	0.33115	0.101771	0.0936138	0.235406	0.666667	NA	NA	NA	NA	0.516178	0.371214	0.126798	0.0922144	0.267912	0.444261
ENSG00000203469,ENSG00000160049	RP5-1113E3.3,DFFA	+,-	chr1	10518612	10519395	NA	NA	NA	NA	NA	NA	NA	NA	NA	NA	NA	NA	NA	NA	NA	NA	NA	NA	NA	NA	NA	3	15	0.504444	0.999866	0.994227	1	1	NA	NA	NA	NA	NA	NA	NA	NA	NA	NA	NA	NA	NA	NA	NA	0.415556
ENSG00000160049,ENSG00000142655	DFFA,PEX14	-,+	chr1	10532345	10532583	1	2	0.166667	NA	NA	NA	NA	NA	0	NA	NA	NA	NA	NA	1	2	0.166667	NA	NA	NA	NA	NA	NA	NA	NA	NA	NA	NA	0.333333	NA	NA	NA	NA	NA	NA	NA	NA	NA	0.333333	NA	NA	NA	NA	NA
ENSG00000142655	PEX14	+	chr1	10532584	10690815	571	159	0.497878	0.999968	0.997176	0.65653	1	568	159	0.497638	0.999983	0.997186	0.711034	0.998312	18	23	0.565217	0.999162	0.983453	0.463173	0.995466	183	121	0.484501	0.999957	0.997297	0.26582	0.98229	0.521783	0.000531326	7.97987e-05	7.09132e-05	0.000997947	0.522069	0.000516346	7.9332e-05	7.11823e-05	0.00123257	0.434783	0.750373	0.476858	0.749064	0.880622	0.511565
ENSG00000243267,ENSG00000142655	Metazoa_SRP,PEX14	+,+	chr1	10676893	10677170	1	1	1	NA	NA	NA	NA	1	1	1	NA	NA	NA	NA	NA	0	NA	NA	NA	NA	NA	NA	NA	NA	NA	NA	NA	NA	1	NA	NA	NA	NA	1	NA	NA	NA	NA	NA	NA	NA	NA	NA	NA
ENSG00000130940	CASZ1	-	chr1	10696661	10856707	201	142	0.515744	0.999954	0.996951	0.786696	1	15	14	0.571429	NA	NA	NA	NA	196	142	0.518334	0.999936	0.997253	0.730492	1	62	94	0.502749	0.999947	0.997064	0.959119	1	0.532727	0.740011	0.4341	0.493946	0.683638	0.642857	NA	NA	NA	NA	0.535376	0.771524	0.502852	0.530371	0.745501	0.556333
ENSG00000175262	C1orf127	-	chr1	11006528	11042094	96	99	0.504222	0.999895	0.995795	0.785213	1	7	6	0.166667	NA	NA	NA	NA	95	98	0.50512	0.999867	0.99664	0.807082	1	30	60	0.512655	0.999932	0.996636	0.917992	1	0.576666	0.0494915	0.0105592	0.00200721	0.0137452	0.333333	NA	NA	NA	NA	0.587923	0.030139	0.00633191	0.00142548	0.0130714	0.523372
ENSG00000215785	CFL1P6	-	chr1	11051035	11051854	7	16	0.402083	NA	NA	NA	NA	NA	0	NA	NA	NA	NA	NA	7	16	0.402083	NA	NA	NA	NA	NA	NA	NA	NA	NA	NA	NA	0.589583	NA	NA	NA	NA	NA	NA	NA	NA	NA	0.589583	NA	NA	NA	NA	NA
ENSG00000120948	TARDBP	+	chr1	11072414	11085796	44	86	0.488367	0.999897	0.995849	0.496987	0.999984	44	86	0.494791	0.999927	0.99573	0.417904	0.998312	7	13	0.5	NA	NA	NA	NA	18	44	0.550749	0.99984	0.993146	0.438097	0.982426	0.517795	0.784013	0.482595	0.441281	0.639224	0.516477	0.748415	0.471292	0.32263	0.562805	0.410256	NA	NA	NA	NA	0.666331
ENSG00000009724	MASP2	-	chr1	11086580	11107290	29	76	0.515	0.999879	0.995468	0.724461	1	23	74	0.501447	0.999919	0.995472	0.597156	0.998312	7	8	0.875	NA	NA	NA	NA	9	31	0.552723	0.999869	0.994349	0.213121	0.98229	0.495578	0.759321	0.459696	0.367027	0.571027	0.508142	0.762351	0.490002	0.359006	0.599426	0.375	NA	NA	NA	NA	0.539084
ENSG00000116649	SRM	-	chr1	11114641	11120081	20	68	0.49618	0.999711	0.990615	0.047961	0.986316	4	6	0.638889	NA	NA	NA	NA	20	68	0.495497	0.999596	0.992816	0.046455	0.98445	1	9	0.555556	NA	NA	NA	NA	0.565648	0.672283	0.34878	0.019598	0.0774528	0.361111	NA	NA	NA	NA	0.566301	0.203111	0.0561723	0.0176296	0.0869727	0.777778
ENSG00000171824	EXOSC10	-	chr1	11126675	11159731	93	101	0.497904	0.999949	0.996848	0.782408	1	40	69	0.544186	0.999908	0.99511	0.331568	0.990951	92	101	0.493764	0.999942	0.997297	0.521285	0.996386	25	44	0.462449	0.999933	0.996666	0.298794	0.982426	0.535742	0.0022172	0.000402321	0.000163422	0.00194425	0.563125	0.557819	0.249619	0.0661826	0.211599	0.536095	0.0031232	0.000551776	0.000177952	0.00259733	0.516589
ENSG00000226849,ENSG00000171824	RP4-635E18.7,EXOSC10	+,-	chr1	11128528	11133154	27	85	0.502338	0.999865	0.995173	0.850137	1	22	68	0.495786	0.999882	0.994018	0.465817	0.998312	25	81	0.493843	0.999849	0.99646	0.832118	1	17	49	0.559201	0.999883	0.994953	0.940865	1	0.554371	0.715722	0.402476	0.0237696	0.0892339	0.57113	0.326639	0.101409	0.0720049	0.224065	0.52387	0.75264	0.479953	0.0798248	0.244042	0.515856
ENSG00000230337,ENSG00000171824	RP4-635E18.6,EXOSC10	+,-	chr1	11159732	11159938	1	28	0.422162	0.999878	0.995449	0.480162	0.999984	1	4	0.75	NA	NA	NA	NA	1	28	0.418493	0.999818	0.996159	0.410397	0.995466	NA	NA	NA	NA	NA	NA	NA	0.552221	0.792022	0.487365	0.665545	0.8117	0.75	NA	NA	NA	NA	0.546384	0.788605	0.515078	0.794897	0.908875	NA
ENSG00000230337	RP4-635E18.6	+	chr1	11159939	11162157	4	6	0.416667	NA	NA	NA	NA	4	5	0.5	NA	NA	NA	NA	1	1	0	NA	NA	NA	NA	3	5	0.2	NA	NA	NA	NA	0.583333	NA	NA	NA	NA	0.5	NA	NA	NA	NA	1	NA	NA	NA	NA	0.4
ENSG00000198793	MTOR	-	chr1	11166592	11322564	414	124	0.507841	0.999902	0.995936	0.324689	0.991887	8	33	0.467172	0.999888	0.994279	0.911772	1	414	124	0.508009	0.999864	0.996607	0.320001	0.988771	67	57	0.525439	0.999914	0.996054	0.15536	0.98229	0.525347	0.645347	0.319592	0.00135048	0.0101248	0.436869	0.743448	0.464856	0.689972	0.846605	0.525791	0.0187853	0.00373904	0.000915695	0.00928875	0.493499
ENSG00000225602,ENSG00000198793	MTOR-AS1,MTOR	+,-	chr1	11203955	11209594	11	63	0.502763	0.999879	0.995473	0.480665	0.999984	2	2	0.5	NA	NA	NA	NA	11	63	0.501441	0.999833	0.996299	0.477352	0.995466	2	35	0.49429	0.999876	0.994648	0.386582	0.982426	0.552488	0.149293	0.0367682	0.00687285	0.0354012	0.5	NA	NA	NA	NA	0.553811	0.140081	0.0352635	0.00708727	0.0448255	0.502194
ENSG00000253086,ENSG00000198793	U6,MTOR	+,-	chr1	11212407	11212509	1	7	0.571429	NA	NA	NA	NA	NA	0	NA	NA	NA	NA	NA	1	7	0.571429	NA	NA	NA	NA	NA	NA	NA	NA	NA	NA	NA	0.571429	NA	NA	NA	NA	NA	NA	NA	NA	NA	0.571429	NA	NA	NA	NA	NA
ENSG00000238547,ENSG00000198793	snoU13,MTOR	-,-	chr1	11229564	11229670	1	1	0	NA	NA	NA	NA	NA	0	NA	NA	NA	NA	NA	1	1	0	NA	NA	NA	NA	NA	NA	NA	NA	NA	NA	NA	1	NA	NA	NA	NA	NA	NA	NA	NA	NA	1	NA	NA	NA	NA	NA
ENSG00000171819,ENSG00000198793	ANGPTL7,MTOR	+,-	chr1	11249398	11256038	17	38	0.546491	0.99981	0.99376	0.910324	1	NA	0	NA	NA	NA	NA	NA	17	38	0.546491	0.99974	0.995217	0.910324	1	NA	NA	NA	NA	NA	NA	NA	0.592105	0.406467	0.138695	0.0808517	0.213486	NA	NA	NA	NA	NA	0.592105	0.382486	0.134147	0.0808517	0.246519	NA
ENSG00000238173,ENSG00000198793	RPL39P6,MTOR	+,-	chr1	11293020	11293169	NA	NA	NA	NA	NA	NA	NA	NA	NA	NA	NA	NA	NA	NA	NA	NA	NA	NA	NA	NA	NA	1	2	0	NA	NA	NA	NA	NA	NA	NA	NA	NA	NA	NA	NA	NA	NA	NA	NA	NA	NA	NA	0
ENSG00000120942	UBIAD1	+	chr1	11333263	11356106	51	70	0.51646	0.999945	0.996777	0.4146	0.995382	51	70	0.516631	0.999968	0.996854	0.397054	0.997603	2	3	0.333333	NA	NA	NA	NA	18	29	0.500393	0.999735	0.988272	0.826838	0.997961	0.561336	0.144973	0.0356715	0.00508522	0.0283033	0.561165	0.143185	0.035459	0.00535002	0.0351139	0.666667	NA	NA	NA	NA	0.562206
ENSG00000238199,ENSG00000120942	UBE2V2P3,UBIAD1	-,+	chr1	11338673	11339408	3	4	0.4375	NA	NA	NA	NA	3	4	0.4375	NA	NA	NA	NA	NA	0	NA	NA	NA	NA	NA	3	3	0.666667	NA	NA	NA	NA	0.6875	NA	NA	NA	NA	0.6875	NA	NA	NA	NA	NA	NA	NA	NA	NA	0.333333
ENSG00000224338	RP11-149P14.1	-	chr1	11485314	11485878	NA	NA	NA	NA	NA	NA	NA	NA	NA	NA	NA	NA	NA	NA	NA	NA	NA	NA	NA	NA	NA	1	1	1	NA	NA	NA	NA	NA	NA	NA	NA	NA	NA	NA	NA	NA	NA	NA	NA	NA	NA	NA	0
ENSG00000204624	PTCHD2	+	chr1	11539223	11597641	45	38	0.532895	0.999786	0.993088	0.823661	1	43	38	0.515351	0.999902	0.99488	0.993187	1	2	2	1	NA	NA	NA	NA	27	32	0.432292	0.998456	0.931473	0.182476	0.98229	0.407895	0.587491	0.260024	0.0961653	0.239933	0.392544	0.524001	0.221458	0.046235	0.165969	1	NA	NA	NA	NA	0.482292
ENSG00000235643	RP1-69M21.2	+	chr1	11669588	11673412	9	8	0.4375	NA	NA	NA	NA	6	5	0.8	NA	NA	NA	NA	3	4	0	NA	NA	NA	NA	2	2	0.5	NA	NA	NA	NA	0.4375	NA	NA	NA	NA	0.6	NA	NA	NA	NA	0.25	NA	NA	NA	NA	0.5
ENSG00000116661	FBXO2	-	chr1	11708424	11714431	6	35	0.433333	0.998867	0.957869	0.111931	0.986316	NA	0	NA	NA	NA	NA	NA	6	35	0.433333	0.998535	0.969686	0.111931	0.98445	11	15	0.578571	0.999627	0.98291	1	1	0.457143	0.613104	0.285957	0.149516	0.321981	NA	NA	NA	NA	NA	0.457143	0.602076	0.295693	0.149516	0.361242	0.578571
ENSG00000116661,ENSG00000132879	FBXO2,FBXO44	-,+	chr1	11714432	11715842	2	3	0.5	NA	NA	NA	NA	1	1	0	NA	NA	NA	NA	2	2	0.75	NA	NA	NA	NA	NA	NA	NA	NA	NA	NA	NA	0.5	NA	NA	NA	NA	1	NA	NA	NA	NA	0.25	NA	NA	NA	NA	NA
ENSG00000132879	FBXO44	+	chr1	11715843	11723384	24	108	0.495538	0.999927	0.996429	0.661489	1	24	108	0.49326	0.999961	0.996647	0.704997	0.998312	8	10	0.65	NA	NA	NA	NA	21	92	0.499477	0.99997	0.997525	0.758087	0.995026	0.526984	0.347299	0.109177	0.056168	0.16518	0.526007	0.339567	0.10618	0.0463228	0.166205	0.5	NA	NA	NA	NA	0.574484
ENSG00000116663	FBXO6	+	chr1	11724181	11734411	36	110	0.530838	0.999894	0.995778	0.543881	1	35	107	0.535486	0.999934	0.995955	0.511905	0.998312	27	49	0.528912	0.999779	0.995704	0.931447	1	27	87	0.485062	0.999954	0.997229	0.569836	0.985041	0.513467	0.802161	0.492929	0.882367	0.9432	0.523765	0.797943	0.517908	0.94745	0.981768	0.438776	0.759568	0.48854	0.585379	0.781604	0.548648
ENSG00000116670	MAD2L2	-	chr1	11734537	11751707	41	103	0.515416	0.999916	0.996219	0.546596	1	27	38	0.491228	0.999891	0.994393	0.89125	1	36	98	0.523396	0.999865	0.996617	0.551256	0.996529	30	84	0.405683	0.999816	0.992041	0.109436	0.98229	0.541947	0.734137	0.426443	0.394292	0.597096	0.763158	0.184729	0.0485475	0.00134446	0.0124968	0.493242	0.817606	0.528215	0.921934	0.968941	0.491856
ENSG00000162490	DRAXIN	+	chr1	11751786	11785914	26	43	0.662791	0.980628	0.560438	0.00683373	0.805493	26	42	0.654762	0.992409	0.654771	0.00895075	0.776538	1	1	1	NA	NA	NA	NA	45	85	0.473843	0.999895	0.995402	0.614659	0.98791	0.606589	0.449005	0.161061	0.0301965	0.106205	0.597222	0.460702	0.176113	0.0392226	0.148306	1	NA	NA	NA	NA	0.46286
ENSG00000177674	AGTRAP	+	chr1	11796141	11814859	81	134	0.488903	0.999932	0.996535	0.543649	1	81	134	0.488529	0.999961	0.996651	0.534763	0.998312	2	2	1	NA	NA	NA	NA	83	112	0.508311	0.999951	0.997143	0.8863	1	0.51492	0.374626	0.122611	0.210957	0.402283	0.514971	0.380315	0.128508	0.210383	0.439054	0.5	NA	NA	NA	NA	0.491089
ENSG00000215910	C1orf167	+	chr1	11821844	11845779	27	34	0.425	0.999728	0.991208	0.414166	0.995382	14	17	0.35098	0.99968	0.982203	0.350176	0.990951	18	22	0.537879	0.999595	0.99279	0.796961	1	9	11	0.454545	NA	NA	NA	NA	0.501961	0.676542	0.354017	0.608934	0.76996	0.605882	0.594122	0.283395	0.149318	0.354602	0.424242	0.751664	0.478493	0.708627	0.859019	0.590909
ENSG00000177553,ENSG00000215910	RP11-56N19.5,C1orf167	-,+	chr1	11837134	11839676	7	7	0.142857	NA	NA	NA	NA	3	3	0	NA	NA	NA	NA	4	4	0.25	NA	NA	NA	NA	NA	NA	NA	NA	NA	NA	NA	0.428571	NA	NA	NA	NA	0.333333	NA	NA	NA	NA	0.5	NA	NA	NA	NA	NA
ENSG00000215910,ENSG00000177000	C1orf167,MTHFR	+,-	chr1	11845780	11849642	23	90	0.51379	0.999915	0.996214	0.56621	1	13	15	0.649573	NA	NA	NA	NA	23	90	0.5137	0.999886	0.996821	0.558625	0.996529	19	85	0.525992	0.999827	0.992543	0.0345618	0.931724	0.520123	0.593003	0.26563	0.392413	0.594993	0.22735	NA	NA	NA	NA	0.521755	0.777714	0.508039	0.532909	0.747375	0.530206
ENSG00000177000	MTHFR	-	chr1	11849643	11866206	100	131	0.529381	0.999956	0.996983	0.615635	1	5	5	0.6	NA	NA	NA	NA	100	130	0.525698	0.999939	0.997279	0.633054	1	68	105	0.481169	0.999965	0.997442	0.380175	0.982426	0.514494	0.693984	0.374996	0.267823	0.467305	0.6	NA	NA	NA	NA	0.518325	0.708657	0.419955	0.269958	0.510592	0.520047
ENSG00000177000,ENSG00000011021	MTHFR,CLCN6	-,+	chr1	11866207	11866977	4	12	0.680556	NA	NA	NA	NA	4	12	0.680556	NA	NA	NA	NA	NA	0	NA	NA	NA	NA	NA	NA	NA	NA	NA	NA	NA	NA	0.597222	NA	NA	NA	NA	0.597222	NA	NA	NA	NA	NA	NA	NA	NA	NA	NA
ENSG00000011021	CLCN6	+	chr1	11866978	11901073	230	116	0.491986	0.999976	0.997262	0.557317	1	229	116	0.492045	0.999979	0.997105	0.533481	0.998312	21	15	0.444444	NA	NA	NA	NA	101	82	0.501588	0.999965	0.997442	0.823173	0.997961	0.550089	0.86033	0.51172	0.167441	0.346702	0.550061	0.868799	0.53694	0.170516	0.386963	0.544444	NA	NA	NA	NA	0.485127
ENSG00000242349,ENSG00000011021	NPPA-AS1,CLCN6	+,+	chr1	11901074	11903201	18	59	0.475067	0.999938	0.996654	0.536973	1	18	59	0.475477	0.999966	0.9968	0.550903	0.998312	1	1	0	NA	NA	NA	NA	9	53	0.490665	0.999946	0.997031	0.66891	0.989221	0.473181	0.690448	0.370433	0.314451	0.517947	0.473591	0.705056	0.413571	0.322376	0.562748	0	NA	NA	NA	NA	0.538635
ENSG00000242349	NPPA-AS1	+	chr1	11903202	11905765	15	69	0.459277	0.999882	0.995524	0.859905	1	15	69	0.459277	0.999935	0.995972	0.859905	1	NA	0	NA	NA	NA	NA	NA	9	55	0.543543	0.999929	0.996542	0.827562	0.997961	0.570623	0.143848	0.0352367	0.00633094	0.0331895	0.570623	0.131658	0.0320434	0.00633094	0.0399639	NA	NA	NA	NA	NA	0.668016
ENSG00000242349,ENSG00000175206	NPPA-AS1,NPPA	+,-	chr1	11905766	11908136	11	68	0.510653	0.999687	0.989754	0.478181	0.999984	11	68	0.512083	0.999831	0.991267	0.462628	0.998312	2	2	0.5	NA	NA	NA	NA	9	48	0.481345	0.999542	0.978838	0.147102	0.98229	0.550429	0.143299	0.035074	0.00820472	0.0403898	0.553901	0.106899	0.0248112	0.00592524	0.0379933	0	NA	NA	NA	NA	0.559668
ENSG00000175206	NPPA	-	chr1	11908137	11908402	3	5	0.35	NA	NA	NA	NA	3	5	0.35	NA	NA	NA	NA	NA	0	NA	NA	NA	NA	NA	1	1	1	NA	NA	NA	NA	0.65	NA	NA	NA	NA	0.65	NA	NA	NA	NA	NA	NA	NA	NA	NA	1
ENSG00000120937	NPPB	-	chr1	11917521	11918988	1	1	0	NA	NA	NA	NA	1	1	0	NA	NA	NA	NA	NA	0	NA	NA	NA	NA	NA	NA	NA	NA	NA	NA	NA	NA	0	NA	NA	NA	NA	0	NA	NA	NA	NA	NA	NA	NA	NA	NA	NA
ENSG00000224904	RP5-934G17.6	+	chr1	11937827	11940463	1	2	0.5	NA	NA	NA	NA	NA	0	NA	NA	NA	NA	NA	1	2	0.5	NA	NA	NA	NA	NA	NA	NA	NA	NA	NA	NA	0	NA	NA	NA	NA	NA	NA	NA	NA	NA	0	NA	NA	NA	NA	NA
ENSG00000199347	RNU5E-1	+	chr1	11968209	11968328	4	30	0.488538	0.99971	0.990587	0.417116	0.995382	4	28	0.487719	0.999851	0.992441	0.485298	0.998312	2	2	0.5	NA	NA	NA	NA	NA	NA	NA	NA	NA	NA	NA	0.530351	0.726744	0.416304	0.891133	0.947826	0.514662	0.716433	0.428764	0.953606	0.984848	0.75	NA	NA	NA	NA	NA
ENSG00000201801	RNU5E-4P	-	chr1	11969865	11969984	2	2	0.25	NA	NA	NA	NA	2	1	0.5	NA	NA	NA	NA	1	1	0	NA	NA	NA	NA	1	3	0.666667	NA	NA	NA	NA	1	NA	NA	NA	NA	1	NA	NA	NA	NA	1	NA	NA	NA	NA	0
ENSG00000116685	KIAA2013	-	chr1	11979648	11986485	3	86	0.499112	0.999944	0.996756	0.948212	1	1	3	0.333333	NA	NA	NA	NA	3	86	0.498997	0.999921	0.997118	0.949158	1	25	100	0.530294	0.999942	0.996931	0.495954	0.982426	0.528596	0.767134	0.468465	0.485401	0.675835	0.666667	NA	NA	NA	NA	0.5282	0.782604	0.511097	0.480109	0.708366	0.512523
ENSG00000083444	PLOD1	+	chr1	11994262	12035595	213	148	0.501761	0.999966	0.997144	0.96225	1	213	148	0.50191	0.999981	0.997138	0.993134	1	17	19	0.473684	0.999601	0.992918	0.745142	1	89	87	0.522452	0.999978	0.997649	0.962631	1	0.529753	0.0493382	0.0105036	0.000300868	0.00313811	0.529533	0.0617703	0.0133997	0.000400364	0.00486792	0.622807	0.66355	0.363851	0.286043	0.52608	0.553028
ENSG00000116688	MFN2	+	chr1	12040238	12073571	148	133	0.495463	0.999929	0.996469	0.156424	0.986316	148	133	0.49568	0.999951	0.996389	0.152227	0.975158	12	15	0.45	NA	NA	NA	NA	75	95	0.473344	0.999924	0.996393	0.197887	0.98229	0.525759	0.485708	0.182778	0.0259917	0.0955036	0.526127	0.477986	0.187267	0.0251687	0.109489	0.35	NA	NA	NA	NA	0.583337
ENSG00000116691	MIIP	+	chr1	12079523	12092102	71	120	0.463334	0.999905	0.995999	0.114453	0.986316	71	120	0.46235	0.999942	0.996151	0.0993583	0.961945	4	6	0.833333	NA	NA	NA	NA	24	90	0.495526	0.99996	0.997352	0.656051	0.989221	0.495786	0.824667	0.502333	0.980284	0.996101	0.496432	0.832305	0.529425	0.977966	0.997442	0.5	NA	NA	NA	NA	0.525079
ENSG00000202461,ENSG00000116691	Y_RNA,MIIP	-,+	chr1	12084069	12084181	1	1	0.6	NA	NA	NA	NA	1	1	0.6	NA	NA	NA	NA	NA	0	NA	NA	NA	NA	NA	NA	NA	NA	NA	NA	NA	NA	0.6	NA	NA	NA	NA	0.6	NA	NA	NA	NA	NA	NA	NA	NA	NA	NA
ENSG00000243539	Metazoa_SRP	-	chr1	12096799	12097071	2	3	0.666667	NA	NA	NA	NA	2	3	0.666667	NA	NA	NA	NA	NA	0	NA	NA	NA	NA	NA	NA	NA	NA	NA	NA	NA	NA	0.666667	NA	NA	NA	NA	0.666667	NA	NA	NA	NA	NA	NA	NA	NA	NA	NA
ENSG00000120949	TNFRSF8	+	chr1	12123434	12204264	338	164	0.510538	0.999951	0.996895	0.365545	0.994091	337	164	0.510458	0.999972	0.996946	0.364738	0.993955	30	37	0.47973	0.999713	0.994851	0.885774	1	50	90	0.469808	0.999907	0.995834	0.175595	0.98229	0.541376	7.79994e-08	7.48714e-09	7.25357e-10	7.13236e-08	0.541566	6.89969e-08	7.3356e-09	7.58582e-10	9.26951e-08	0.47973	0.709478	0.421073	0.648775	0.824789	0.569861
ENSG00000227875,ENSG00000120949	RP11-426M1.2,TNFRSF8	-,+	chr1	12140350	12140604	3	57	0.563718	0.99959	0.986277	0.132346	0.986316	3	57	0.561964	0.99979	0.98889	0.139969	0.972477	1	1	1	NA	NA	NA	NA	NA	NA	NA	NA	NA	NA	NA	0.518393	0.767273	0.468601	0.778628	0.88654	0.520147	0.766325	0.495997	0.741304	0.87609	0	NA	NA	NA	NA	NA
ENSG00000028137	TNFRSF1B	+	chr1	12227060	12269285	183	157	0.510836	0.999966	0.997141	0.230389	0.98714	183	157	0.510721	0.999981	0.99714	0.228536	0.989755	20	25	0.526667	0.999662	0.994071	0.963222	1	161	129	0.510388	0.999967	0.997482	0.0912209	0.98229	0.528496	0.00430538	0.000799386	4.69809e-05	0.000715883	0.528693	0.0037128	0.000649847	4.4279e-05	0.000836073	0.566667	0.677082	0.378908	0.508668	0.730792	0.525131
ENSG00000263676,ENSG00000028137	MIR4632,TNFRSF1B	+,+	chr1	12251770	12251830	1	36	0.491402	0.999764	0.992409	0.495164	0.999984	1	36	0.491402	0.999873	0.993566	0.495164	0.998312	NA	0	NA	NA	NA	NA	NA	1	22	0.590909	0.999848	0.993458	0.804821	0.997961	0.467593	0.778089	0.478227	0.967024	0.98956	0.467593	0.780789	0.508051	0.967024	0.992175	NA	NA	NA	NA	NA	0.409091
ENSG00000048707	VPS13D	+	chr1	12290124	12572099	505	149	0.52139	0.9984	0.940096	0.155729	0.986316	504	149	0.521437	0.999877	0.993799	0.150163	0.975158	3	3	0.333333	NA	NA	NA	NA	109	82	0.47283	0.999964	0.997421	0.988731	1	0.545525	0.0301619	0.00620274	0.0016733	0.0119637	0.545836	0.0260978	0.00529727	0.00134779	0.0125069	0	NA	NA	NA	NA	0.48674
ENSG00000229484	RP5-888M10.2	+	chr1	12587766	12588462	NA	NA	NA	NA	NA	NA	NA	NA	NA	NA	NA	NA	NA	NA	NA	NA	NA	NA	NA	NA	NA	2	3	0.666667	NA	NA	NA	NA	NA	NA	NA	NA	NA	NA	NA	NA	NA	NA	NA	NA	NA	NA	NA	1
ENSG00000162496	DHRS3	-	chr1	12627939	12677737	128	133	0.492499	0.999934	0.996562	0.94524	1	1	1	0	NA	NA	NA	NA	127	133	0.492916	0.99991	0.997025	0.973608	1	130	113	0.492791	0.999933	0.996662	0.567883	0.985041	0.52119	0.640923	0.314489	0.46206	0.656187	0	NA	NA	NA	NA	0.521608	0.645841	0.343767	0.439943	0.674102	0.493124
ENSG00000188984	AADACL3	+	chr1	12776118	12788726	NA	NA	NA	NA	NA	NA	NA	NA	NA	NA	NA	NA	NA	NA	NA	NA	NA	NA	NA	NA	NA	1	1	1	NA	NA	NA	NA	NA	NA	NA	NA	NA	NA	NA	NA	NA	NA	NA	NA	NA	NA	NA	0
ENSG00000157330	C1orf158	+	chr1	12806163	12823847	NA	NA	NA	NA	NA	NA	NA	NA	NA	NA	NA	NA	NA	NA	NA	NA	NA	NA	NA	NA	NA	1	1	1	NA	NA	NA	NA	NA	NA	NA	NA	NA	NA	NA	NA	NA	NA	NA	NA	NA	NA	NA	1
ENSG00000116726	PRAMEF12	+	chr1	12834984	12838049	1	1	1	NA	NA	NA	NA	1	1	1	NA	NA	NA	NA	NA	0	NA	NA	NA	NA	NA	NA	NA	NA	NA	NA	NA	NA	0	NA	NA	NA	NA	0	NA	NA	NA	NA	NA	NA	NA	NA	NA	NA
ENSG00000162494	LRRC38	-	chr1	13801445	13839714	5	3	0	NA	NA	NA	NA	5	3	0	NA	NA	NA	NA	NA	0	NA	NA	NA	NA	NA	18	18	0.541667	0.999705	0.9868	0.622243	0.988375	0.666667	NA	NA	NA	NA	0.666667	NA	NA	NA	NA	NA	NA	NA	NA	NA	0.375
ENSG00000259961	RP4-597A16.2	+	chr1	13840544	13842765	3	2	0.5	NA	NA	NA	NA	NA	0	NA	NA	NA	NA	NA	3	2	0.5	NA	NA	NA	NA	NA	NA	NA	NA	NA	NA	NA	0.5	NA	NA	NA	NA	NA	NA	NA	NA	NA	0.5	NA	NA	NA	NA	NA
ENSG00000162493	PDPN	+	chr1	13909960	13944452	2	2	0.5	NA	NA	NA	NA	1	1	1	NA	NA	NA	NA	1	1	0	NA	NA	NA	NA	1	1	0	NA	NA	NA	NA	1	NA	NA	NA	NA	1	NA	NA	NA	NA	1	NA	NA	NA	NA	1
ENSG00000116731	PRDM2	+	chr1	14026693	14151574	552	160	0.498738	0.999984	0.997302	0.698061	1	552	160	0.498601	0.999991	0.997271	0.64399	0.998312	14	29	0.655172	0.997064	0.934855	0.0908665	0.98445	217	119	0.493197	0.999981	0.997694	0.869052	0.998724	0.529431	4.5728e-07	5.1568e-08	5.44234e-09	4.00073e-07	0.529319	4.69758e-06	6.20029e-07	5.9099e-09	5.10493e-07	0.666667	0.43243	0.162254	0.0514845	0.181465	0.54724
ENSG00000252151	U6	-	chr1	14450728	14450830	1	1	1	NA	NA	NA	NA	1	1	1	NA	NA	NA	NA	NA	0	NA	NA	NA	NA	NA	NA	NA	NA	NA	NA	NA	NA	0	NA	NA	NA	NA	0	NA	NA	NA	NA	NA	NA	NA	NA	NA	NA
ENSG00000231606	RP11-344F13.1	-	chr1	14548386	14549613	3	6	0.833333	NA	NA	NA	NA	3	6	0.833333	NA	NA	NA	NA	NA	0	NA	NA	NA	NA	NA	1	1	1	NA	NA	NA	NA	0.5	NA	NA	NA	NA	0.5	NA	NA	NA	NA	NA	NA	NA	NA	NA	1
ENSG00000234593	RP4-704D23.1	-	chr1	14675450	14677518	3	4	0	NA	NA	NA	NA	3	4	0	NA	NA	NA	NA	NA	0	NA	NA	NA	NA	NA	NA	NA	NA	NA	NA	NA	NA	0.5	NA	NA	NA	NA	0.5	NA	NA	NA	NA	NA	NA	NA	NA	NA	NA
ENSG00000189337	KAZN	+	chr1	14925200	15442447	1443	165	0.512264	0.999943	0.996747	0.635368	1	1400	164	0.504529	0.999976	0.99704	0.972008	1	193	101	0.555966	0.994414	0.881021	0.0359954	0.98445	165	99	0.483213	0.999929	0.996557	0.171766	0.98229	0.52501	0.255332	0.0721996	0.0291877	0.103767	0.523839	0.163621	0.0409653	0.0097348	0.0550674	0.486232	0.792151	0.51703	0.796389	0.910018	0.523537
ENSG00000235829,ENSG00000189337	TBCAP2,KAZN	-,+	chr1	15018625	15019109	1	11	0.590909	NA	NA	NA	NA	1	8	0.5	NA	NA	NA	NA	1	3	0.833333	NA	NA	NA	NA	NA	NA	NA	NA	NA	NA	NA	0.5	NA	NA	NA	NA	0.375	NA	NA	NA	NA	0.833333	NA	NA	NA	NA	NA
ENSG00000189337,ENSG00000175147	KAZN,TMEM51-AS1	+,-	chr1	15442448	15444539	14	40	0.508333	0.999717	0.990854	0.599164	1	9	15	0.566667	NA	NA	NA	NA	13	32	0.526042	0.999316	0.986809	0.336877	0.988771	16	70	0.560821	0.99992	0.996274	0.40447	0.982426	0.554167	0.707075	0.392229	0.475585	0.667118	0.433333	NA	NA	NA	NA	0.630208	0.612759	0.307283	0.182122	0.405326	0.528001
ENSG00000175147	TMEM51-AS1	-	chr1	15444540	15478960	91	69	0.520072	0.999754	0.992079	0.36372	0.994091	3	3	0.666667	NA	NA	NA	NA	90	69	0.518743	0.999678	0.994325	0.379699	0.995466	15	11	0.333333	NA	NA	NA	NA	0.577209	0.54734	0.226064	0.0412405	0.132251	1	NA	NA	NA	NA	0.57568	0.565267	0.258791	0.0527219	0.184041	0.393939
ENSG00000171729	TMEM51	+	chr1	15479028	15546976	365	148	0.510196	0.999934	0.996561	0.841416	1	361	148	0.511424	0.999961	0.996646	0.779285	1	32	34	0.539216	0.999677	0.994319	0.959324	1	38	83	0.548792	0.999923	0.996354	0.611806	0.98791	0.545721	0.0291239	0.00603627	0.000534675	0.00494268	0.544345	0.0262367	0.0053298	0.000611031	0.00673299	0.490196	0.737386	0.459591	0.865276	0.943007	0.462707
ENSG00000204464,ENSG00000171729	C1orf195,TMEM51	-,+	chr1	15490840	15497813	29	83	0.55461	0.999808	0.993701	0.297655	0.991887	29	83	0.548728	0.999924	0.995637	0.476515	0.998312	9	10	0.75	NA	NA	NA	NA	2	3	0	NA	NA	NA	NA	0.534217	0.801567	0.492655	0.598049	0.761826	0.544788	0.814942	0.523723	0.753313	0.883864	0.35	NA	NA	NA	NA	0.666667
ENSG00000215720,ENSG00000171729	RP1-21O18.3,TMEM51	-,+	chr1	15518324	15519341	7	31	0.421505	0.999574	0.985661	0.313933	0.991887	7	31	0.421505	0.999774	0.987867	0.313933	0.990951	NA	0	NA	NA	NA	NA	NA	NA	NA	NA	NA	NA	NA	NA	0.686022	0.424988	0.147743	0.0143891	0.0618014	0.686022	0.404979	0.142592	0.0143891	0.0735218	NA	NA	NA	NA	NA	NA
ENSG00000142621	FHAD1	+	chr1	15573768	15726858	203	114	0.48221	0.999896	0.995826	0.96107	1	133	84	0.448025	0.999934	0.995952	0.424254	0.998312	101	71	0.50209	0.999795	0.995893	0.616397	0.998421	77	68	0.522317	0.999905	0.995767	0.57313	0.985041	0.526234	0.573762	0.247578	0.15506	0.329865	0.474371	0.781618	0.508637	0.978197	0.997442	0.564516	0.414014	0.151582	0.0455209	0.16676	0.482067
ENSG00000233485,ENSG00000142621	RP3-467K16.2,FHAD1	-,+	chr1	15653176	15670372	16	21	0.445578	0.999736	0.991486	0.715355	1	13	19	0.387218	0.999861	0.992938	0.564325	0.998312	5	5	0.6	NA	NA	NA	NA	12	15	0.622222	0.999751	0.989004	0.612266	0.98791	0.431973	0.762276	0.463199	1	1	0.477444	0.750882	0.474995	0.888411	0.9535	0.4	NA	NA	NA	NA	0.444444
ENSG00000236045,ENSG00000233485,ENSG00000142621	RP3-467K16.7,RP3-467K16.2,FHAD1	-,-,+	chr1	15660662	15661960	2	1	0.5	NA	NA	NA	NA	2	1	0.5	NA	NA	NA	NA	NA	0	NA	NA	NA	NA	NA	1	2	0.5	NA	NA	NA	NA	0.5	NA	NA	NA	NA	0.5	NA	NA	NA	NA	NA	NA	NA	NA	NA	0.5
ENSG00000228140	RP3-467K16.4	-	chr1	15729475	15735929	14	12	0.458333	NA	NA	NA	NA	4	3	1	NA	NA	NA	NA	12	9	0.277778	NA	NA	NA	NA	23	72	0.530977	0.999922	0.996336	0.675126	0.989221	0.541667	NA	NA	NA	NA	0.666667	NA	NA	NA	NA	0.5	NA	NA	NA	NA	0.525702
ENSG00000142634	EFHD2	+	chr1	15736391	15756839	111	141	0.493199	0.999746	0.991828	0.803117	1	110	141	0.493282	0.999971	0.996901	0.828535	1	9	12	0.416667	NA	NA	NA	NA	70	112	0.500119	0.999952	0.997185	0.700611	0.989887	0.51929	0.59937	0.272217	0.0907175	0.230465	0.51699	0.738807	0.459007	0.135787	0.335859	0.708333	NA	NA	NA	NA	0.511404
ENSG00000162438	CTRC	+	chr1	15764935	15775737	5	7	0.714286	NA	NA	NA	NA	5	7	0.714286	NA	NA	NA	NA	NA	0	NA	NA	NA	NA	NA	12	31	0.41129	0.999687	0.986005	0.320813	0.982426	0.571429	NA	NA	NA	NA	0.571429	NA	NA	NA	NA	NA	NA	NA	NA	NA	0.451613
ENSG00000142615	CELA2A	+	chr1	15783223	15792403	NA	NA	NA	NA	NA	NA	NA	NA	NA	NA	NA	NA	NA	NA	NA	NA	NA	NA	NA	NA	NA	14	13	0.551282	NA	NA	NA	NA	NA	NA	NA	NA	NA	NA	NA	NA	NA	NA	NA	NA	NA	NA	NA	0.538462
ENSG00000142615,ENSG00000215704	CELA2A,CELA2B	+,+	chr1	15792404	15798586	NA	NA	NA	NA	NA	NA	NA	NA	NA	NA	NA	NA	NA	NA	NA	NA	NA	NA	NA	NA	NA	4	4	0.5	NA	NA	NA	NA	NA	NA	NA	NA	NA	NA	NA	NA	NA	NA	NA	NA	NA	NA	NA	0.25
ENSG00000215704	CELA2B	+	chr1	15798587	15817326	NA	NA	NA	NA	NA	NA	NA	NA	NA	NA	NA	NA	NA	NA	NA	NA	NA	NA	NA	NA	NA	31	55	0.520065	0.999931	0.996598	0.634003	0.989221	NA	NA	NA	NA	NA	NA	NA	NA	NA	NA	NA	NA	NA	NA	NA	0.532965
ENSG00000215704,ENSG00000132906	CELA2B,CASP9	+,-	chr1	15817327	15817895	NA	NA	NA	NA	NA	NA	NA	NA	NA	NA	NA	NA	NA	NA	NA	NA	NA	NA	NA	NA	NA	4	13	0.717949	NA	NA	NA	NA	NA	NA	NA	NA	NA	NA	NA	NA	NA	NA	NA	NA	NA	NA	NA	0.410256
ENSG00000132906	CASP9	-	chr1	15817896	15853029	128	120	0.521225	0.999896	0.995827	0.381232	0.995382	14	14	0.571429	NA	NA	NA	NA	128	120	0.521917	0.999858	0.996544	0.353881	0.989705	106	95	0.493521	0.999979	0.997666	0.994652	1	0.506745	0.875248	0.51416	0.943115	0.976076	0.714286	NA	NA	NA	NA	0.50503	0.893405	0.542693	0.996367	1	0.520319
ENSG00000116138	DNAJC16	+	chr1	15853308	15912630	173	127	0.519807	0.999779	0.992868	0.0719033	0.986316	166	124	0.51675	0.999708	0.98371	0.071453	0.950748	67	87	0.512732	0.999818	0.996155	0.816125	1	67	98	0.520342	0.999965	0.997446	0.832783	0.997961	0.539324	0.209627	0.0557946	0.0174542	0.0712695	0.538974	0.255963	0.0732958	0.0243026	0.106648	0.496955	0.659448	0.359329	0.419356	0.656352	0.538097
ENSG00000251866,ENSG00000116138	SCARNA21,DNAJC16	+,+	chr1	15868660	15868799	1	10	0.55	NA	NA	NA	NA	1	9	0.5	NA	NA	NA	NA	1	1	1	NA	NA	NA	NA	1	1	1	NA	NA	NA	NA	0.25	NA	NA	NA	NA	0.277778	NA	NA	NA	NA	0	NA	NA	NA	NA	1
ENSG00000116771,ENSG00000116138	AGMAT,DNAJC16	-,+	chr1	15898848	15911605	54	115	0.465206	0.999908	0.996073	0.440132	0.995382	31	50	0.512333	0.99991	0.995151	0.854944	1	49	114	0.471613	0.99987	0.996669	0.358375	0.991655	36	98	0.510592	0.999969	0.997508	0.584944	0.986817	0.494451	0.734503	0.427121	0.241685	0.438801	0.469333	0.641351	0.33409	0.373182	0.612649	0.489496	0.731238	0.45085	0.146504	0.356446	0.51015
ENSG00000237301,ENSG00000116138	RP4-680D5.2,DNAJC16	-,+	chr1	15912631	15918874	33	110	0.489176	0.999749	0.991947	0.320319	0.991887	33	110	0.489638	0.999864	0.993099	0.311466	0.990951	11	13	0.461538	NA	NA	NA	NA	28	60	0.591786	0.996162	0.856778	0.0213254	0.906494	0.426075	0.172436	0.0437347	0.00261851	0.0169234	0.425872	0.163764	0.0410713	0.00214068	0.0177172	0.461538	NA	NA	NA	NA	0.324722
ENSG00000237301	RP4-680D5.2	-	chr1	15918875	15930121	47	74	0.473338	0.999655	0.988607	0.404522	0.995382	41	70	0.464463	0.999747	0.986179	0.286206	0.990951	18	30	0.552778	0.99973	0.995071	0.74362	1	39	61	0.498614	0.999857	0.993839	0.725918	0.993559	0.477385	0.768769	0.470138	0.645424	0.797363	0.455571	0.739255	0.459774	0.682592	0.842797	0.652778	0.503279	0.208639	0.0928742	0.268885	0.406421
ENSG00000235084	CHCHD2P6	+	chr1	15931077	15931538	2	11	0.439394	NA	NA	NA	NA	2	11	0.439394	NA	NA	NA	NA	NA	0	NA	NA	NA	NA	NA	NA	NA	NA	NA	NA	NA	NA	0.651515	NA	NA	NA	NA	0.651515	NA	NA	NA	NA	NA	NA	NA	NA	NA	NA
ENSG00000197312	DDI2	+	chr1	15943995	15995539	189	132	0.519938	0.999895	0.995811	0.354523	0.991887	189	132	0.519864	0.999942	0.996162	0.329543	0.990951	12	9	0.592593	NA	NA	NA	NA	66	98	0.479598	0.999942	0.996924	0.26154	0.98229	0.510947	0.810819	0.49687	0.194718	0.382079	0.51102	0.816228	0.524111	0.184715	0.405889	0.481481	NA	NA	NA	NA	0.542038
ENSG00000215695,ENSG00000197312	RSC1A1,DDI2	+,+	chr1	15986364	15988217	11	56	0.52897	0.999845	0.994703	0.502707	0.999984	11	56	0.52897	0.999915	0.995328	0.502707	0.998312	NA	0	NA	NA	NA	NA	NA	5	40	0.423899	0.999727	0.987899	0.300565	0.982426	0.550947	0.573344	0.24728	0.103585	0.25205	0.550947	0.578081	0.267972	0.103585	0.283807	NA	NA	NA	NA	NA	0.482976
ENSG00000116786	PLEKHM2	+	chr1	16010827	16049213	154	123	0.486602	0.999908	0.996055	0.321697	0.991887	154	123	0.486065	0.999948	0.996307	0.250499	0.990951	7	13	0.461538	NA	NA	NA	NA	55	67	0.463632	0.999952	0.99717	0.589538	0.986817	0.550457	0.0390527	0.00821155	0.000122179	0.00152784	0.551059	0.0418059	0.00884512	0.000173086	0.00253309	0.461538	NA	NA	NA	NA	0.475099
ENSG00000116786,ENSG00000237938	PLEKHM2,RP11-288I21.1	+,-	chr1	16049214	16061264	51	121	0.507188	0.99991	0.996109	0.837355	1	51	121	0.507199	0.99995	0.996366	0.836377	1	3	5	0.5	NA	NA	NA	NA	29	103	0.492555	0.999933	0.996688	0.905343	1	0.551094	0.0566096	0.0126551	1.27403e-05	0.000247168	0.551203	0.433317	0.160124	1.05955e-05	0.000254801	0.3	NA	NA	NA	NA	0.507695
ENSG00000237938	RP11-288I21.1	-	chr1	16061265	16062899	11	50	0.474952	0.999833	0.994362	0.553041	1	11	50	0.474952	0.999909	0.995129	0.553041	0.998312	NA	0	NA	NA	NA	NA	NA	4	23	0.521739	0.99985	0.993547	0.983145	1	0.619619	0.538232	0.219589	0.143282	0.313412	0.619619	0.530669	0.226562	0.143282	0.347119	NA	NA	NA	NA	NA	0.637681
ENSG00000162461	SLC25A34	+	chr1	16063392	16066545	17	56	0.554464	0.999714	0.990742	0.243389	0.98714	17	56	0.554464	0.999845	0.992049	0.243389	0.989755	NA	0	NA	NA	NA	NA	NA	7	34	0.607843	0.999441	0.973758	0.170903	0.98229	0.634524	0.487908	0.184319	0.0997428	0.2459	0.634524	0.478518	0.187839	0.0997428	0.277644	NA	NA	NA	NA	NA	0.45098
ENSG00000162461,ENSG00000224459	SLC25A34,RP11-169K16.4	+,-	chr1	16066546	16067891	7	16	0.53125	NA	NA	NA	NA	7	16	0.53125	NA	NA	NA	NA	NA	0	NA	NA	NA	NA	NA	3	16	0.392708	0.999445	0.974151	0.216257	0.98229	0.46875	NA	NA	NA	NA	0.46875	NA	NA	NA	NA	NA	NA	NA	NA	NA	0.419792
ENSG00000224459	RP11-169K16.4	-	chr1	16067892	16076391	3	4	0.75	NA	NA	NA	NA	3	4	0.75	NA	NA	NA	NA	NA	0	NA	NA	NA	NA	NA	NA	NA	NA	NA	NA	NA	NA	0	NA	NA	NA	NA	0	NA	NA	NA	NA	NA	NA	NA	NA	NA	NA
ENSG00000162458	FBLIM1	+	chr1	16083102	16113089	3	2	0.5	NA	NA	NA	NA	1	1	0	NA	NA	NA	NA	2	2	0.5	NA	NA	NA	NA	5	7	0.428571	NA	NA	NA	NA	0.5	NA	NA	NA	NA	1	NA	NA	NA	NA	0.5	NA	NA	NA	NA	0.857143
ENSG00000224321	RP11-169K16.6	+	chr1	16119291	16119780	1	1	1	NA	NA	NA	NA	1	1	1	NA	NA	NA	NA	NA	0	NA	NA	NA	NA	NA	1	1	1	NA	NA	NA	NA	0	NA	NA	NA	NA	0	NA	NA	NA	NA	NA	NA	NA	NA	NA	1
ENSG00000233954	RP11-169K16.7	-	chr1	16133679	16134194	1	48	0.540163	0.999895	0.99581	0.611388	1	1	8	0.5	NA	NA	NA	NA	1	48	0.540163	0.999854	0.996508	0.614989	0.998421	5	47	0.450764	0.999813	0.991883	0.455079	0.982426	0.991236	0	0	1.63554e-09	1.42546e-07	1	NA	NA	NA	NA	0.991236	0	0	1.63514e-09	1.84733e-07	0.811757
ENSG00000178715	RP11-169K16.8	+	chr1	16154724	16155167	NA	NA	NA	NA	NA	NA	NA	NA	NA	NA	NA	NA	NA	NA	NA	NA	NA	NA	NA	NA	NA	2	5	0.2	NA	NA	NA	NA	NA	NA	NA	NA	NA	NA	NA	NA	NA	NA	NA	NA	NA	NA	NA	1
ENSG00000179743	RP11-169K16.9	-	chr1	16160560	16174358	43	96	0.468521	0.999943	0.996752	0.547662	1	32	69	0.522222	0.999872	0.993549	0.674339	0.998312	35	91	0.496318	0.999891	0.996865	0.424427	0.995466	25	82	0.552147	0.999546	0.979093	0.0260623	0.923418	0.54382	0.338989	0.105146	0.0111515	0.0509398	0.544807	0.596537	0.286305	0.12774	0.323329	0.558277	0.47234	0.186586	0.0155028	0.0793367	0.556188
ENSG00000065526	SPEN	+	chr1	16174643	16266955	239	135	0.4728	0.999972	0.997228	0.873375	1	239	135	0.472044	0.999985	0.997226	0.95554	1	41	55	0.478788	0.999736	0.995158	0.877657	1	84	99	0.465857	0.999796	0.991071	0.180809	0.98229	0.531839	0.0884125	0.020079	0.00743659	0.037532	0.533962	0.0657941	0.0145669	0.0048977	0.0329362	0.436364	0.661991	0.362288	0.320568	0.563348	0.528115
ENSG00000116809	ZBTB17	-	chr1	16268364	16302627	87	120	0.48824	0.999964	0.997116	0.975476	1	55	98	0.499247	0.999924	0.995643	0.388645	0.995566	86	118	0.482672	0.999932	0.997218	0.823678	1	49	98	0.5012	0.999954	0.997234	0.515866	0.982426	0.533224	0.159103	0.0393998	0.00897478	0.0430639	0.560119	0.416356	0.149436	0.103454	0.283639	0.530592	0.371385	0.126938	0.0615177	0.204644	0.490129
ENSG00000234607,ENSG00000116809	RP11-5P18.1,ZBTB17	+,-	chr1	16296127	16296689	3	8	0.8125	NA	NA	NA	NA	1	1	1	NA	NA	NA	NA	3	8	0.75	NA	NA	NA	NA	NA	NA	NA	NA	NA	NA	NA	0.5625	NA	NA	NA	NA	1	NA	NA	NA	NA	0.5	NA	NA	NA	NA	NA
ENSG00000183888	C1orf64	+	chr1	16330731	16335302	3	3	0.666667	NA	NA	NA	NA	2	2	0.5	NA	NA	NA	NA	1	1	1	NA	NA	NA	NA	NA	NA	NA	NA	NA	NA	NA	0.666667	NA	NA	NA	NA	0.5	NA	NA	NA	NA	1	NA	NA	NA	NA	NA
ENSG00000233078,ENSG00000183888	RP11-5P18.5,C1orf64	-,+	chr1	16332655	16333166	2	3	0.666667	NA	NA	NA	NA	2	3	0.666667	NA	NA	NA	NA	NA	0	NA	NA	NA	NA	NA	NA	NA	NA	NA	NA	NA	NA	0.333333	NA	NA	NA	NA	0.333333	NA	NA	NA	NA	NA	NA	NA	NA	NA	NA
ENSG00000173641	HSPB7	-	chr1	16340523	16345369	52	92	0.548847	0.999699	0.990166	0.364663	0.994091	52	92	0.542111	0.999865	0.993206	0.407094	0.998312	11	12	0.666667	NA	NA	NA	NA	5	4	1	NA	NA	NA	NA	0.46425	0.138358	0.0336766	0.0115411	0.0523434	0.459439	0.15707	0.0392948	0.0122681	0.0652705	0.166667	NA	NA	NA	NA	0.625
ENSG00000173641,ENSG00000186510	HSPB7,CLCNKA	-,+	chr1	16345370	16346089	4	43	0.509487	0.999774	0.992722	0.889911	1	4	42	0.49384	0.999895	0.994582	0.967526	1	2	2	1	NA	NA	NA	NA	NA	NA	NA	NA	NA	NA	NA	0.398376	0.412291	0.141525	0.049731	0.151377	0.411829	0.439591	0.163671	0.0772521	0.234708	0	NA	NA	NA	NA	NA
ENSG00000186510	CLCNKA	+	chr1	16346090	16360545	11	54	0.558165	0.999578	0.985821	0.126712	0.986316	11	53	0.568696	0.999753	0.98659	0.108306	0.961945	1	1	0	NA	NA	NA	NA	3	2	0	NA	NA	NA	NA	0.506874	0.670619	0.346291	0.799267	0.900692	0.516438	0.659335	0.35473	0.734655	0.872047	0	NA	NA	NA	NA	0
ENSG00000232456	RP11-5P18.10	-	chr1	16361673	16366524	NA	NA	NA	NA	NA	NA	NA	NA	NA	NA	NA	NA	NA	NA	NA	NA	NA	NA	NA	NA	NA	2	2	0	NA	NA	NA	NA	NA	NA	NA	NA	NA	NA	NA	NA	NA	NA	NA	NA	NA	NA	NA	1
ENSG00000185519	FAM131C	-	chr1	16384264	16400127	7	7	0.642857	NA	NA	NA	NA	NA	0	NA	NA	NA	NA	NA	7	7	0.642857	NA	NA	NA	NA	1	1	0	NA	NA	NA	NA	0.642857	NA	NA	NA	NA	NA	NA	NA	NA	NA	0.642857	NA	NA	NA	NA	1
ENSG00000142627	EPHA2	-	chr1	16450832	16481705	24	41	0.509131	0.999742	0.991696	0.622364	1	NA	0	NA	NA	NA	NA	NA	24	41	0.509131	0.99965	0.993865	0.622364	0.999962	15	38	0.655702	0.999344	0.969746	0.0358474	0.931724	0.484928	0.767799	0.469084	0.981109	0.996584	NA	NA	NA	NA	NA	0.484928	0.774929	0.505767	0.981109	0.998584	0.620614
ENSG00000227959	RP11-276H7.2	+	chr1	16482583	16483824	4	5	0.6	NA	NA	NA	NA	4	5	0.6	NA	NA	NA	NA	NA	0	NA	NA	NA	NA	NA	NA	NA	NA	NA	NA	NA	NA	0.7	NA	NA	NA	NA	0.7	NA	NA	NA	NA	NA	NA	NA	NA	NA	NA
ENSG00000224621	RP11-276H7.3	+	chr1	16485761	16488378	4	8	0.375	NA	NA	NA	NA	4	8	0.375	NA	NA	NA	NA	NA	0	NA	NA	NA	NA	NA	1	1	1	NA	NA	NA	NA	0.25	NA	NA	NA	NA	0.25	NA	NA	NA	NA	NA	NA	NA	NA	NA	0
ENSG00000234166,ENSG00000142632	ARHGEF19-AS1,ARHGEF19	+,-	chr1	16524349	16524852	2	18	0.481481	0.999659	0.988749	0.659675	1	NA	0	NA	NA	NA	NA	NA	2	18	0.481481	0.999545	0.991793	0.659675	1	2	58	0.485968	0.999931	0.996613	0.968001	1	0.518519	0.748534	0.445206	1	1	NA	NA	NA	NA	NA	0.518519	0.753361	0.480898	1	1	0.486265
ENSG00000142632	ARHGEF19	-	chr1	16524853	16539140	60	100	0.503192	0.999863	0.995135	0.492998	0.999984	2	2	0.5	NA	NA	NA	NA	59	100	0.503318	0.999811	0.996082	0.49427	0.995466	29	96	0.525195	0.99997	0.997523	0.989681	1	0.5413	0.0302781	0.00626195	0.00239837	0.015817	1	NA	NA	NA	NA	0.540918	0.0275944	0.00563885	0.00251423	0.0202452	0.547779
ENSG00000237276	ANO7L1	-	chr1	16542404	16554522	29	63	0.510063	0.999772	0.992664	0.554924	1	NA	0	NA	NA	NA	NA	NA	29	63	0.510063	0.999687	0.994488	0.554924	0.996529	15	62	0.522698	0.999928	0.996522	0.908936	1	0.465719	0.709721	0.395095	0.710143	0.840648	NA	NA	NA	NA	NA	0.465719	0.71243	0.425134	0.710143	0.859864	0.421833
ENSG00000204377	C1orf134	-	chr1	16555368	16556038	3	53	0.577987	0.999772	0.992642	0.493618	0.999984	NA	0	NA	NA	NA	NA	NA	3	53	0.577987	0.999687	0.994472	0.493618	0.995466	3	67	0.494352	0.999952	0.997169	0.830484	0.997961	0.527883	0.612252	0.284805	0.268536	0.468158	NA	NA	NA	NA	NA	0.527883	0.611052	0.305361	0.268536	0.509139	0.610858
ENSG00000132881	RSG1	-	chr1	16558195	16563446	21	49	0.491048	0.999621	0.987407	0.294905	0.991887	NA	0	NA	NA	NA	NA	NA	21	49	0.491048	0.999489	0.990664	0.294905	0.98709	7	12	0.625	NA	NA	NA	NA	0.507229	0.673713	0.350648	0.364302	0.568671	NA	NA	NA	NA	NA	0.507229	0.678784	0.380987	0.364302	0.60758	0.541667
ENSG00000037637	FBXO42	-	chr1	16573334	16678949	364	126	0.499517	0.999961	0.997069	0.527526	0.999984	8	8	0.583333	NA	NA	NA	NA	364	126	0.499476	0.999946	0.997328	0.490856	0.995466	130	112	0.502891	0.99997	0.997532	0.127607	0.98229	0.540165	0.208231	0.0553676	0.00259514	0.0168032	0.416667	NA	NA	NA	NA	0.540208	0.218731	0.0609626	0.00260689	0.020858	0.537551
ENSG00000055070	SZRD1	+	chr1	16679070	16713611	103	102	0.491875	0.999936	0.996615	0.855296	1	102	102	0.497965	0.999965	0.996753	0.89611	1	4	3	0.666667	NA	NA	NA	NA	25	38	0.499248	0.999912	0.995974	0.796482	0.997961	0.516597	0.390494	0.130853	0.0180254	0.0729289	0.512796	0.409227	0.145417	0.0179305	0.0854725	0.5	NA	NA	NA	NA	0.563722
ENSG00000226457,ENSG00000055070	RP11-430L17.1,SZRD1	-,+	chr1	16695645	16696025	1	4	0.4375	NA	NA	NA	NA	1	4	0.4375	NA	NA	NA	NA	NA	0	NA	NA	NA	NA	NA	NA	NA	NA	NA	NA	NA	NA	0.8125	NA	NA	NA	NA	0.8125	NA	NA	NA	NA	NA	NA	NA	NA	NA	NA
ENSG00000055070,ENSG00000187144	SZRD1,SPATA21	+,-	chr1	16713612	16724640	39	98	0.545476	0.999584	0.986061	0.0835336	0.986316	39	98	0.544129	0.999784	0.988475	0.117929	0.961945	8	10	0.6	NA	NA	NA	NA	30	101	0.51381	0.999987	0.997739	0.932203	1	0.501218	0.779295	0.479239	0.524359	0.708378	0.501901	0.787581	0.512279	0.540884	0.749845	0.5	NA	NA	NA	NA	0.513375
ENSG00000187144	SPATA21	-	chr1	16724641	16763919	83	97	0.501001	0.999915	0.996209	0.522211	0.999984	77	87	0.514239	0.999946	0.996256	0.52538	0.998312	41	49	0.529252	0.999781	0.995731	0.978649	1	25	33	0.545455	0.999448	0.974311	0.204149	0.98229	0.494539	0.748185	0.444775	0.379451	0.582791	0.483102	0.662262	0.358328	0.317878	0.558404	0.532086	0.644559	0.342412	0.460112	0.691546	0.59596
ENSG00000157191	NECAP2	+	chr1	16767167	16786573	70	131	0.489142	0.999958	0.997016	0.290276	0.991887	70	131	0.488305	0.999976	0.997042	0.357742	0.9919	29	53	0.550314	0.999607	0.993047	0.389629	0.995466	47	108	0.503123	0.999981	0.997689	0.934971	1	0.532842	0.000826882	0.000135803	3.22403e-05	0.000527574	0.531069	0.0014418	0.000260513	6.01944e-05	0.00107322	0.610063	0.422046	0.15666	0.0709895	0.224881	0.566338
ENSG00000226029	RP4-798A10.2	+	chr1	16787443	16793930	19	90	0.467961	0.999897	0.995836	0.766091	1	17	86	0.468537	0.999923	0.995616	0.770588	1	17	62	0.516398	0.999797	0.995916	0.952061	1	31	80	0.522373	0.999959	0.997325	0.642097	0.989221	0.604923	0.0683412	0.0153417	0.00177703	0.0125039	0.627294	0.0630434	0.0137547	0.00332221	0.0248051	0.574462	0.67654	0.378043	0.397728	0.638329	0.490381
ENSG00000226029,ENSG00000080947	RP4-798A10.2,CROCCP3	+,-	chr1	16793931	16794976	NA	NA	NA	NA	NA	NA	NA	NA	NA	NA	NA	NA	NA	NA	NA	NA	NA	NA	NA	NA	NA	7	67	0.529957	0.999155	0.961744	0.0771796	0.98229	NA	NA	NA	NA	NA	NA	NA	NA	NA	NA	NA	NA	NA	NA	NA	0.488877
ENSG00000080947	CROCCP3	-	chr1	16794977	16825752	2	4	0.25	NA	NA	NA	NA	1	1	0	NA	NA	NA	NA	2	4	0.258929	NA	NA	NA	NA	79	111	0.500123	0.999973	0.997571	0.874565	0.999721	0.375	NA	NA	NA	NA	1	NA	NA	NA	NA	0.366071	NA	NA	NA	NA	0.557512
ENSG00000224174	RP4-798A10.4	+	chr1	16847189	16848291	NA	NA	NA	NA	NA	NA	NA	NA	NA	NA	NA	NA	NA	NA	NA	NA	NA	NA	NA	NA	NA	2	2	0.5	NA	NA	NA	NA	NA	NA	NA	NA	NA	NA	NA	NA	NA	NA	NA	NA	NA	NA	NA	1
ENSG00000219481	NBPF1	-	chr1	16888923	16940083	NA	NA	NA	NA	NA	NA	NA	NA	NA	NA	NA	NA	NA	NA	NA	NA	NA	NA	NA	NA	NA	4	13	0.615385	NA	NA	NA	NA	NA	NA	NA	NA	NA	NA	NA	NA	NA	NA	NA	NA	NA	NA	NA	0.923077
ENSG00000215908	CROCCP2	-	chr1	16944751	16971178	NA	NA	NA	NA	NA	NA	NA	NA	NA	NA	NA	NA	NA	NA	NA	NA	NA	NA	NA	NA	NA	7	85	0.471592	0.99983	0.992684	0.349801	0.982426	NA	NA	NA	NA	NA	NA	NA	NA	NA	NA	NA	NA	NA	NA	NA	0.54834
ENSG00000186301	MST1P2	+	chr1	16972069	16976914	NA	NA	NA	NA	NA	NA	NA	NA	NA	NA	NA	NA	NA	NA	NA	NA	NA	NA	NA	NA	NA	5	42	0.536508	0.999897	0.995454	0.911168	1	NA	NA	NA	NA	NA	NA	NA	NA	NA	NA	NA	NA	NA	NA	NA	0.964286
ENSG00000268869	ESPNP	-	chr1	17013834	17046652	NA	NA	NA	NA	NA	NA	NA	NA	NA	NA	NA	NA	NA	NA	NA	NA	NA	NA	NA	NA	NA	18	30	0.372222	0.99977	0.989925	0.314656	0.982426	NA	NA	NA	NA	NA	NA	NA	NA	NA	NA	NA	NA	NA	NA	NA	0.588889
ENSG00000058453	CROCC	+	chr1	17066768	17299474	62	76	0.46762	0.999682	0.989569	0.378277	0.995382	61	76	0.464989	0.999803	0.98967	0.346448	0.990951	2	2	1	NA	NA	NA	NA	132	112	0.525428	0.999927	0.996499	0.521464	0.982426	0.544897	0.754654	0.453562	0.521424	0.706106	0.546213	0.742174	0.463376	0.508778	0.72515	0.5	NA	NA	NA	NA	0.578165
ENSG00000228549,ENSG00000058453	RP11-108M9.3,CROCC	+,+	chr1	17197440	17200587	NA	NA	NA	NA	NA	NA	NA	NA	NA	NA	NA	NA	NA	NA	NA	NA	NA	NA	NA	NA	NA	4	11	0.545455	NA	NA	NA	NA	NA	NA	NA	NA	NA	NA	NA	NA	NA	NA	NA	NA	NA	NA	NA	0.727273
ENSG00000238142,ENSG00000058453	RP11-108M9.4,CROCC	-,+	chr1	17215033	17216144	NA	NA	NA	NA	NA	NA	NA	NA	NA	NA	NA	NA	NA	NA	NA	NA	NA	NA	NA	NA	NA	5	68	0.562031	0.999886	0.995059	0.270427	0.982426	NA	NA	NA	NA	NA	NA	NA	NA	NA	NA	NA	NA	NA	NA	NA	0.494271
ENSG00000238142,ENSG00000235241,ENSG00000058453	RP11-108M9.4,RP11-108M9.5,CROCC	-,+,+	chr1	17215590	17216097	NA	NA	NA	NA	NA	NA	NA	NA	NA	NA	NA	NA	NA	NA	NA	NA	NA	NA	NA	NA	NA	4	65	0.517917	0.999922	0.996343	0.956532	1	NA	NA	NA	NA	NA	NA	NA	NA	NA	NA	NA	NA	NA	NA	NA	0.686261
ENSG00000117122	MFAP2	-	chr1	17300997	17305420	4	7	0.142857	NA	NA	NA	NA	2	2	0	NA	NA	NA	NA	2	5	0.2	NA	NA	NA	NA	1	4	0	NA	NA	NA	NA	0.285714	NA	NA	NA	NA	0	NA	NA	NA	NA	0.4	NA	NA	NA	NA	0.5
ENSG00000226526,ENSG00000117122	RP1-37C10.3,MFAP2	+,-	chr1	17305421	17307330	2	3	0	NA	NA	NA	NA	NA	0	NA	NA	NA	NA	NA	2	3	0	NA	NA	NA	NA	2	1	0	NA	NA	NA	NA	0.333333	NA	NA	NA	NA	NA	NA	NA	NA	NA	0.333333	NA	NA	NA	NA	1
ENSG00000226526	RP1-37C10.3	+	chr1	17307331	17312452	6	8	0.375	NA	NA	NA	NA	1	1	1	NA	NA	NA	NA	6	7	0.285714	NA	NA	NA	NA	2	3	0.666667	NA	NA	NA	NA	0.5	NA	NA	NA	NA	1	NA	NA	NA	NA	0.428571	NA	NA	NA	NA	0.333333
ENSG00000226526,ENSG00000159363	RP1-37C10.3,ATP13A2	+,-	chr1	17312453	17331586	70	116	0.499203	0.99997	0.997199	0.803558	1	4	4	0.25	NA	NA	NA	NA	70	116	0.499576	0.999955	0.997392	0.761046	1	38	96	0.481877	0.999983	0.997713	0.518948	0.982426	0.53267	0.871784	0.513547	0.814456	0.909699	0.5	NA	NA	NA	NA	0.532624	0.883447	0.541964	0.827095	0.92839	0.487672
ENSG00000159363	ATP13A2	-	chr1	17331587	17338423	10	26	0.471154	0.999678	0.989464	0.637177	1	NA	0	NA	NA	NA	NA	NA	10	26	0.471154	0.99957	0.992322	0.637177	1	8	7	0.468027	NA	NA	NA	NA	0.586538	0.713532	0.399768	0.621867	0.780243	NA	NA	NA	NA	NA	0.586538	0.715273	0.428748	0.621867	0.804919	0.617687
ENSG00000117118	SDHB	-	chr1	17345217	17380665	141	125	0.486706	0.999971	0.997213	0.779964	1	6	6	0.333333	NA	NA	NA	NA	141	125	0.48693	0.99996	0.997422	0.723206	1	105	98	0.481001	0.999947	0.997054	0.322407	0.982426	0.529027	0.375766	0.123272	0.0274394	0.099258	0.833333	NA	NA	NA	NA	0.528772	0.415132	0.152398	0.0325593	0.133005	0.452219
ENSG00000117115	PADI2	-	chr1	17393256	17445948	247	138	0.474482	0.999897	0.99585	0.436357	0.995382	21	18	0.611111	0.999428	0.966446	0.325999	0.990951	247	138	0.478779	0.999855	0.996519	0.407472	0.995466	238	121	0.517797	0.999811	0.991778	0.0255323	0.923418	0.506642	0.796733	0.489968	0.41481	0.615785	0.537037	0.702397	0.410031	0.686073	0.844252	0.504448	0.809565	0.525086	0.431607	0.667751	0.500404
ENSG00000204362	RP11-380J14.1	+	chr1	17516278	17524112	8	7	0.571429	NA	NA	NA	NA	6	6	0.666667	NA	NA	NA	NA	2	1	0	NA	NA	NA	NA	NA	NA	NA	NA	NA	NA	NA	0.714286	NA	NA	NA	NA	0.666667	NA	NA	NA	NA	1	NA	NA	NA	NA	NA
ENSG00000142623	PADI1	+	chr1	17531621	17572500	41	40	0.645833	0.993146	0.760004	0.0467496	0.986316	23	22	0.636364	0.999419	0.965606	0.197061	0.98859	22	22	0.69697	0.996219	0.917765	0.0800793	0.98445	2	2	1	NA	NA	NA	NA	0.502083	0.740556	0.434689	0.684476	0.824431	0.598485	0.604165	0.295315	0.142198	0.345273	0.44697	0.680167	0.383116	0.496894	0.72032	1
ENSG00000142619	PADI3	+	chr1	17575593	17610728	48	45	0.62037	0.999599	0.986611	0.110404	0.986316	46	45	0.620741	0.999722	0.98469	0.0756281	0.95871	2	2	0	NA	NA	NA	NA	2	3	1	NA	NA	NA	NA	0.524074	0.70049	0.383548	0.60335	0.765761	0.524815	0.673044	0.372052	0.434434	0.666482	0	NA	NA	NA	NA	0.666667
ENSG00000266634,ENSG00000142619	MIR3972,PADI3	+,+	chr1	17604384	17604470	1	1	1	NA	NA	NA	NA	1	1	1	NA	NA	NA	NA	NA	0	NA	NA	NA	NA	NA	NA	NA	NA	NA	NA	NA	NA	0	NA	NA	NA	NA	0	NA	NA	NA	NA	NA	NA	NA	NA	NA	NA
ENSG00000159339	PADI4	+	chr1	17634690	17690499	44	40	0.435833	0.999687	0.989736	0.342693	0.991887	44	39	0.447009	0.99985	0.992358	0.411572	0.998312	1	1	0	NA	NA	NA	NA	121	119	0.478278	0.999958	0.997311	0.74256	0.994285	0.51625	0.742823	0.437801	0.949477	0.979707	0.503846	0.757354	0.484012	0.969865	0.993597	1	NA	NA	NA	NA	0.499431
ENSG00000159339,ENSG00000269468	PADI4,AC004824.2	+,-	chr1	17655507	17676070	37	58	0.503695	0.999808	0.993689	0.646847	1	37	58	0.503695	0.999895	0.9946	0.646847	0.998312	NA	0	NA	NA	NA	NA	NA	102	98	0.504203	0.999968	0.99749	0.474087	0.982426	0.642077	0.556804	0.233007	0.0868195	0.223824	0.642077	0.550656	0.242856	0.0868195	0.254554	NA	NA	NA	NA	NA	0.553961
ENSG00000256049	PADI6	+	chr1	17698691	17728195	9	9	0.222222	NA	NA	NA	NA	4	2	0	NA	NA	NA	NA	5	7	0.285714	NA	NA	NA	NA	25	36	0.384259	0.999842	0.993199	0.304352	0.982426	0.555556	NA	NA	NA	NA	0	NA	NA	NA	NA	0.714286	NA	NA	NA	NA	0.94213
ENSG00000227751,ENSG00000179051	RP1-20B21.4,RCC2	+,-	chr1	17733256	17733878	NA	NA	NA	NA	NA	NA	NA	NA	NA	NA	NA	NA	NA	NA	NA	NA	NA	NA	NA	NA	NA	3	80	0.454968	0.999894	0.995351	0.104997	0.98229	NA	NA	NA	NA	NA	NA	NA	NA	NA	NA	NA	NA	NA	NA	NA	0.699381
ENSG00000179051	RCC2	-	chr1	17733879	17766220	123	142	0.501829	0.999978	0.997279	0.970072	1	8	18	0.416667	0.999802	0.989556	0.537016	0.998312	123	142	0.502084	0.999967	0.997456	0.961908	1	69	109	0.517401	0.999898	0.995481	0.131951	0.98229	0.537224	0.0479621	0.0101164	0.00260575	0.0168652	0.416667	0.737527	0.456962	0.766987	0.891118	0.537542	0.0510921	0.0111392	0.00206089	0.0173302	0.521528
ENSG00000074964	ARHGEF10L	+	chr1	17866330	18024369	259	129	0.504298	0.999913	0.996154	0.547291	1	256	127	0.495217	0.999948	0.996314	0.513602	0.998312	11	14	0.5	NA	NA	NA	NA	123	120	0.516172	0.999974	0.997584	0.326697	0.982426	0.534523	0.264177	0.0752782	0.0702533	0.194448	0.535053	0.285365	0.084342	0.0841558	0.249283	0.571429	NA	NA	NA	NA	0.536702
ENSG00000236648	RP11-473A10.2	+	chr1	18044182	18076473	2	2	0.5	NA	NA	NA	NA	NA	0	NA	NA	NA	NA	NA	2	2	0.5	NA	NA	NA	NA	2	1	0.25	NA	NA	NA	NA	1	NA	NA	NA	NA	NA	NA	NA	NA	NA	1	NA	NA	NA	NA	0.25
ENSG00000117148	ACTL8	+	chr1	18081808	18153558	9	8	0.541667	NA	NA	NA	NA	3	3	0.666667	NA	NA	NA	NA	6	5	0.466667	NA	NA	NA	NA	10	3	0.52381	NA	NA	NA	NA	0.5	NA	NA	NA	NA	0.333333	NA	NA	NA	NA	0.6	NA	NA	NA	NA	0.52381
ENSG00000117154	IGSF21	+	chr1	18434240	18704977	101	58	0.482068	0.999789	0.993195	0.807071	1	79	50	0.511905	0.999891	0.99439	0.950358	1	23	17	0.392157	0.999557	0.992057	0.570651	0.996529	20	14	0.65	0.999545	0.978977	0.177832	0.98229	0.532108	0.756591	0.456158	0.544776	0.723805	0.49719	0.77447	0.50346	0.619719	0.801444	0.607843	0.726416	0.44352	0.570651	0.772082	0.55
ENSG00000230035,ENSG00000117154	RP11-174G17,IGSF21	-,+	chr1	18493423	18505840	NA	NA	NA	NA	NA	NA	NA	NA	NA	NA	NA	NA	NA	NA	NA	NA	NA	NA	NA	NA	NA	1	1	1	NA	NA	NA	NA	NA	NA	NA	NA	NA	NA	NA	NA	NA	NA	NA	NA	NA	NA	NA	0
ENSG00000179023	KLHDC7A	+	chr1	18807424	18812478	2	1	1	NA	NA	NA	NA	2	1	1	NA	NA	NA	NA	NA	0	NA	NA	NA	NA	NA	14	30	0.566667	0.999881	0.99485	0.658798	0.989221	0	NA	NA	NA	NA	0	NA	NA	NA	NA	NA	NA	NA	NA	NA	0.45
ENSG00000009709	PAX7	+	chr1	18957500	19075360	3	2	1	NA	NA	NA	NA	2	1	1	NA	NA	NA	NA	1	1	1	NA	NA	NA	NA	6	3	0.166667	NA	NA	NA	NA	0.5	NA	NA	NA	NA	1	NA	NA	NA	NA	0	NA	NA	NA	NA	0.555556
ENSG00000179002	TAS1R2	-	chr1	19166093	19175766	13	10	0.75	NA	NA	NA	NA	NA	0	NA	NA	NA	NA	NA	13	10	0.75	NA	NA	NA	NA	2	2	1	NA	NA	NA	NA	0.6	NA	NA	NA	NA	NA	NA	NA	NA	NA	0.6	NA	NA	NA	NA	1
ENSG00000179002,ENSG00000255275	TAS1R2,RP13-279N23.2	-,-	chr1	19175767	19186176	6	6	0.5	NA	NA	NA	NA	NA	0	NA	NA	NA	NA	NA	6	6	0.5	NA	NA	NA	NA	NA	NA	NA	NA	NA	NA	NA	0.166667	NA	NA	NA	NA	NA	NA	NA	NA	NA	0.166667	NA	NA	NA	NA	NA
ENSG00000255275	RP13-279N23.2	-	chr1	19186177	19230774	22	22	0.416667	0.999369	0.977779	0.37283	0.995382	1	1	0	NA	NA	NA	NA	22	22	0.439394	0.999309	0.986628	0.475969	0.995466	1	1	1	NA	NA	NA	NA	0.5	0.750009	0.447303	0.697237	0.831661	1	NA	NA	NA	NA	0.477273	0.73289	0.453159	0.566598	0.769579	0
ENSG00000255275,ENSG00000159423	RP13-279N23.2,ALDH4A1	-,-	chr1	19197926	19229275	189	153	0.523268	0.999958	0.997009	0.737624	1	7	8	0.75	NA	NA	NA	NA	189	153	0.523172	0.999941	0.997289	0.723484	1	82	116	0.509451	0.999872	0.99447	0.0509231	0.944862	0.537314	0.000939611	0.000159644	7.80606e-05	0.00107615	0.625	NA	NA	NA	NA	0.537141	0.00114502	0.000201788	8.55306e-05	0.00145836	0.508285
ENSG00000255275,ENSG00000169991	RP13-279N23.2,IFFO2	-,-	chr1	19230775	19247615	107	136	0.481803	0.999865	0.99518	0.846286	1	3	3	1	NA	NA	NA	NA	107	136	0.481616	0.999941	0.997294	0.818227	1	55	70	0.463056	0.999906	0.995786	0.039757	0.931724	0.50933	0.708735	0.39394	0.283588	0.484925	0.333333	NA	NA	NA	NA	0.509445	0.734693	0.455523	0.274528	0.515808	0.486689
ENSG00000169991	IFFO2	-	chr1	19247616	19283180	157	143	0.490754	0.999889	0.995687	0.365179	0.994091	12	10	0.5	NA	NA	NA	NA	156	143	0.49145	0.999848	0.996447	0.403822	0.995466	44	68	0.483882	0.999919	0.99624	0.573789	0.985041	0.502496	0.831168	0.504195	0.575536	0.744923	0.6	NA	NA	NA	NA	0.501973	0.828654	0.531503	0.491484	0.71707	0.393747
ENSG00000127481	UBR4	-	chr1	19401000	19536770	532	160	0.511554	0.99998	0.997291	0.761802	1	11	24	0.451389	0.999778	0.988077	0.487354	0.998312	532	160	0.51158	0.999971	0.997465	0.758229	1	179	105	0.477848	0.999925	0.996418	0.0201703	0.906494	0.513993	0.0186677	0.00374246	0.000897797	0.00735925	0.659722	0.608968	0.299834	0.164819	0.378838	0.513844	0.0243007	0.00503049	0.000906194	0.00921132	0.538183
ENSG00000230424	RP1-43E13.2	+	chr1	19536995	19542157	21	70	0.510579	0.999781	0.992954	0.308285	0.991887	20	68	0.517354	0.999852	0.992443	0.260047	0.990951	10	23	0.498551	0.999675	0.994285	1	1	9	33	0.528808	0.999073	0.957771	0.148051	0.98229	0.566623	0.49147	0.186534	0.0299472	0.10557	0.544578	0.43388	0.160453	0.0328235	0.131589	0.486957	0.768633	0.49961	0.956071	0.985983	0.513886
ENSG00000230424,ENSG00000127463	RP1-43E13.2,EMC1	+,-	chr1	19542158	19567198	103	137	0.503411	0.999966	0.99715	0.89971	1	86	125	0.503547	0.99997	0.9969	0.99393	1	100	135	0.492158	0.999944	0.997311	0.782198	1	55	93	0.485632	0.999941	0.996895	0.468473	0.982426	0.517248	0.282862	0.0819305	0.0745659	0.202512	0.470587	0.787344	0.512138	0.263658	0.500983	0.536253	0.114321	0.0279819	0.00411079	0.0295626	0.510133
ENSG00000127463	EMC1	-	chr1	19567199	19578032	33	111	0.503185	0.999719	0.990901	0.115272	0.986316	24	93	0.464776	0.999929	0.995808	0.64927	0.998312	32	107	0.492195	0.999571	0.992341	0.111118	0.98445	19	40	0.546667	0.999854	0.993717	0.678429	0.989221	0.485862	0.788927	0.485759	0.561365	0.73485	0.469978	0.670558	0.368756	0.262254	0.499244	0.514299	0.853365	0.53731	0.857896	0.940626	0.575833
ENSG00000053372	MRTO4	+	chr1	19578047	19586622	61	113	0.497525	0.999857	0.994987	0.081437	0.986316	59	113	0.498532	0.999917	0.995392	0.0783545	0.959962	27	33	0.444444	0.999517	0.991248	0.569443	0.996529	46	103	0.550849	0.997811	0.908572	0.00637704	0.847303	0.522526	2.52657e-06	3.57885e-07	8.36988e-09	5.74873e-07	0.523993	1.43791e-06	2.13084e-07	4.82523e-09	4.29132e-07	0.484848	0.741929	0.466029	0.959662	0.987294	0.561886
ENSG00000211454	AKR7L	-	chr1	19592476	19600688	NA	NA	NA	NA	NA	NA	NA	NA	NA	NA	NA	NA	NA	NA	NA	NA	NA	NA	NA	NA	NA	10	23	0.502899	0.999679	0.985593	0.573072	0.985041	NA	NA	NA	NA	NA	NA	NA	NA	NA	NA	NA	NA	NA	NA	NA	0.444928
ENSG00000162482	AKR7A3	-	chr1	19609052	19615744	2	9	0.444444	NA	NA	NA	NA	NA	0	NA	NA	NA	NA	NA	2	9	0.444444	NA	NA	NA	NA	13	49	0.519048	0.999876	0.994638	0.579276	0.985577	0.555556	NA	NA	NA	NA	NA	NA	NA	NA	NA	0.555556	NA	NA	NA	NA	0.495238
ENSG00000053371	AKR7A2	-	chr1	19630459	19638640	33	119	0.481828	0.999699	0.990199	0.0801084	0.986316	3	6	0.333333	NA	NA	NA	NA	33	119	0.482597	0.999644	0.993786	0.109983	0.98445	27	74	0.53273	0.999831	0.992716	0.211371	0.98229	0.491093	0.574967	0.248437	0.35637	0.561285	0.833333	NA	NA	NA	NA	0.490723	0.476287	0.18906	0.361999	0.605853	0.522177
ENSG00000040487	PQLC2	+	chr1	19638820	19655794	102	126	0.502713	0.999931	0.996508	0.613913	1	98	124	0.501838	0.999948	0.996326	0.459002	0.998312	43	38	0.557018	0.999216	0.984588	0.315121	0.988771	60	90	0.56986	0.999203	0.963702	0.0179049	0.906494	0.558424	0.51878	0.204257	0.0295483	0.104591	0.557896	0.49341	0.198092	0.0507252	0.177059	0.504386	0.735897	0.457349	0.552679	0.760167	0.540872
ENSG00000265192,ENSG00000040487	Metazoa_SRP,PQLC2	-,+	chr1	19646299	19646554	3	2	1	NA	NA	NA	NA	3	2	1	NA	NA	NA	NA	NA	0	NA	NA	NA	NA	NA	NA	NA	NA	NA	NA	NA	NA	1	NA	NA	NA	NA	1	NA	NA	NA	NA	NA	NA	NA	NA	NA	NA
ENSG00000077549	CAPZB	-	chr1	19665267	19812066	923	164	0.501769	0.999987	0.997306	0.783848	1	38	38	0.489474	0.999793	0.989042	0.447376	0.998312	923	164	0.501752	0.999982	0.997478	0.786544	1	396	126	0.530785	0.999952	0.997174	0.185628	0.98229	0.516878	1.84248e-06	2.59619e-07	8.15722e-10	7.91939e-08	0.703509	0.48772	0.194339	0.0279981	0.118097	0.516581	2.73356e-06	3.4187e-07	1.16226e-09	1.38722e-07	0.494216
ENSG00000240490,ENSG00000077549	Metazoa_SRP,CAPZB	+,-	chr1	19750878	19751163	3	22	0.340909	0.999088	0.967064	0.172088	0.986316	NA	0	NA	NA	NA	NA	NA	3	22	0.340909	0.998836	0.976403	0.172088	0.98445	2	2	0.5	NA	NA	NA	NA	0.409091	0.700435	0.383379	0.286043	0.487342	NA	NA	NA	NA	NA	0.409091	0.693937	0.399896	0.286043	0.52608	0.5
ENSG00000235185	RP5-1056L3.1	-	chr1	19918296	19923326	7	8	0.625	NA	NA	NA	NA	1	2	0.5	NA	NA	NA	NA	6	6	0.666667	NA	NA	NA	NA	NA	NA	NA	NA	NA	NA	NA	0.5	NA	NA	NA	NA	0.5	NA	NA	NA	NA	0.5	NA	NA	NA	NA	NA
ENSG00000270136	NBL1	+	chr1	19923473	19967047	18	30	0.5	0.999765	0.992412	0.870532	1	16	28	0.553571	0.999759	0.986998	0.408213	0.998312	4	3	0	NA	NA	NA	NA	9	9	0.722222	NA	NA	NA	NA	0.45	0.766954	0.468284	0.919101	0.963136	0.410714	0.737059	0.456385	0.673918	0.836846	0.833333	NA	NA	NA	NA	0.666667
ENSG00000270136,ENSG00000173436	NBL1,MINOS1	+,+	chr1	19923477	19956314	177	141	0.503691	0.999868	0.995244	0.0493667	0.986316	177	141	0.504176	0.999923	0.995597	0.0437194	0.945276	7	7	0.357143	NA	NA	NA	NA	62	87	0.546366	0.999916	0.996109	0.30528	0.982426	0.526072	0.807314	0.495439	0.492272	0.681918	0.526238	0.81726	0.524316	0.50053	0.719149	0.5	NA	NA	NA	NA	0.576463
ENSG00000226396,ENSG00000270136,ENSG00000173436	RP5-1056L3.3,NBL1,MINOS1	+,+,+	chr1	19934608	19935062	1	42	0.530145	0.999764	0.992403	0.183064	0.986316	1	42	0.530145	0.999871	0.99351	0.183064	0.98859	NA	0	NA	NA	NA	NA	NA	4	63	0.502261	0.999938	0.996817	0.55253	0.984677	0.479832	0.737334	0.430873	0.694698	0.830179	0.479832	0.740529	0.461643	0.694698	0.848998	NA	NA	NA	NA	NA	0.560689
ENSG00000270136,ENSG00000158747	NBL1,NBL1	+,+	chr1	19967048	19984549	48	108	0.524702	0.999886	0.99562	0.72919	1	45	106	0.517594	0.999944	0.996199	0.78012	1	11	9	0.722222	NA	NA	NA	NA	17	83	0.480006	0.999933	0.99668	0.802438	0.997961	0.580721	0.738754	0.432849	0.467626	0.660943	0.56555	0.791025	0.514604	0.652061	0.824192	0.944444	NA	NA	NA	NA	0.486986
ENSG00000158747	NBL1	+	chr1	19984550	19984945	1	5	0.2275	NA	NA	NA	NA	1	5	0.2375	NA	NA	NA	NA	1	1	0	NA	NA	NA	NA	NA	NA	NA	NA	NA	NA	NA	0.2525	NA	NA	NA	NA	0.2625	NA	NA	NA	NA	0	NA	NA	NA	NA	NA
ENSG00000158748	HTR6	+	chr1	19991780	20006055	42	70	0.435644	0.999551	0.984795	0.155794	0.986316	40	58	0.415036	0.99984	0.991778	0.152836	0.975158	17	20	0.516667	0.999614	0.993185	0.856008	1	17	22	0.416667	0.999666	0.984942	0.447192	0.982426	0.517643	0.389341	0.130311	0.0392789	0.127904	0.511526	0.382415	0.129399	0.0252106	0.109576	0.575	0.70486	0.414558	0.712581	0.860243	0.386364
ENSG00000162542	TMCO4	-	chr1	20008706	20126438	574	164	0.505895	0.99996	0.997052	0.896366	1	44	39	0.548291	0.999796	0.989242	0.712641	0.998312	572	164	0.506235	0.99994	0.997284	0.89053	1	235	123	0.47899	0.999975	0.997599	0.640811	0.989221	0.53788	1.54694e-05	2.05449e-06	1.71404e-06	4.71186e-05	0.42906	0.696853	0.402882	0.690014	0.846605	0.537734	1.37578e-05	1.6146e-06	1.57117e-06	5.79882e-05	0.523223
ENSG00000235434	RP11-91K11.2	+	chr1	20141772	20145995	3	1	0	NA	NA	NA	NA	NA	0	NA	NA	NA	NA	NA	3	1	0	NA	NA	NA	NA	NA	NA	NA	NA	NA	NA	NA	0.333333	NA	NA	NA	NA	NA	NA	NA	NA	NA	0.333333	NA	NA	NA	NA	NA
ENSG00000169914	OTUD3	+	chr1	20209006	20239438	112	129	0.495542	0.999885	0.99559	0.414476	0.995382	112	129	0.495385	0.999937	0.996014	0.43078	0.998312	6	6	0.5	NA	NA	NA	NA	49	102	0.516976	0.999496	0.976547	0.0621846	0.971224	0.53909	0.057023	0.0127898	0.00364615	0.0220137	0.539104	0.0567753	0.0123816	0.00337223	0.0250292	0.5	NA	NA	NA	NA	0.520791
ENSG00000242688	Metazoa_SRP	+	chr1	20297462	20297760	1	1	1	NA	NA	NA	NA	1	1	1	NA	NA	NA	NA	NA	0	NA	NA	NA	NA	NA	NA	NA	NA	NA	NA	NA	NA	1	NA	NA	NA	NA	1	NA	NA	NA	NA	NA	NA	NA	NA	NA	NA
ENSG00000188257	PLA2G2A	-	chr1	20301925	20306932	3	3	0.666667	NA	NA	NA	NA	NA	0	NA	NA	NA	NA	NA	3	3	0.666667	NA	NA	NA	NA	NA	NA	NA	NA	NA	NA	NA	0.666667	NA	NA	NA	NA	NA	NA	NA	NA	NA	0.666667	NA	NA	NA	NA	NA
ENSG00000127472	PLA2G5	+	chr1	20354672	20417683	68	65	0.642204	0.999466	0.981389	0.129663	0.986316	56	48	0.691964	0.999512	0.971315	0.0630557	0.945276	23	30	0.591667	0.99969	0.994524	0.881082	1	9	6	0.333333	NA	NA	NA	NA	0.517992	0.769492	0.470753	0.944209	0.976638	0.461012	0.627521	0.318582	0.220079	0.450591	0.644444	0.498059	0.204507	0.153052	0.365998	0.5
ENSG00000117215	PLA2G2D	-	chr1	20438432	20446050	14	43	0.541085	0.999701	0.990266	0.486608	0.999984	NA	0	NA	NA	NA	NA	NA	14	43	0.541085	0.999595	0.992802	0.486608	0.995466	10	71	0.533054	0.999927	0.996492	0.868739	0.998724	0.497674	0.772119	0.473263	0.799142	0.900596	NA	NA	NA	NA	NA	0.497674	0.7755	0.506305	0.799142	0.911874	0.346082
ENSG00000158786	PLA2G2F	+	chr1	20465819	20476879	12	18	0.455556	0.999571	0.985528	0.686073	1	11	16	0.4375	NA	NA	NA	NA	4	3	0.444444	NA	NA	NA	NA	1	1	1	NA	NA	NA	NA	0.5	0.702202	0.386049	1	1	0.5	NA	NA	NA	NA	0.666667	NA	NA	NA	NA	1
ENSG00000227066	RP3-340N1.2	+	chr1	20480831	20487061	NA	NA	NA	NA	NA	NA	NA	NA	NA	NA	NA	NA	NA	NA	NA	NA	NA	NA	NA	NA	NA	3	10	0.7	NA	NA	NA	NA	NA	NA	NA	NA	NA	NA	NA	NA	NA	NA	NA	NA	NA	NA	NA	0.583333
ENSG00000187980	PLA2G2C	-	chr1	20487746	20503917	17	26	0.532051	0.999562	0.985216	0.395731	0.995382	NA	0	NA	NA	NA	NA	NA	17	26	0.532051	0.999419	0.989185	0.395731	0.995466	18	23	0.57971	0.999791	0.990838	0.561123	0.985029	0.403846	0.70784	0.392943	0.423552	0.623274	NA	NA	NA	NA	NA	0.403846	0.703867	0.413282	0.423552	0.65985	0.521739
ENSG00000225986	RP3-340N1.5	-	chr1	20510735	20512577	NA	NA	NA	NA	NA	NA	NA	NA	NA	NA	NA	NA	NA	NA	NA	NA	NA	NA	NA	NA	NA	5	7	0.761905	NA	NA	NA	NA	NA	NA	NA	NA	NA	NA	NA	NA	NA	NA	NA	NA	NA	NA	NA	0.666667
ENSG00000225986,ENSG00000162543	RP3-340N1.5,UBXN10	-,+	chr1	20512578	20512979	NA	NA	NA	NA	NA	NA	NA	NA	NA	NA	NA	NA	NA	NA	NA	NA	NA	NA	NA	NA	NA	1	1	0	NA	NA	NA	NA	NA	NA	NA	NA	NA	NA	NA	NA	NA	NA	NA	NA	NA	NA	NA	1
ENSG00000162543	UBXN10	+	chr1	20512980	20522541	2	3	0	NA	NA	NA	NA	2	3	0	NA	NA	NA	NA	NA	0	NA	NA	NA	NA	NA	9	36	0.538624	0.999906	0.9958	0.797329	0.997961	0.666667	NA	NA	NA	NA	0.666667	NA	NA	NA	NA	NA	NA	NA	NA	NA	0.620106
ENSG00000158816	VWA5B1	+	chr1	20617412	20681387	34	34	0.539216	0.999786	0.993104	0.881292	1	33	33	0.525253	0.999895	0.994562	1	1	1	1	1	NA	NA	NA	NA	9	9	0.666667	NA	NA	NA	NA	0.414216	0.67249	0.349116	0.206804	0.397076	0.396465	0.648141	0.342281	0.157807	0.367272	1	NA	NA	NA	NA	0.555556
ENSG00000158816,ENSG00000226664	VWA5B1,RP4-745E8.2	+,-	chr1	20620704	20649680	23	19	0.381579	0.999716	0.990786	0.884746	1	15	10	0.425	NA	NA	NA	NA	10	10	0.4	NA	NA	NA	NA	46	52	0.45696	0.999911	0.995941	0.987387	1	0.482456	0.750128	0.447467	1	1	0.566667	NA	NA	NA	NA	0.35	NA	NA	NA	NA	0.565934
ENSG00000236963	RP4-749H3.1	-	chr1	20687072	20757727	9	7	0.571429	NA	NA	NA	NA	NA	0	NA	NA	NA	NA	NA	9	7	0.571429	NA	NA	NA	NA	6	6	0.666667	NA	NA	NA	NA	0.571429	NA	NA	NA	NA	NA	NA	NA	NA	NA	0.571429	NA	NA	NA	NA	0.5
ENSG00000226487,ENSG00000236963	RP4-749H3.2,RP4-749H3.1	-,-	chr1	20738797	20739746	1	1	1	NA	NA	NA	NA	NA	0	NA	NA	NA	NA	NA	1	1	1	NA	NA	NA	NA	NA	NA	NA	NA	NA	NA	NA	1	NA	NA	NA	NA	NA	NA	NA	NA	NA	1	NA	NA	NA	NA	NA
ENSG00000162545	CAMK2N1	-	chr1	20808884	20812713	2	5	0.933333	NA	NA	NA	NA	NA	0	NA	NA	NA	NA	NA	2	5	0.933333	NA	NA	NA	NA	3	9	0.474868	NA	NA	NA	NA	0.666667	NA	NA	NA	NA	NA	NA	NA	NA	NA	0.666667	NA	NA	NA	NA	0.641534
ENSG00000090432	MUL1	-	chr1	20825943	20834654	34	106	0.517008	0.999943	0.996745	0.424447	0.995382	NA	0	NA	NA	NA	NA	NA	34	106	0.517008	0.999919	0.997109	0.424447	0.995466	22	98	0.50057	0.999968	0.997492	0.681092	0.989221	0.538835	0.326052	0.0993058	0.0592554	0.171995	NA	NA	NA	NA	NA	0.538835	0.343574	0.112997	0.0592554	0.199651	0.547261
ENSG00000158825	CDA	+	chr1	20915441	20945401	22	19	0.565789	0.99882	0.956012	0.257165	0.99006	21	17	0.632353	0.999258	0.955577	0.162084	0.979538	2	2	0	NA	NA	NA	NA	119	124	0.507791	0.999938	0.996832	0.359361	0.982426	0.464969	0.649731	0.324605	0.560594	0.734341	0.519672	0.611695	0.302858	0.383346	0.621851	0	NA	NA	NA	NA	0.504564
ENSG00000158828	PINK1	+	chr1	20959948	20969149	29	80	0.488403	0.999711	0.990618	0.536812	1	27	78	0.473575	0.999811	0.990084	0.543558	0.998312	8	13	0.576923	NA	NA	NA	NA	27	92	0.487043	0.999879	0.994784	0.388127	0.982426	0.558819	0.584878	0.257653	0.158395	0.334389	0.557336	0.616254	0.30709	0.183819	0.404866	0.615385	NA	NA	NA	NA	0.495523
ENSG00000158828,ENSG00000117242	PINK1,PINK1-AS	+,-	chr1	20969150	20978004	56	134	0.507306	0.999972	0.997223	0.809265	1	32	118	0.495881	0.99997	0.996893	0.847965	1	56	133	0.499244	0.999949	0.997354	0.900776	1	45	113	0.500306	0.999951	0.99715	0.757755	0.994924	0.497049	0.652795	0.327867	0.285898	0.487342	0.477805	0.782184	0.509081	0.434199	0.666367	0.510342	0.519109	0.219754	0.109625	0.299733	0.516287
ENSG00000257033,ENSG00000158828,ENSG00000117242	AL391357.1,PINK1,PINK1-AS	-,+,-	chr1	20976856	20977207	2	58	0.545339	0.998291	0.935019	0.054804	0.986316	2	45	0.534974	0.999145	0.94723	0.211969	0.98893	2	57	0.555373	0.999204	0.984297	0.113343	0.98445	1	40	0.503042	0.999981	0.99769	0.501364	0.982426	0.525319	0.599587	0.272371	0.320273	0.524047	0.434233	0.748314	0.471128	0.365034	0.605012	0.563463	0.518138	0.219022	0.0481555	0.173174	0.484222
ENSG00000117242	PINK1-AS	-	chr1	20978005	20978269	7	111	0.493996	0.999928	0.996451	0.842151	1	2	3	0.333333	NA	NA	NA	NA	7	111	0.494681	0.999899	0.996927	0.849647	1	5	69	0.492616	0.999837	0.992967	0.598626	0.986817	0.495523	0.721591	0.40975	0.789471	0.893548	0.166667	NA	NA	NA	NA	0.496592	0.72371	0.440469	0.76234	0.889027	0.585036
ENSG00000244038,ENSG00000117242	DDOST,PINK1-AS	-,-	chr1	20978270	20978686	NA	NA	NA	NA	NA	NA	NA	NA	NA	NA	NA	NA	NA	NA	NA	NA	NA	NA	NA	NA	NA	2	69	0.480364	0.999905	0.995732	0.275569	0.982426	NA	NA	NA	NA	NA	NA	NA	NA	NA	NA	NA	NA	NA	NA	NA	0.461985
ENSG00000244038	DDOST	-	chr1	20978687	20988000	50	132	0.511376	0.999925	0.996399	0.0884358	0.986316	7	15	0.6	NA	NA	NA	NA	50	132	0.511182	0.999901	0.996943	0.0942868	0.98445	33	97	0.509151	0.999951	0.997155	0.445573	0.982426	0.541529	0.000943434	0.000161149	1.72707e-05	0.000313639	0.4	NA	NA	NA	NA	0.541573	0.00112323	0.000200091	1.68908e-05	0.000396799	0.537069
ENSG00000117245	KIF17	-	chr1	20990507	21044510	30	37	0.608108	0.998983	0.962759	0.170735	0.986316	9	10	0.8	NA	NA	NA	NA	23	29	0.517241	0.999574	0.992399	0.85823	1	5	27	0.390741	0.999844	0.993325	0.618048	0.988375	0.63964	0.530035	0.212512	0.0965242	0.24049	0.7	NA	NA	NA	NA	0.586207	0.642672	0.340221	0.427733	0.663847	0.52037
ENSG00000189410	SH2D5	-	chr1	21046225	21059330	39	96	0.508171	0.99988	0.995487	0.647394	1	1	1	0	NA	NA	NA	NA	39	95	0.51352	0.999824	0.996203	0.610487	0.998421	2	3	0.666667	NA	NA	NA	NA	0.55733	0.723042	0.411522	0.431304	0.630087	1	NA	NA	NA	NA	0.55267	0.739996	0.463259	0.466171	0.696186	1
ENSG00000233069	RP5-930J4.2	+	chr1	21059373	21060445	3	4	0.75	NA	NA	NA	NA	1	1	1	NA	NA	NA	NA	3	3	0.666667	NA	NA	NA	NA	1	1	0	NA	NA	NA	NA	0.625	NA	NA	NA	NA	0	NA	NA	NA	NA	0.833333	NA	NA	NA	NA	1
ENSG00000127483	HP1BP3	-	chr1	21069154	21113816	139	138	0.489368	0.999947	0.996822	0.666395	1	3	5	0.0666667	NA	NA	NA	NA	139	138	0.489596	0.999923	0.997141	0.625717	1	81	90	0.460572	0.999964	0.997413	0.781636	0.997961	0.547824	0.0125399	0.00246223	3.70789e-05	0.000591232	0.933333	NA	NA	NA	NA	0.547576	0.0145802	0.00286152	4.34871e-05	0.000868568	0.500644
ENSG00000203394,ENSG00000127483	RP5-930J4.4,HP1BP3	+,-	chr1	21069480	21070455	2	9	0.52105	NA	NA	NA	NA	NA	0	NA	NA	NA	NA	NA	2	9	0.52105	NA	NA	NA	NA	3	19	0.47486	0.999814	0.991915	0.0575119	0.960624	0.552924	NA	NA	NA	NA	NA	NA	NA	NA	NA	0.552924	NA	NA	NA	NA	0.530751
ENSG00000075151	EIF4G3	-	chr1	21132963	21503377	946	154	0.494559	0.999969	0.997193	0.395552	0.995382	20	20	0.6	0.999624	0.978827	0.306913	0.990951	946	154	0.49438	0.999958	0.997411	0.426275	0.995466	173	84	0.530607	0.999949	0.997105	0.410808	0.982426	0.544293	0.00650799	0.00122979	0.000154593	0.00186232	0.55	0.733192	0.450736	0.851141	0.936798	0.544288	0.00759775	0.00147605	0.000166157	0.00248146	0.518044
ENSG00000233072,ENSG00000075151	RP11-487E1.1,EIF4G3	-,-	chr1	21330043	21330427	1	6	0.666667	NA	NA	NA	NA	NA	0	NA	NA	NA	NA	NA	1	6	0.666667	NA	NA	NA	NA	NA	NA	NA	NA	NA	NA	NA	0.666667	NA	NA	NA	NA	NA	NA	NA	NA	NA	0.666667	NA	NA	NA	NA	NA
ENSG00000236073,ENSG00000075151	RP11-487E1.2,EIF4G3	-,-	chr1	21400132	21400246	2	55	0.452922	0.999875	0.995382	0.829221	1	NA	0	NA	NA	NA	NA	NA	2	55	0.452922	0.999826	0.99622	0.829221	1	1	1	0	NA	NA	NA	NA	0.466558	0.630526	0.30368	0.288684	0.490209	NA	NA	NA	NA	NA	0.466558	0.628471	0.324578	0.288684	0.528778	0
ENSG00000235112,ENSG00000075151	RP11-628K18.1,EIF4G3	+,-	chr1	21487968	21488574	1	3	0.722222	NA	NA	NA	NA	NA	0	NA	NA	NA	NA	NA	1	3	0.722222	NA	NA	NA	NA	NA	NA	NA	NA	NA	NA	NA	0.722222	NA	NA	NA	NA	NA	NA	NA	NA	NA	0.722222	NA	NA	NA	NA	NA
ENSG00000117298	ECE1	-	chr1	21543740	21671997	482	159	0.524544	0.999851	0.994836	0.0923796	0.986316	29	68	0.444853	0.999577	0.975731	0.242956	0.989755	482	159	0.525116	0.999741	0.99523	0.05667	0.98445	294	126	0.522144	0.999984	0.99772	0.408377	0.982426	0.544463	0.0511609	0.0109819	0.0017342	0.0122965	0.488971	0.744231	0.465797	0.726307	0.866931	0.544366	0.374994	0.129512	0.0014765	0.013431	0.510773
ENSG00000236936,ENSG00000117298	RP3-329E20.2,ECE1	+,-	chr1	21592575	21593744	4	24	0.479167	0.999636	0.987931	0.566598	1	NA	0	NA	NA	NA	NA	NA	4	24	0.479167	0.999517	0.99125	0.566598	0.996529	1	22	0.443939	0.99985	0.993553	0.769071	0.995479	0.645833	0.635505	0.308722	0.187485	0.373169	NA	NA	NA	NA	NA	0.645833	0.627772	0.323963	0.187485	0.412115	0.580303
ENSG00000231105,ENSG00000117298	RP5-1071N3.1,ECE1	+,-	chr1	21619783	21626267	16	78	0.651496	0.935656	0.346641	0.000661312	0.2579	12	46	0.637681	0.998699	0.917681	0.0198061	0.922097	12	56	0.645833	0.987686	0.740619	0.00758609	0.884711	16	54	0.506481	0.999884	0.99499	0.682159	0.989221	0.544658	0.784092	0.482683	0.956055	0.983491	0.567029	0.693957	0.398661	0.462092	0.686832	0.508929	0.690867	0.396167	0.321587	0.564238	0.474177
ENSG00000227001	NBPF2P	-	chr1	21751118	21754460	NA	NA	NA	NA	NA	NA	NA	NA	NA	NA	NA	NA	NA	NA	NA	NA	NA	NA	NA	NA	NA	3	4	0.75	NA	NA	NA	NA	NA	NA	NA	NA	NA	NA	NA	NA	NA	NA	NA	NA	NA	NA	NA	1
ENSG00000187952	HS6ST1P1	+	chr1	21754796	21756030	NA	NA	NA	NA	NA	NA	NA	NA	NA	NA	NA	NA	NA	NA	NA	NA	NA	NA	NA	NA	NA	1	1	1	NA	NA	NA	NA	NA	NA	NA	NA	NA	NA	NA	NA	NA	NA	NA	NA	NA	NA	NA	1
ENSG00000142794	NBPF3	+	chr1	21766621	21811498	NA	NA	NA	NA	NA	NA	NA	NA	NA	NA	NA	NA	NA	NA	NA	NA	NA	NA	NA	NA	NA	55	73	0.499136	0.999944	0.996979	0.538072	0.982426	NA	NA	NA	NA	NA	NA	NA	NA	NA	NA	NA	NA	NA	NA	NA	0.668376
ENSG00000162551	ALPL	+	chr1	21835858	21904905	84	54	0.480428	0.99982	0.994023	0.942639	1	81	51	0.508689	0.99992	0.995505	0.752728	0.999867	3	3	0	NA	NA	NA	NA	229	126	0.484463	0.999987	0.997743	0.75719	0.994718	0.454942	0.794103	0.488523	0.964844	0.988472	0.481703	0.772772	0.502151	0.818078	0.923309	0	NA	NA	NA	NA	0.508773
ENSG00000233431	RP11-63N8.3	+	chr1	21912965	21917680	1	1	0	NA	NA	NA	NA	1	1	0	NA	NA	NA	NA	NA	0	NA	NA	NA	NA	NA	20	81	0.577621	0.999762	0.989568	0.175523	0.98229	0	NA	NA	NA	NA	0	NA	NA	NA	NA	NA	NA	NA	NA	NA	0.493315
ENSG00000221781	AL359815.1	-	chr1	21918904	21919041	NA	NA	NA	NA	NA	NA	NA	NA	NA	NA	NA	NA	NA	NA	NA	NA	NA	NA	NA	NA	NA	1	1	0	NA	NA	NA	NA	NA	NA	NA	NA	NA	NA	NA	NA	NA	NA	NA	NA	NA	NA	NA	0
ENSG00000076864	RAP1GAP	-	chr1	21922708	21995801	120	111	0.448397	0.999857	0.994981	0.229079	0.98714	3	2	0.5	NA	NA	NA	NA	119	110	0.44414	0.999792	0.995863	0.194938	0.98445	42	74	0.519009	0.999881	0.99486	0.641656	0.989221	0.510909	0.776457	0.477183	0.862692	0.933707	0	NA	NA	NA	NA	0.517826	0.769447	0.500562	0.732396	0.871408	0.503534
ENSG00000090686	USP48	-	chr1	22004791	22110099	390	157	0.478645	0.999953	0.996934	0.727513	1	24	34	0.632353	0.998769	0.924198	0.0892155	0.961945	388	157	0.478914	0.99994	0.997286	0.698417	1	154	117	0.527004	0.999971	0.997537	0.93581	1	0.498969	0.718409	0.405722	0.0481398	0.147803	0.465686	0.727182	0.442616	0.630973	0.808279	0.498579	0.75341	0.480967	0.0452773	0.166128	0.452382
ENSG00000187942	LDLRAD2	+	chr1	22138758	22148737	13	47	0.480496	0.999732	0.991332	0.522168	0.999984	10	42	0.511905	0.999905	0.994986	0.982064	1	9	10	0.3	NA	NA	NA	NA	5	7	0.428571	NA	NA	NA	NA	0.485816	0.766452	0.467633	0.722283	0.848008	0.47619	0.725895	0.440925	0.482589	0.704327	0.6	NA	NA	NA	NA	0.857143
ENSG00000187942,ENSG00000142798	LDLRAD2,HSPG2	+,-	chr1	22148738	22151714	11	84	0.542713	0.999802	0.993538	0.247641	0.98714	9	46	0.534285	0.99989	0.994336	0.980824	1	11	78	0.535182	0.999698	0.994646	0.271399	0.985329	4	22	0.681818	0.996205	0.857795	0.0164791	0.896833	0.507413	0.773239	0.474273	0.945467	0.97712	0.50993	0.685101	0.387303	0.838875	0.933885	0.486936	0.790173	0.515953	0.706023	0.857921	0.530303
ENSG00000142798	HSPG2	-	chr1	22151715	22263790	310	142	0.498882	0.999945	0.99679	0.92125	1	58	60	0.509583	0.999877	0.99377	0.953473	1	299	141	0.497067	0.999909	0.997019	0.906113	1	67	85	0.606675	0.999618	0.982414	0.0215733	0.906494	0.523324	0.52175	0.206549	0.0835962	0.217981	0.621157	0.043586	0.00930213	0.00205608	0.017216	0.514326	0.739575	0.462685	0.185401	0.409665	0.603504
ENSG00000232037,ENSG00000142798	RP11-26H16.1,HSPG2	+,-	chr1	22234591	22235073	NA	NA	NA	NA	NA	NA	NA	NA	NA	NA	NA	NA	NA	NA	NA	NA	NA	NA	NA	NA	NA	2	2	1	NA	NA	NA	NA	NA	NA	NA	NA	NA	NA	NA	NA	NA	NA	NA	NA	NA	NA	NA	1
ENSG00000219073	CELA3B	+	chr1	22303514	22325135	NA	NA	NA	NA	NA	NA	NA	NA	NA	NA	NA	NA	NA	NA	NA	NA	NA	NA	NA	NA	NA	1	1	0	NA	NA	NA	NA	NA	NA	NA	NA	NA	NA	NA	NA	NA	NA	NA	NA	NA	NA	NA	1
ENSG00000228397	RP1-224A6.3	-	chr1	22350487	22351461	4	23	0.528986	0.999626	0.987548	0.597198	1	NA	0	NA	NA	NA	NA	NA	4	23	0.528986	0.999502	0.990914	0.597198	0.997777	2	10	0.4	NA	NA	NA	NA	0.318841	0.615922	0.289125	0.0891116	0.227844	NA	NA	NA	NA	NA	0.318841	0.598727	0.292069	0.0891116	0.262406	0.35
ENSG00000218510	LINC00339	+	chr1	22351681	22357716	48	122	0.49487	0.99992	0.996319	0.590527	1	48	122	0.49451	0.999954	0.99648	0.530265	0.998312	7	13	0.461538	NA	NA	NA	NA	46	118	0.526544	0.999922	0.996345	0.197167	0.98229	0.55845	3.12565e-05	4.14273e-06	1.09368e-07	4.64287e-06	0.558409	2.54211e-05	3.83935e-06	8.31476e-08	4.30934e-06	0.538462	NA	NA	NA	NA	0.564881
ENSG00000070831	CDC42	+	chr1	22379120	22419437	128	141	0.49194	0.999943	0.996744	0.504477	0.999984	128	141	0.492025	0.999968	0.996846	0.503665	0.998312	2	2	0.5	NA	NA	NA	NA	57	77	0.462407	0.999881	0.994868	0.456256	0.982426	0.519283	0.537997	0.219272	0.129832	0.293899	0.519324	0.629276	0.320686	0.124989	0.318529	0.5	NA	NA	NA	NA	0.531928
ENSG00000230068,ENSG00000070831	CDC42-IT1,CDC42	+,+	chr1	22385690	22390692	24	110	0.53512	0.998205	0.932375	0.0665897	0.986316	24	110	0.53512	0.999034	0.940108	0.0665897	0.945276	NA	0	NA	NA	NA	NA	NA	16	68	0.496506	0.99987	0.9944	0.654363	0.989221	0.584615	0.0357784	0.00758063	0.00127972	0.00968587	0.584615	0.0324039	0.00686407	0.00127972	0.0120063	NA	NA	NA	NA	NA	0.658726
ENSG00000162552	WNT4	-	chr1	22446461	22470462	77	98	0.529938	0.999788	0.993157	0.434151	0.995382	64	78	0.534849	0.999761	0.987072	0.343896	0.990951	54	66	0.484362	0.999831	0.996284	0.969396	1	13	12	0.527778	NA	NA	NA	NA	0.483926	0.785713	0.483757	0.926809	0.967331	0.503978	0.741923	0.463157	0.627701	0.807238	0.480694	0.800974	0.521979	0.932726	0.97392	0.694444
ENSG00000184677	ZBTB40	+	chr1	22778344	22857650	211	142	0.484649	0.99993	0.996496	0.287068	0.991887	211	142	0.484718	0.999962	0.996672	0.29594	0.990951	6	6	0.333333	NA	NA	NA	NA	65	99	0.493613	0.999967	0.997484	0.609284	0.987018	0.52549	0.437517	0.154416	0.0662984	0.186236	0.525577	0.445944	0.166628	0.0628936	0.204404	0.416667	NA	NA	NA	NA	0.499762
ENSG00000237200,ENSG00000184677	ZBTB40-IT1,ZBTB40	+,+	chr1	22843967	22846201	5	69	0.440338	0.999816	0.993922	0.408445	0.995382	5	69	0.440338	0.999907	0.995055	0.461257	0.998312	1	1	0	NA	NA	NA	NA	1	5	0.4	NA	NA	NA	NA	0.45314	0.753622	0.452278	0.637546	0.791395	0.45314	0.766624	0.496374	0.700582	0.852431	0	NA	NA	NA	NA	0.8
ENSG00000070886	EPHA8	+	chr1	22890057	22930087	13	14	0.357143	NA	NA	NA	NA	13	14	0.357143	NA	NA	NA	NA	NA	0	NA	NA	NA	NA	NA	1	1	0	NA	NA	NA	NA	0.714286	NA	NA	NA	NA	0.714286	NA	NA	NA	NA	NA	NA	NA	NA	NA	1
ENSG00000173372	C1QA	+	chr1	22962999	22966101	NA	NA	NA	NA	NA	NA	NA	NA	NA	NA	NA	NA	NA	NA	NA	NA	NA	NA	NA	NA	NA	4	59	0.458785	0.999949	0.997099	0.916183	1	NA	NA	NA	NA	NA	NA	NA	NA	NA	NA	NA	NA	NA	NA	NA	0.559683
ENSG00000159189	C1QC	+	chr1	22970123	22974603	NA	NA	NA	NA	NA	NA	NA	NA	NA	NA	NA	NA	NA	NA	NA	NA	NA	NA	NA	NA	NA	4	33	0.496188	0.999877	0.994705	0.320102	0.982426	NA	NA	NA	NA	NA	NA	NA	NA	NA	NA	NA	NA	NA	NA	NA	0.475697
ENSG00000173369	C1QB	+	chr1	22979255	22988031	1	1	1	NA	NA	NA	NA	NA	0	NA	NA	NA	NA	NA	1	1	1	NA	NA	NA	NA	8	11	0.522727	NA	NA	NA	NA	1	NA	NA	NA	NA	NA	NA	NA	NA	NA	1	NA	NA	NA	NA	0.55303
ENSG00000133216	EPHB2	+	chr1	23037332	23241818	219	118	0.481687	0.999888	0.995657	0.74554	1	219	117	0.497395	0.999948	0.996325	0.914512	1	6	7	0.142857	NA	NA	NA	NA	46	50	0.505	0.999858	0.993875	0.447216	0.982426	0.533387	0.659593	0.334971	0.23113	0.426881	0.536773	0.628127	0.319066	0.157873	0.367367	0.285714	NA	NA	NA	NA	0.530667
ENSG00000225952,ENSG00000133216	RP11-69E9.1,EPHB2	-,+	chr1	23162206	23163342	1	3	0.333333	NA	NA	NA	NA	1	3	0.333333	NA	NA	NA	NA	NA	0	NA	NA	NA	NA	NA	NA	NA	NA	NA	NA	NA	NA	0.666667	NA	NA	NA	NA	0.666667	NA	NA	NA	NA	NA	NA	NA	NA	NA	NA
ENSG00000215906	LACTBL1	-	chr1	23279536	23291831	1	1	1	NA	NA	NA	NA	NA	0	NA	NA	NA	NA	NA	1	1	1	NA	NA	NA	NA	1	1	0	NA	NA	NA	NA	1	NA	NA	NA	NA	NA	NA	NA	NA	NA	1	NA	NA	NA	NA	0
ENSG00000227868	RP4-805N21.1	-	chr1	23337327	23342343	9	15	0.766667	NA	NA	NA	NA	NA	0	NA	NA	NA	NA	NA	9	15	0.766667	NA	NA	NA	NA	4	6	0.5	NA	NA	NA	NA	0.366667	NA	NA	NA	NA	NA	NA	NA	NA	NA	0.366667	NA	NA	NA	NA	0.333333
ENSG00000004487,ENSG00000240553	KDM1A,RP1-184J9.2	+,-	chr1	23346640	23410182	171	146	0.498262	0.999941	0.996701	0.822743	1	171	144	0.497725	0.999946	0.996258	0.503154	0.998312	58	117	0.531085	0.999595	0.992801	0.163102	0.98445	46	100	0.508456	0.999943	0.996962	0.414831	0.982426	0.526715	0.00189628	0.000346442	2.84782e-05	0.000473108	0.523295	0.00912107	0.00168015	0.00040064	0.00486792	0.555351	0.0689915	0.0158665	0.00109	0.0106976	0.518194
ENSG00000240553	RP1-184J9.2	-	chr1	23410183	23410515	NA	NA	NA	NA	NA	NA	NA	NA	NA	NA	NA	NA	NA	NA	NA	NA	NA	NA	NA	NA	NA	1	1	0	NA	NA	NA	NA	NA	NA	NA	NA	NA	NA	NA	NA	NA	NA	NA	NA	NA	NA	NA	1
ENSG00000240553,ENSG00000169641	RP1-184J9.2,LUZP1	-,-	chr1	23410516	23414551	13	79	0.489188	0.999947	0.996821	0.901527	1	9	22	0.44697	0.999335	0.960405	0.117204	0.961945	13	79	0.490999	0.999932	0.997217	0.99542	1	14	65	0.507014	0.999945	0.997002	0.617324	0.988375	0.531886	0.377106	0.123971	0.0182898	0.0736813	0.628788	0.635914	0.327044	0.274399	0.514434	0.532359	0.424219	0.158008	0.028722	0.121941	0.526609
ENSG00000169641	LUZP1	-	chr1	23414552	23504301	183	139	0.468378	0.999886	0.99562	0.336088	0.991887	42	41	0.426829	0.999757	0.986803	0.248318	0.990951	179	138	0.471458	0.999855	0.996514	0.362241	0.992039	46	68	0.536406	0.999837	0.993001	0.258207	0.98229	0.501243	0.473282	0.175333	0.0301699	0.106176	0.53252	0.767469	0.497334	0.944178	0.98038	0.50443	0.485806	0.196774	0.0277182	0.118873	0.535017
ENSG00000229010,ENSG00000169641	RP5-979D14.1,LUZP1	+,-	chr1	23466818	23467635	1	12	0.333333	NA	NA	NA	NA	NA	0	NA	NA	NA	NA	NA	1	12	0.333333	NA	NA	NA	NA	1	1	0	NA	NA	NA	NA	0.5	NA	NA	NA	NA	NA	NA	NA	NA	NA	0.5	NA	NA	NA	NA	0
ENSG00000179546	HTR1D	-	chr1	23516993	23521222	4	9	0.62963	NA	NA	NA	NA	1	1	1	NA	NA	NA	NA	4	9	0.574074	NA	NA	NA	NA	NA	NA	NA	NA	NA	NA	NA	0.462963	NA	NA	NA	NA	0	NA	NA	NA	NA	0.518519	NA	NA	NA	NA	NA
ENSG00000261326	RP5-1057J7.6	-	chr1	23607802	23613245	12	32	0.514892	0.999814	0.993885	0.607258	1	2	2	1	NA	NA	NA	NA	12	32	0.514334	0.999752	0.995367	0.689219	1	5	6	0.638889	NA	NA	NA	NA	0.497748	0.794908	0.489029	0.918075	0.962745	0	NA	NA	NA	NA	0.498259	0.758995	0.48785	0.854833	0.94025	0.638889
ENSG00000125944	HNRNPR	-	chr1	23630264	23670829	104	127	0.5178	0.999959	0.997027	0.924804	1	7	9	0.444444	NA	NA	NA	NA	104	127	0.517822	0.999943	0.997302	0.909351	1	15	43	0.636516	0.999804	0.991494	0.284632	0.982426	0.52725	0.176721	0.0453867	0.00364186	0.0220002	0.333333	NA	NA	NA	NA	0.527513	0.188287	0.050744	0.0031483	0.0242303	0.498763
ENSG00000125945	ZNF436	-	chr1	23685941	23695489	26	94	0.493688	0.99994	0.996688	0.781066	1	4	4	0.5	NA	NA	NA	NA	25	94	0.494133	0.999917	0.997082	0.754961	1	15	55	0.507876	0.999946	0.997036	0.764837	0.995479	0.530421	0.721728	0.410017	0.387104	0.58966	0.5	NA	NA	NA	NA	0.53087	0.728572	0.447043	0.350761	0.594988	0.466137
ENSG00000249087,ENSG00000125945	C1orf213,ZNF436	+,-	chr1	23695490	23695935	1	2	0.25	NA	NA	NA	NA	1	2	0.25	NA	NA	NA	NA	NA	0	NA	NA	NA	NA	NA	NA	NA	NA	NA	NA	NA	NA	0.75	NA	NA	NA	NA	0.75	NA	NA	NA	NA	NA	NA	NA	NA	NA	NA
ENSG00000249087	C1orf213	+	chr1	23695936	23698332	8	77	0.477601	0.999894	0.995789	0.619687	1	8	76	0.495361	0.999954	0.996469	0.971312	1	1	6	0	NA	NA	NA	NA	3	27	0.435185	0.999856	0.993811	0.714139	0.992956	0.519386	0.352741	0.111742	0.0323695	0.111513	0.537112	0.225887	0.0627378	0.00961596	0.0546213	0.166667	NA	NA	NA	NA	0.645062
ENSG00000204219	TCEA3	-	chr1	23707554	23751233	31	34	0.54902	0.999417	0.979519	0.265523	0.991181	8	8	0.4375	NA	NA	NA	NA	26	26	0.583333	0.999031	0.980796	0.23433	0.98445	64	84	0.517066	0.9999	0.995549	0.815593	0.997961	0.465686	0.748997	0.445869	0.975297	0.993739	0.375	NA	NA	NA	NA	0.49359	0.689227	0.393739	0.575687	0.774568	0.515038
ENSG00000232482,ENSG00000204219	RP4-654C18.1,TCEA3	+,-	chr1	23737325	23738639	1	1	0	NA	NA	NA	NA	NA	0	NA	NA	NA	NA	NA	1	1	0	NA	NA	NA	NA	NA	NA	NA	NA	NA	NA	NA	0	NA	NA	NA	NA	NA	NA	NA	NA	NA	0	NA	NA	NA	NA	NA
ENSG00000088280	ASAP3	-	chr1	23755056	23810685	22	21	0.47619	0.999721	0.991005	0.864233	1	1	1	1	NA	NA	NA	NA	21	21	0.47619	0.999668	0.994172	1	1	14	24	0.71875	0.924599	0.317752	0.00518872	0.840588	0.642857	0.536188	0.217824	0.083532	0.217865	1	NA	NA	NA	NA	0.642857	0.542351	0.238576	0.105881	0.293015	0.510417
ENSG00000007968	E2F2	-	chr1	23832922	23857712	66	120	0.48427	0.999939	0.996671	0.785611	1	3	4	0.75	NA	NA	NA	NA	66	120	0.484181	0.999919	0.997108	0.83832	1	36	80	0.50512	0.999962	0.997381	1	1	0.549211	0.0333249	0.00699708	4.76209e-05	0.000723718	0.5	NA	NA	NA	NA	0.54925	0.00429417	0.000791132	5.15708e-05	0.00100032	0.596899
ENSG00000235052	RP1-150O5.3	-	chr1	23875630	23877406	5	26	0.586538	0.999587	0.986152	0.494441	0.999984	NA	0	NA	NA	NA	NA	NA	5	26	0.586538	0.99945	0.989807	0.494441	0.995466	2	13	0.615385	NA	NA	NA	NA	0.625	0.718652	0.40613	0.801818	0.902198	NA	NA	NA	NA	NA	0.625	0.721052	0.437155	0.801818	0.913699	0.230769
ENSG00000117318	ID3	-	chr1	23884409	23886285	17	128	0.482438	0.99997	0.997202	0.685372	1	3	6	0.666667	NA	NA	NA	NA	17	128	0.482225	0.999958	0.99741	0.715099	1	11	92	0.512748	0.999979	0.997665	0.605561	0.986938	0.499175	0.584828	0.25762	0.1203	0.278217	0.833333	NA	NA	NA	NA	0.49891	0.621478	0.317013	0.109416	0.299271	0.538286
ENSG00000197880	MDS2	+	chr1	23907985	23967058	96	112	0.493748	0.99992	0.996303	0.986735	1	67	73	0.487394	0.999902	0.994883	0.750451	0.999512	56	103	0.489825	0.999878	0.996738	0.900775	1	65	87	0.50004	0.999951	0.997145	0.310524	0.982426	0.620596	0.0106063	0.00206338	0.0001628	0.00194049	0.598239	0.566899	0.257954	0.0685808	0.217233	0.615763	0.00728101	0.00142113	9.66857e-05	0.001606	0.483933
ENSG00000229239	RP11-223J15.2	+	chr1	23996784	24006749	8	8	0.5625	NA	NA	NA	NA	8	8	0.5625	NA	NA	NA	NA	NA	0	NA	NA	NA	NA	NA	12	17	0.505882	0.999846	0.993371	0.805972	0.997961	0.25	NA	NA	NA	NA	0.25	NA	NA	NA	NA	NA	NA	NA	NA	NA	0.535294
ENSG00000142676	RPL11	+	chr1	24018269	24022915	30	110	0.51924	0.999856	0.994961	0.0633693	0.986316	30	110	0.518825	0.99992	0.995508	0.064139	0.945276	2	2	0.5	NA	NA	NA	NA	5	73	0.501465	0.99993	0.996581	0.695368	0.989431	0.541582	0.128121	0.0304667	0.0128993	0.0569204	0.540904	0.137133	0.0340688	0.0142145	0.072916	1	NA	NA	NA	NA	0.561995
ENSG00000011007	TCEB3	+	chr1	24069645	24086871	66	124	0.534114	0.999843	0.994636	0.0437359	0.986316	63	120	0.543038	0.999825	0.990954	0.0308405	0.944999	40	60	0.513234	0.999517	0.99124	0.464748	0.995466	20	79	0.52502	0.999973	0.997582	0.71327	0.992956	0.534706	0.336222	0.103516	0.0199983	0.0784736	0.539986	0.343346	0.107921	0.0160422	0.0793398	0.56879	0.510467	0.213172	0.225447	0.458748	0.567014
ENSG00000011007,ENSG00000236810	TCEB3,RP5-886K2.3	+,-	chr1	24086872	24088549	7	51	0.538442	0.998362	0.938322	0.0341768	0.986316	7	51	0.529579	0.999566	0.97502	0.0834966	0.961945	7	35	0.596139	0.999588	0.992676	0.22228	0.98445	8	49	0.514026	0.999944	0.996984	0.807607	0.997961	0.492804	0.757948	0.457926	0.741542	0.862029	0.473366	0.697961	0.404241	0.391532	0.629518	0.613067	0.426033	0.158817	0.174255	0.394494	0.497022
ENSG00000236810	RP5-886K2.3	-	chr1	24088550	24104777	39	95	0.514542	0.999893	0.995769	0.983493	1	11	18	0.481481	0.999819	0.990523	0.682869	0.998312	39	94	0.527698	0.999848	0.996439	0.945817	1	11	22	0.503788	0.999817	0.992072	0.769641	0.995626	0.562546	0.275165	0.0786325	0.0129853	0.05721	0.62963	0.689413	0.393118	0.495923	0.715889	0.558127	0.318845	0.100932	0.0124474	0.0677418	0.560606
ENSG00000057757	PITHD1	+	chr1	24104895	24114722	24	99	0.477442	0.999847	0.994752	0.0971964	0.986316	24	99	0.476992	0.999909	0.995118	0.0839924	0.961945	2	2	1	NA	NA	NA	NA	8	66	0.507244	0.999981	0.997695	0.983983	1	0.545753	0.637838	0.311456	0.126155	0.28791	0.545814	0.633451	0.324335	0.114486	0.302113	0.5	NA	NA	NA	NA	0.504626
ENSG00000011009	LYPLA2	+	chr1	24117460	24122029	8	31	0.535094	0.999846	0.994713	0.87247	1	8	31	0.540228	0.999916	0.995364	0.983439	1	2	4	0.25	NA	NA	NA	NA	5	36	0.493598	0.999937	0.996802	0.976522	1	0.471902	0.74611	0.442035	0.713687	0.843022	0.465417	0.756192	0.482412	0.827466	0.928328	0.75	NA	NA	NA	NA	0.510499
ENSG00000117308	GALE	-	chr1	24122089	24127271	15	34	0.477229	0.999676	0.989391	0.460904	0.9979	7	8	0.625	NA	NA	NA	NA	15	34	0.445343	0.999405	0.988889	0.218586	0.98445	5	5	0.531349	NA	NA	NA	NA	0.640745	0.455159	0.164715	0.0180444	0.0729929	0.625	NA	NA	NA	NA	0.623039	0.494751	0.202429	0.039192	0.150504	0.674206
ENSG00000117305	HMGCL	-	chr1	24128375	24165110	91	117	0.51048	0.999944	0.996766	0.738365	1	6	7	0.214286	NA	NA	NA	NA	91	117	0.511293	0.999916	0.997074	0.665457	1	29	77	0.506476	0.999965	0.997443	0.461293	0.982426	0.545973	0.289653	0.0846446	0.00873487	0.0421785	0.642857	NA	NA	NA	NA	0.546032	0.325936	0.104493	0.00949028	0.0555163	0.491316
ENSG00000179163	FUCA1	-	chr1	24171567	24194784	50	96	0.50404	0.999939	0.996671	0.990793	1	5	8	0.125	NA	NA	NA	NA	50	96	0.504947	0.999906	0.996988	0.94328	1	29	71	0.477238	0.999973	0.997568	0.783061	0.997961	0.607455	0.000140538	1.89228e-05	6.6163e-06	0.000142943	0.625	NA	NA	NA	NA	0.6067	0.000169016	2.27509e-05	7.99035e-06	0.000216192	0.532433
ENSG00000188822	CNR2	-	chr1	24197016	24285549	266	143	0.50097	0.999825	0.994156	0.138612	0.986316	72	75	0.52827	0.999871	0.993479	0.853815	1	252	142	0.505677	0.999756	0.995416	0.125728	0.98445	179	109	0.518776	0.999946	0.997025	0.811383	0.997961	0.524844	0.658579	0.333988	7.73848e-06	0.000163804	0.456833	0.56331	0.254891	0.126815	0.322018	0.531305	0.662896	0.363242	5.6103e-06	0.00016345	0.463509
ENSG00000264347,ENSG00000188822	Metazoa_SRP,CNR2	-,-	chr1	24208284	24208575	3	50	0.487827	0.999733	0.991382	0.461533	0.9979	NA	0	NA	NA	NA	NA	NA	3	50	0.487827	0.999637	0.993658	0.461533	0.995466	3	4	0.5	NA	NA	NA	NA	0.5409	0.542563	0.22289	0.0445783	0.139913	NA	NA	NA	NA	NA	0.5409	0.432567	0.162455	0.0445783	0.164242	0.5
ENSG00000238538,ENSG00000188822	snoU13,CNR2	+,-	chr1	24208745	24208842	3	57	0.445911	0.99978	0.992896	0.292981	0.991887	NA	0	NA	NA	NA	NA	NA	3	57	0.445911	0.999696	0.994614	0.292981	0.98709	2	14	0.478571	0.999662	0.98474	0.618193	0.988375	0.584538	0.102884	0.0237237	0.000778725	0.00658656	NA	NA	NA	NA	NA	0.584538	0.0930193	0.0225692	0.000778725	0.00818547	0.764286
ENSG00000229106,ENSG00000188822	RP11-4M23.2,CNR2	-,-	chr1	24227961	24229227	NA	NA	NA	NA	NA	NA	NA	NA	NA	NA	NA	NA	NA	NA	NA	NA	NA	NA	NA	NA	NA	2	16	0.395833	0.999502	0.976822	0.165973	0.98229	NA	NA	NA	NA	NA	NA	NA	NA	NA	NA	NA	NA	NA	NA	NA	0.479167
ENSG00000232557,ENSG00000188822	RP11-4M23.3,CNR2	-,-	chr1	24233601	24234375	3	13	0.500466	NA	NA	NA	NA	NA	0	NA	NA	NA	NA	NA	3	13	0.500466	NA	NA	NA	NA	1	1	0	NA	NA	NA	NA	0.544056	NA	NA	NA	NA	NA	NA	NA	NA	NA	0.544056	NA	NA	NA	NA	0
ENSG00000225315	RP11-293P20.2	+	chr1	24367325	24382524	2	2	0	NA	NA	NA	NA	2	2	0	NA	NA	NA	NA	NA	0	NA	NA	NA	NA	NA	NA	NA	NA	NA	NA	NA	NA	1	NA	NA	NA	NA	1	NA	NA	NA	NA	NA	NA	NA	NA	NA	NA
ENSG00000142661,ENSG00000240284,ENSG00000225315	MYOM3,RP11-293P20.3,RP11-293P20.2	-,-,+	chr1	24382586	24410622	5	5	0.8	NA	NA	NA	NA	NA	0	NA	NA	NA	NA	NA	5	5	0.8	NA	NA	NA	NA	NA	NA	NA	NA	NA	NA	NA	0.6	NA	NA	NA	NA	NA	NA	NA	NA	NA	0.6	NA	NA	NA	NA	NA
ENSG00000142661,ENSG00000240284,ENSG00000230703,ENSG00000225315	MYOM3,RP11-293P20.3,RP11-293P20.4,RP11-293P20.2	-,-,+,+	chr1	24393264	24410055	4	4	0.75	NA	NA	NA	NA	2	2	1	NA	NA	NA	NA	2	2	0.5	NA	NA	NA	NA	1	1	0	NA	NA	NA	NA	0.25	NA	NA	NA	NA	0.5	NA	NA	NA	NA	0	NA	NA	NA	NA	0
ENSG00000142661	MYOM3	-	chr1	24413290	24438665	9	5	0.4	NA	NA	NA	NA	8	5	0.4	NA	NA	NA	NA	1	1	0	NA	NA	NA	NA	1	1	0	NA	NA	NA	NA	0.5	NA	NA	NA	NA	0.5	NA	NA	NA	NA	1	NA	NA	NA	NA	0
ENSG00000142677	IL22RA1	-	chr1	24446261	24469611	16	13	0.512821	NA	NA	NA	NA	4	4	0.5	NA	NA	NA	NA	14	11	0.545455	NA	NA	NA	NA	4	6	0.333333	NA	NA	NA	NA	0.551282	NA	NA	NA	NA	0.75	NA	NA	NA	NA	0.545455	NA	NA	NA	NA	0.666667
ENSG00000185436	IFNLR1	-	chr1	24480647	24514449	189	157	0.51574	0.999962	0.997081	0.5302	1	12	14	0.321429	NA	NA	NA	NA	189	157	0.515855	0.999946	0.997327	0.517857	0.995466	64	100	0.489908	0.999975	0.997612	0.695241	0.989431	0.507921	0.0825013	0.0186301	0.000151223	0.00183034	0.642857	NA	NA	NA	NA	0.507829	0.0948953	0.0230421	0.000174208	0.00255528	0.453075
ENSG00000230023	RP11-10N16.2	+	chr1	24526730	24538183	22	25	0.586667	0.999794	0.993314	0.893709	1	21	25	0.586667	0.999876	0.993728	0.724496	0.998312	1	1	0	NA	NA	NA	NA	1	1	0	NA	NA	NA	NA	0.473333	0.726877	0.416416	0.826928	0.91744	0.473333	0.743027	0.464275	0.962487	0.989546	1	NA	NA	NA	NA	1
ENSG00000232298	RP11-10N16.3	-	chr1	24634046	24645811	33	42	0.65	0.998753	0.953801	0.0866596	0.986316	2	2	1	NA	NA	NA	NA	33	41	0.640244	0.998832	0.976323	0.114974	0.98445	9	10	0.52	NA	NA	NA	NA	0.430159	0.582982	0.255815	0.0909471	0.230861	0.5	NA	NA	NA	NA	0.436992	0.566714	0.259724	0.0922044	0.267912	0.64
ENSG00000158055,ENSG00000232298	GRHL3,RP11-10N16.3	+,-	chr1	24645812	24648391	3	3	0.333333	NA	NA	NA	NA	2	2	0.5	NA	NA	NA	NA	1	1	0	NA	NA	NA	NA	NA	NA	NA	NA	NA	NA	NA	0.333333	NA	NA	NA	NA	0.5	NA	NA	NA	NA	0	NA	NA	NA	NA	NA
ENSG00000158055	GRHL3	+	chr1	24648392	24683488	38	64	0.611257	0.998486	0.943186	0.0353232	0.986316	36	62	0.623382	0.998869	0.930124	0.0231195	0.944999	4	4	0.25	NA	NA	NA	NA	6	7	0.428571	NA	NA	NA	NA	0.497018	0.769892	0.471143	0.806289	0.904882	0.480322	0.734668	0.452866	0.527669	0.741085	1	NA	NA	NA	NA	0.857143
ENSG00000158055,ENSG00000001460	GRHL3,STPG1	+,-	chr1	24683489	24690972	29	68	0.4018	0.999811	0.993785	0.400132	0.995382	2	3	0.333333	NA	NA	NA	NA	29	66	0.399582	0.999752	0.99537	0.420557	0.995466	16	40	0.597966	0.999744	0.988701	0.128447	0.98229	0.542015	0.610157	0.282934	0.226403	0.42092	0.666667	NA	NA	NA	NA	0.53041	0.614609	0.309377	0.243632	0.480382	0.564514
ENSG00000001460	STPG1	-	chr1	24690973	24742283	150	128	0.461144	0.999317	0.97578	0.0577699	0.986316	3	10	0.4	NA	NA	NA	NA	150	127	0.464697	0.999122	0.982519	0.0614861	0.98445	40	76	0.505004	0.999935	0.996735	0.781502	0.997961	0.521338	0.754514	0.453386	0.259542	0.458734	0.5	NA	NA	NA	NA	0.525962	0.756211	0.484707	0.231686	0.466137	0.533058
ENSG00000001460,ENSG00000001461	STPG1,NIPAL3	-,+	chr1	24742284	24743424	3	20	0.433333	0.999318	0.975819	0.325999	0.991887	3	18	0.425926	0.999687	0.982526	0.307022	0.990951	1	3	0.333333	NA	NA	NA	NA	NA	NA	NA	NA	NA	NA	NA	0.533333	0.74966	0.446809	0.906916	0.956511	0.537037	0.736444	0.45553	0.890209	0.953998	0.333333	NA	NA	NA	NA	NA
ENSG00000001461	NIPAL3	+	chr1	24743425	24799466	278	150	0.508986	0.999971	0.997216	0.795265	1	276	150	0.513103	0.99998	0.997123	0.631927	0.998312	42	60	0.423333	0.998256	0.963648	0.145356	0.98445	132	115	0.48065	0.999803	0.991462	0.0443248	0.944065	0.516716	0.166904	0.0416202	0.0295512	0.104591	0.518551	0.104374	0.0239816	0.0154883	0.0776739	0.363611	0.353081	0.117482	0.0334582	0.134963	0.479289
ENSG00000117602	RCAN3	+	chr1	24829387	24863506	65	89	0.51078	0.999861	0.995089	0.915271	1	65	89	0.512118	0.999928	0.995758	0.954607	1	2	2	0	NA	NA	NA	NA	80	92	0.474935	0.999885	0.99503	0.0481304	0.944862	0.566044	0.754035	0.452793	0.475903	0.667387	0.564706	0.76443	0.493084	0.5107	0.726396	1	NA	NA	NA	NA	0.521615
ENSG00000264443	RP4-594I10.3	-	chr1	24865292	24882515	7	19	0.555556	0.999708	0.990504	0.804961	1	6	18	0.530864	0.999855	0.992656	0.935728	1	1	1	1	NA	NA	NA	NA	14	21	0.675519	0.999873	0.994524	0.423307	0.982426	0.695906	0.500249	0.191834	0.0358235	0.119684	0.679012	0.509871	0.21022	0.0497331	0.174525	1	NA	NA	NA	NA	0.507009
ENSG00000184454	NCMAP	+	chr1	24882602	24935819	21	17	0.411765	0.999506	0.983061	0.462209	0.9979	19	17	0.411765	0.999698	0.983195	0.446865	0.998312	4	3	0.333333	NA	NA	NA	NA	10	9	0.444444	NA	NA	NA	NA	0.578431	0.718898	0.406459	0.684384	0.824364	0.676471	0.638214	0.330063	0.216591	0.446175	0	NA	NA	NA	NA	0.666667
ENSG00000133226	SRRM1	+	chr1	24958207	24999758	59	109	0.504066	0.999946	0.996799	0.882007	1	48	107	0.499825	0.999965	0.996766	0.728834	0.998312	13	29	0.545977	0.999624	0.993404	0.735582	1	27	41	0.50523	0.999924	0.996378	0.212039	0.98229	0.550183	0.276295	0.0790014	0.024439	0.0911374	0.546784	0.369401	0.123026	0.0225227	0.101261	0.545977	0.731344	0.451034	0.735582	0.873024	0.505271
ENSG00000169504	CLIC4	+	chr1	25071848	25170815	163	128	0.493483	0.999813	0.993826	0.426258	0.995382	163	128	0.493595	0.999893	0.99449	0.424284	0.998312	1	1	0	NA	NA	NA	NA	26	71	0.431667	0.999911	0.995937	0.227966	0.98229	0.521181	0.328602	0.100692	0.0550239	0.162724	0.521094	0.337697	0.105068	0.0560775	0.189574	1	NA	NA	NA	NA	0.482085
ENSG00000020633	RUNX3	-	chr1	25226002	25291612	281	160	0.50115	0.999969	0.997188	0.171824	0.986316	125	148	0.533921	0.999926	0.995712	0.18244	0.98859	280	160	0.501223	0.999938	0.997267	0.197849	0.98445	118	122	0.479332	0.999964	0.99743	0.997647	1	0.528528	0.000145222	1.97843e-05	8.85451e-08	3.89547e-06	0.569704	0.0495302	0.0108073	0.000941209	0.00955191	0.526301	1.47345e-05	1.99362e-06	5.30747e-07	2.35181e-05	0.562215
ENSG00000229162,ENSG00000020633	RP11-84D1.1,RUNX3	+,-	chr1	25287836	25289588	14	58	0.484935	0.999868	0.995241	0.452425	0.997227	11	31	0.567204	0.99989	0.994373	0.950107	1	14	56	0.466902	0.999809	0.996066	0.310701	0.988771	3	8	0.71875	NA	NA	NA	NA	0.525574	0.667043	0.342874	0.249498	0.447457	0.562404	0.527949	0.22481	0.116581	0.305742	0.523398	0.768161	0.498994	0.715215	0.862478	0.71875
ENSG00000261025	RP11-84D1.2	-	chr1	25294914	25297356	3	3	0.666667	NA	NA	NA	NA	2	2	1	NA	NA	NA	NA	1	1	0	NA	NA	NA	NA	3	4	0.75	NA	NA	NA	NA	0	NA	NA	NA	NA	0	NA	NA	NA	NA	0	NA	NA	NA	NA	0.375
ENSG00000233755	RP4-799D16.1	-	chr1	25370198	25439611	116	138	0.482911	0.999877	0.995438	0.33455	0.991887	97	135	0.478755	0.999924	0.995641	0.307297	0.990951	24	43	0.616279	0.999297	0.986392	0.244853	0.98445	68	87	0.511693	0.999939	0.996863	0.752437	0.994718	0.518255	0.839389	0.506695	0.72903	0.853001	0.509935	0.846751	0.533037	0.736419	0.873245	0.5	0.749364	0.475187	0.774	0.895961	0.51933
ENSG00000117614	SYF2	-	chr1	25549170	25558993	31	52	0.514287	0.999947	0.996826	0.111186	0.986316	1	3	0.666667	NA	NA	NA	NA	31	52	0.514115	0.999924	0.997149	0.103245	0.98445	7	10	0.501232	NA	NA	NA	NA	0.565188	0.75062	0.448123	0.169364	0.349215	0.333333	NA	NA	NA	NA	0.565548	0.753801	0.481519	0.152243	0.364844	0.413351
ENSG00000117616	C1orf63	-	chr1	25568728	25664407	55	86	0.511896	0.999895	0.995791	0.682565	1	18	40	0.58125	0.999854	0.992567	0.332025	0.990951	55	85	0.50008	0.999849	0.996454	0.750342	1	48	110	0.526519	0.999932	0.996647	0.742765	0.994285	0.509754	0.0323971	0.00676818	0.00243346	0.015993	0.658333	0.382996	0.129741	0.0130242	0.0681833	0.508042	0.53069	0.228858	0.00648659	0.0418125	0.51603
ENSG00000117616,ENSG00000187010	C1orf63,RHD	-,+	chr1	25598884	25656936	NA	NA	NA	NA	NA	NA	NA	NA	NA	NA	NA	NA	NA	NA	NA	NA	NA	NA	NA	NA	NA	32	45	0.469089	0.999898	0.995479	0.800495	0.997961	NA	NA	NA	NA	NA	NA	NA	NA	NA	NA	NA	NA	NA	NA	NA	0.427059
ENSG00000224183,ENSG00000117616,ENSG00000187010	SDHDP6,C1orf63,RHD	-,-,+	chr1	25620655	25621134	NA	NA	NA	NA	NA	NA	NA	NA	NA	NA	NA	NA	NA	NA	NA	NA	NA	NA	NA	NA	NA	1	1	0.5	NA	NA	NA	NA	NA	NA	NA	NA	NA	NA	NA	NA	NA	NA	NA	NA	NA	NA	NA	0.5
ENSG00000183726	TMEM50A	+	chr1	25664705	25688739	63	103	0.46339	0.999925	0.996398	0.42269	0.995382	63	103	0.462949	0.999957	0.996551	0.416584	0.998312	2	3	0.666667	NA	NA	NA	NA	26	96	0.492543	0.999954	0.997219	0.812153	0.997961	0.540218	0.688459	0.368156	0.326157	0.530219	0.540167	0.699865	0.406468	0.340304	0.579972	0.666667	NA	NA	NA	NA	0.48045
ENSG00000252515,ENSG00000183726	U6,TMEM50A	+,+	chr1	25667462	25667525	1	2	0.5	NA	NA	NA	NA	1	2	0.5	NA	NA	NA	NA	NA	0	NA	NA	NA	NA	NA	1	1	1	NA	NA	NA	NA	0.5	NA	NA	NA	NA	0.5	NA	NA	NA	NA	NA	NA	NA	NA	NA	1
ENSG00000238889,ENSG00000183726	snoU13,TMEM50A	-,+	chr1	25672765	25672868	2	28	0.52381	0.999751	0.991998	0.754221	1	2	28	0.52381	0.999866	0.993234	0.754221	0.999937	NA	0	NA	NA	NA	NA	NA	1	4	0.75	NA	NA	NA	NA	0.630952	0.593573	0.266194	0.0915749	0.231951	0.630952	0.585925	0.275825	0.0915749	0.263264	NA	NA	NA	NA	NA	0.75
ENSG00000188672	RHCE	-	chr1	25688853	25756683	14	31	0.645161	0.996591	0.868526	0.0828692	0.986316	NA	0	NA	NA	NA	NA	NA	14	31	0.645161	0.995824	0.910075	0.0828692	0.98445	9	16	0.59375	0.999325	0.968974	0.188313	0.98229	0.354839	0.419603	0.145176	0.0411897	0.132162	NA	NA	NA	NA	NA	0.354839	0.380589	0.132835	0.0411897	0.155671	0.53125
ENSG00000204178	TMEM57	+	chr1	25757388	25826700	207	103	0.556996	0.999852	0.994859	0.276628	0.991887	207	103	0.556789	0.999918	0.995447	0.268927	0.990951	2	2	0.5	NA	NA	NA	NA	71	84	0.500924	0.999941	0.996908	0.597309	0.986817	0.507992	0.791332	0.487061	0.548222	0.726441	0.507748	0.80161	0.519432	0.563217	0.765246	0.5	NA	NA	NA	NA	0.50163
ENSG00000157978	LDLRAP1	+	chr1	25870071	25895377	113	132	0.506568	0.999873	0.995345	0.103056	0.986316	113	132	0.506885	0.999929	0.995797	0.100402	0.961945	4	5	0.6	NA	NA	NA	NA	92	114	0.481662	0.999908	0.995836	0.0820516	0.98229	0.492008	0.847274	0.509054	0.555043	0.731024	0.491627	0.85086	0.534126	0.518001	0.733587	0.8	NA	NA	NA	NA	0.448117
ENSG00000225643	RP11-70P17.1	+	chr1	25907969	25916847	17	41	0.455168	0.999781	0.992953	0.568194	1	17	41	0.455168	0.999881	0.993973	0.568194	0.998312	NA	0	NA	NA	NA	NA	NA	8	39	0.601221	0.999413	0.9723	0.101051	0.98229	0.599477	0.591786	0.264687	0.0909539	0.230861	0.599477	0.584986	0.275166	0.0909539	0.26208	NA	NA	NA	NA	NA	0.59011
ENSG00000117643	MAN1C1	+	chr1	25943959	26112698	194	100	0.47617	0.999631	0.987696	0.0885461	0.986316	189	100	0.47353	0.999711	0.983949	0.0852292	0.961945	7	4	0.5	NA	NA	NA	NA	119	114	0.487745	0.999892	0.995268	0.16833	0.98229	0.507021	0.61603	0.289212	0.32337	0.527221	0.509236	0.60678	0.298006	0.311042	0.55243	0.375	NA	NA	NA	NA	0.531475
ENSG00000233478,ENSG00000117643	RP1-187B23.1,MAN1C1	-,+	chr1	25971035	25985602	28	35	0.498095	0.99974	0.991622	0.78119	1	28	35	0.498095	0.999874	0.993623	0.822349	1	1	1	1	NA	NA	NA	NA	10	16	0.572917	0.999114	0.95952	0.239305	0.98229	0.440952	0.708553	0.393737	0.661297	0.808597	0.440952	0.721923	0.435892	0.704631	0.854188	0	NA	NA	NA	NA	0.510417
ENSG00000162430	SEPN1	+	chr1	26126667	26137960	39	83	0.553411	0.999754	0.992102	0.248199	0.98714	36	83	0.557835	0.999849	0.992294	0.227829	0.989755	10	14	0.464286	NA	NA	NA	NA	19	75	0.484919	0.999962	0.99739	0.842872	0.997961	0.497136	0.646069	0.320623	0.319409	0.523087	0.477288	0.547163	0.24067	0.143498	0.347251	0.75	NA	NA	NA	NA	0.490855
ENSG00000162430,ENSG00000255054	SEPN1,RP1-317E23.6	+,+	chr1	26137961	26143239	24	63	0.490281	0.999675	0.989351	0.320579	0.991887	24	63	0.494885	0.999793	0.988992	0.251281	0.990951	8	8	0.4375	NA	NA	NA	NA	17	56	0.519067	0.999977	0.997636	0.858733	0.998724	0.472403	0.684057	0.36286	0.333687	0.537538	0.470177	0.707281	0.416729	0.3728	0.612286	0.3125	NA	NA	NA	NA	0.463734
ENSG00000228172,ENSG00000162430,ENSG00000255054	RP1-317E23.3,SEPN1,RP1-317E23.6	-,+,+	chr1	26143240	26144713	6	43	0.553987	0.999777	0.9928	0.220883	0.98714	6	40	0.560417	0.999861	0.992971	0.188769	0.98859	4	13	0.512821	NA	NA	NA	NA	7	78	0.494591	0.999979	0.997665	0.935527	1	0.469269	0.766465	0.467678	0.444889	0.641992	0.485417	0.768176	0.497854	0.785377	0.903284	0.487179	NA	NA	NA	NA	0.563077
ENSG00000228172,ENSG00000255054	RP1-317E23.3,RP1-317E23.6	-,+	chr1	26144714	26145130	2	5	0.6	NA	NA	NA	NA	NA	0	NA	NA	NA	NA	NA	2	5	0.6	NA	NA	NA	NA	NA	NA	NA	NA	NA	NA	NA	0.6	NA	NA	NA	NA	NA	NA	NA	NA	NA	0.6	NA	NA	NA	NA	NA
ENSG00000228172,ENSG00000223474,ENSG00000255054,ENSG00000117640	RP1-317E23.3,AL020996.1,RP1-317E23.6,MTFR1L	-,-,+,+	chr1	26145212	26146263	5	11	0.521645	NA	NA	NA	NA	NA	0	NA	NA	NA	NA	NA	5	11	0.521645	NA	NA	NA	NA	1	3	0.333333	NA	NA	NA	NA	0.582251	NA	NA	NA	NA	NA	NA	NA	NA	NA	0.582251	NA	NA	NA	NA	0.666667
ENSG00000223474,ENSG00000255054,ENSG00000117640	AL020996.1,RP1-317E23.6,MTFR1L	-,+,+	chr1	26146264	26147288	9	55	0.470115	0.999721	0.990984	0.463741	0.9979	8	52	0.46621	0.999803	0.989617	0.395024	0.997415	5	14	0.571429	NA	NA	NA	NA	NA	NA	NA	NA	NA	NA	NA	0.587864	0.518522	0.204075	0.0888293	0.22735	0.618192	0.419883	0.151975	0.0585257	0.195216	0.357143	NA	NA	NA	NA	NA
ENSG00000255054,ENSG00000117640	RP1-317E23.6,MTFR1L	+,+	chr1	26147289	26150235	13	71	0.482329	0.999865	0.995189	0.5157	0.999984	13	71	0.481793	0.99992	0.995518	0.484461	0.998312	2	6	0.666667	NA	NA	NA	NA	13	55	0.438623	0.99985	0.993587	0.119389	0.98229	0.465833	0.707142	0.39229	0.380219	0.583581	0.466158	0.715582	0.427284	0.429655	0.662397	0.333333	NA	NA	NA	NA	0.446528
ENSG00000117640	MTFR1L	+	chr1	26150236	26158413	39	85	0.516972	0.999888	0.995658	0.441745	0.995382	36	81	0.504029	0.999951	0.996381	0.524732	0.998312	32	63	0.551427	0.999836	0.996333	0.509663	0.995466	20	52	0.526656	0.999923	0.996376	0.956761	1	0.511831	0.758958	0.459259	0.585599	0.752056	0.504996	0.689822	0.393876	0.338052	0.577647	0.465592	0.758749	0.487649	0.734627	0.872649	0.641079
ENSG00000117640,ENSG00000127423	MTFR1L,AUNIP	+,-	chr1	26158414	26159432	4	64	0.503584	0.999941	0.996713	0.976974	1	4	64	0.49999	0.999964	0.996721	0.929882	1	3	25	0.623333	0.999224	0.984726	0.274399	0.985329	1	49	0.493508	0.999979	0.997664	0.919824	1	0.56408	0.0186784	0.00374945	0.00417847	0.0243769	0.566609	0.00983836	0.00185927	0.00269987	0.0212456	0.463333	0.739059	0.462035	0.675231	0.839925	0.493766
ENSG00000127423	AUNIP	-	chr1	26159433	26185903	74	73	0.466208	0.999912	0.996151	0.688782	1	13	16	0.5625	NA	NA	NA	NA	73	73	0.455745	0.999868	0.996647	0.741477	1	8	16	0.59375	0.999236	0.965234	0.188313	0.98229	0.583153	0.532455	0.214267	0.209935	0.400985	0.5625	NA	NA	NA	NA	0.5861	0.583568	0.276585	0.230276	0.464544	0.53125
ENSG00000236528	RP1-125I3.2	+	chr1	26186104	26187700	5	8	0.6875	NA	NA	NA	NA	5	8	0.6875	NA	NA	NA	NA	NA	0	NA	NA	NA	NA	NA	NA	NA	NA	NA	NA	NA	NA	0.4375	NA	NA	NA	NA	0.4375	NA	NA	NA	NA	NA	NA	NA	NA	NA	NA
ENSG00000236528,ENSG00000182749	RP1-125I3.2,PAQR7	+,-	chr1	26187701	26189911	8	88	0.541964	0.999887	0.99563	0.178856	0.986316	7	20	0.4875	0.999831	0.991278	0.981597	1	8	88	0.541621	0.999844	0.996407	0.201434	0.98445	3	67	0.486209	0.999973	0.997578	0.912512	1	0.525349	0.64608	0.320649	0.278263	0.47866	0.5375	0.749314	0.472791	0.979781	0.998042	0.526501	0.570024	0.262889	0.194999	0.421928	0.554962
ENSG00000182749	PAQR7	-	chr1	26189912	26197744	29	88	0.52512	0.999883	0.995548	0.405575	0.995382	6	7	0.428571	NA	NA	NA	NA	29	88	0.52542	0.999819	0.996165	0.384253	0.995466	5	10	0.51	NA	NA	NA	NA	0.531093	0.592241	0.265096	0.237238	0.43394	0.52381	NA	NA	NA	NA	0.53351	0.594565	0.287647	0.21728	0.448938	0.69
ENSG00000117632	STMN1	-	chr1	26210672	26233482	42	90	0.489847	0.999758	0.992205	0.495855	0.999984	NA	0	NA	NA	NA	NA	NA	42	90	0.489847	0.999675	0.99429	0.495855	0.995466	9	15	0.359259	0.999581	0.980753	0.238996	0.98229	0.558927	0.734086	0.426353	0.292219	0.494061	NA	NA	NA	NA	NA	0.558927	0.739893	0.463184	0.292219	0.533405	0.440741
ENSG00000229786,ENSG00000117632	SNRPFP2,STMN1	+,-	chr1	26213851	26214101	2	13	0.307692	NA	NA	NA	NA	NA	0	NA	NA	NA	NA	NA	2	13	0.307692	NA	NA	NA	NA	NA	NA	NA	NA	NA	NA	NA	0.461538	NA	NA	NA	NA	NA	NA	NA	NA	NA	0.461538	NA	NA	NA	NA	NA
ENSG00000158006	PAFAH2	-	chr1	26286258	26324648	108	114	0.492548	0.999944	0.996758	0.851739	1	NA	0	NA	NA	NA	NA	NA	108	114	0.492548	0.99992	0.997114	0.851739	1	69	71	0.457132	0.999913	0.996037	0.417385	0.982426	0.534374	0.225284	0.0613683	0.00676765	0.0349139	NA	NA	NA	NA	NA	0.534374	0.609601	0.303614	0.00676765	0.0432662	0.525839
ENSG00000207237,ENSG00000158006	U6,PAFAH2	+,-	chr1	26290688	26290791	NA	NA	NA	NA	NA	NA	NA	NA	NA	NA	NA	NA	NA	NA	NA	NA	NA	NA	NA	NA	NA	1	1	0.5	NA	NA	NA	NA	NA	NA	NA	NA	NA	NA	NA	NA	NA	NA	NA	NA	NA	NA	NA	0.5
ENSG00000158008	EXTL1	+	chr1	26346375	26362955	15	18	0.472222	0.999672	0.989226	0.82931	1	1	3	0.333333	NA	NA	NA	NA	14	16	0.5	NA	NA	NA	NA	3	3	0.666667	NA	NA	NA	NA	0.472222	0.755693	0.454856	0.82931	0.918267	0	NA	NA	NA	NA	0.5625	NA	NA	NA	NA	0.666667
ENSG00000158014	SLC30A2	-	chr1	26363743	26372624	1	1	1	NA	NA	NA	NA	1	1	1	NA	NA	NA	NA	NA	0	NA	NA	NA	NA	NA	NA	NA	NA	NA	NA	NA	NA	1	NA	NA	NA	NA	1	NA	NA	NA	NA	NA	NA	NA	NA	NA	NA
ENSG00000158022	TRIM63	-	chr1	26377795	26394927	9	17	0.705882	0.999359	0.977403	0.250292	0.98714	NA	0	NA	NA	NA	NA	NA	9	17	0.705882	0.999171	0.983598	0.250292	0.98445	1	1	0	NA	NA	NA	NA	0.5	0.732595	0.424052	0.525441	0.709353	NA	NA	NA	NA	NA	0.5	0.728974	0.447526	0.525441	0.741975	1
ENSG00000175087	PDIK1L	+	chr1	26437664	26452034	52	101	0.506253	0.995686	0.829518	0.125233	0.986316	52	101	0.510894	0.999003	0.938232	0.154889	0.975158	8	14	0.428571	NA	NA	NA	NA	16	32	0.482336	0.999898	0.995499	0.899679	1	0.530366	0.817277	0.49948	0.257496	0.456256	0.534767	0.792666	0.515485	0.25571	0.492544	0.571429	NA	NA	NA	NA	0.630481
ENSG00000197245	FAM110D	+	chr1	26485511	26489119	NA	NA	NA	NA	NA	NA	NA	NA	NA	NA	NA	NA	NA	NA	NA	NA	NA	NA	NA	NA	NA	1	1	0	NA	NA	NA	NA	NA	NA	NA	NA	NA	NA	NA	NA	NA	NA	NA	NA	NA	NA	NA	1
ENSG00000142684	ZNF593	+	chr1	26496362	26498551	2	5	0.4	NA	NA	NA	NA	2	5	0.4	NA	NA	NA	NA	NA	0	NA	NA	NA	NA	NA	NA	NA	NA	NA	NA	NA	NA	0.8	NA	NA	NA	NA	0.8	NA	NA	NA	NA	NA	NA	NA	NA	NA	NA
ENSG00000142684,ENSG00000236782	ZNF593,RP11-96L14.7	+,-	chr1	26496438	26498312	11	100	0.488084	0.999879	0.995478	0.41058	0.995382	11	100	0.489314	0.99992	0.995506	0.316997	0.990951	2	4	0	NA	NA	NA	NA	7	93	0.52255	0.999935	0.996728	0.366433	0.982426	0.557848	0.0299055	0.00614369	0.0017351	0.0122991	0.558407	0.0227727	0.00453072	0.00139271	0.0127714	0.25	NA	NA	NA	NA	0.530975
ENSG00000142675	CNKSR1	+	chr1	26503894	26516377	41	78	0.499054	0.999884	0.995577	0.860518	1	41	78	0.499054	0.999936	0.995995	0.860518	1	NA	0	NA	NA	NA	NA	NA	14	40	0.522008	0.999914	0.996065	0.99387	1	0.429792	0.441036	0.156585	0.0632471	0.180105	0.429792	0.430248	0.158079	0.0632471	0.205092	NA	NA	NA	NA	NA	0.530222
ENSG00000188782	CATSPER4	+	chr1	26517052	26529459	8	8	0.625	NA	NA	NA	NA	8	8	0.625	NA	NA	NA	NA	NA	0	NA	NA	NA	NA	NA	5	5	0.6	NA	NA	NA	NA	0.625	NA	NA	NA	NA	0.625	NA	NA	NA	NA	NA	NA	NA	NA	NA	0.4
ENSG00000236155	RP11-231P20.2	+	chr1	26536232	26556331	10	11	0.727273	NA	NA	NA	NA	7	7	0.714286	NA	NA	NA	NA	4	4	0.75	NA	NA	NA	NA	6	5	0.8	NA	NA	NA	NA	0.454545	NA	NA	NA	NA	0.428571	NA	NA	NA	NA	0.5	NA	NA	NA	NA	0.8
ENSG00000130695	CEP85	+	chr1	26560691	26605299	165	113	0.482304	0.999967	0.997155	0.94875	1	165	113	0.481156	0.999979	0.997105	0.888596	1	17	25	0.66	0.997672	0.948864	0.119673	0.98445	63	92	0.475056	0.999968	0.997488	0.456681	0.982426	0.542886	0.657362	0.332443	0.287276	0.488865	0.542361	0.678701	0.378973	0.308394	0.549971	0.56	0.692299	0.397806	0.579888	0.777536	0.50198
ENSG00000142669	SH3BGRL3	+	chr1	26605667	26607818	9	50	0.508082	0.999776	0.992762	0.215655	0.986316	9	47	0.513789	0.999881	0.993961	0.179716	0.98859	5	16	0.4375	NA	NA	NA	NA	5	52	0.554693	0.999861	0.994027	0.105821	0.98229	0.471391	0.759523	0.460024	0.715624	0.844358	0.505449	0.76876	0.498312	0.791262	0.906868	0.5	NA	NA	NA	NA	0.524078
ENSG00000158062	UBXN11	-	chr1	26608008	26644447	130	108	0.497891	0.999916	0.99622	0.874762	1	45	64	0.511739	0.999927	0.995728	0.628048	0.998312	128	104	0.495941	0.999847	0.996431	0.929813	1	110	100	0.503581	0.999937	0.996794	0.510507	0.982426	0.494201	0.829465	0.503709	0.599165	0.762605	0.451873	0.471806	0.183377	0.104096	0.284258	0.50083	0.770363	0.501573	0.283127	0.524182	0.508786
ENSG00000169442,ENSG00000158062	CD52,UBXN11	+,-	chr1	26644448	26644854	1	19	0.411404	0.999455	0.98093	0.427027	0.995382	1	19	0.377193	0.999625	0.97886	0.297867	0.990951	1	3	0.666667	NA	NA	NA	NA	2	34	0.517786	0.999796	0.991099	0.141682	0.98229	0.404386	0.743881	0.439232	0.53672	0.718161	0.385965	0.757228	0.483791	0.630893	0.808248	0.333333	NA	NA	NA	NA	0.546217
ENSG00000169442	CD52	+	chr1	26644855	26647014	8	70	0.489715	0.999934	0.996566	0.830509	1	8	70	0.488252	0.999961	0.99665	0.556985	0.998312	3	47	0.503632	0.999197	0.984144	0.558223	0.996529	12	82	0.476063	0.999898	0.995496	0.99812	1	0.475781	0.77478	0.475473	0.388363	0.590839	0.481306	0.829014	0.528698	0.980061	0.998124	0.167935	8.1402e-07	6.87009e-08	4.45219e-06	0.000139014	0.498776
ENSG00000176092	AIM1L	-	chr1	26648350	26680621	35	78	0.475962	0.999834	0.994415	0.835795	1	32	77	0.468275	0.999925	0.995674	0.959624	1	11	8	0.666667	NA	NA	NA	NA	46	89	0.455752	0.999926	0.996437	0.346581	0.982426	0.443803	0.783761	0.482435	0.953015	0.981642	0.437276	0.79765	0.517688	0.918681	0.967869	0.458333	NA	NA	NA	NA	0.588332
ENSG00000225854,ENSG00000176092	RP11-569G9.7,AIM1L	+,-	chr1	26653179	26653524	1	6	0.833333	NA	NA	NA	NA	1	6	0.833333	NA	NA	NA	NA	NA	0	NA	NA	NA	NA	NA	1	6	0.5	NA	NA	NA	NA	0.166667	NA	NA	NA	NA	0.166667	NA	NA	NA	NA	NA	NA	NA	NA	NA	0.833333
ENSG00000176083	ZNF683	-	chr1	26688125	26701013	NA	NA	NA	NA	NA	NA	NA	NA	NA	NA	NA	NA	NA	NA	NA	NA	NA	NA	NA	NA	NA	28	100	0.51281	0.999929	0.996553	0.539135	0.982426	NA	NA	NA	NA	NA	NA	NA	NA	NA	NA	NA	NA	NA	NA	NA	0.56395
ENSG00000131914	LIN28A	+	chr1	26737269	26756213	3	4	0.25	NA	NA	NA	NA	NA	0	NA	NA	NA	NA	NA	3	4	0.25	NA	NA	NA	NA	3	5	0.6	NA	NA	NA	NA	0.75	NA	NA	NA	NA	NA	NA	NA	NA	NA	0.75	NA	NA	NA	NA	0.4
ENSG00000117682	DHDDS	+	chr1	26758773	26797785	72	114	0.485099	0.999945	0.996774	0.205612	0.986316	68	111	0.492992	0.999961	0.996659	0.30998	0.990951	50	102	0.484796	0.999896	0.996906	0.745146	1	42	112	0.509749	0.999971	0.997547	0.579371	0.985577	0.550809	1.15021e-05	1.52359e-06	3.56296e-07	1.27496e-05	0.549391	7.96534e-06	1.10737e-06	1.62778e-07	7.74226e-06	0.50133	0.710349	0.422395	0.718497	0.863986	0.56047
ENSG00000223583,ENSG00000117682	RP3-476K8.4,DHDDS	-,+	chr1	26781144	26781678	NA	NA	NA	NA	NA	NA	NA	NA	NA	NA	NA	NA	NA	NA	NA	NA	NA	NA	NA	NA	NA	1	2	0.5	NA	NA	NA	NA	NA	NA	NA	NA	NA	NA	NA	NA	NA	NA	NA	NA	NA	NA	NA	1
ENSG00000225891,ENSG00000117682	RP3-476K8.3,DHDDS	-,+	chr1	26789247	26793773	9	70	0.45951	0.999794	0.993321	0.462913	0.9979	7	48	0.516071	0.999914	0.995306	0.871366	1	8	58	0.425616	0.99957	0.992332	0.200536	0.98445	9	43	0.505814	0.999839	0.993092	0.52923	0.982426	0.525927	0.594368	0.267071	0.461584	0.655834	0.564583	0.407735	0.144678	0.173144	0.390684	0.505501	0.783602	0.511937	0.706667	0.858247	0.608527
ENSG00000198830	HMGN2	+	chr1	26798941	26802463	11	75	0.451615	0.999913	0.996168	0.394406	0.995382	11	75	0.451139	0.999951	0.996386	0.375058	0.995378	1	1	1	NA	NA	NA	NA	9	73	0.471874	0.999846	0.993382	0.420395	0.982426	0.511577	0.326462	0.0996524	0.143922	0.314303	0.510149	0.34337	0.10799	0.147599	0.352654	1	NA	NA	NA	NA	0.519978
ENSG00000117676	RPS6KA1	+	chr1	26856252	26901521	155	145	0.5157	0.999943	0.996747	0.767508	1	154	145	0.514601	0.999968	0.996843	0.719146	0.998312	29	41	0.411382	0.999726	0.995011	0.611464	0.998421	112	124	0.509583	0.999953	0.997204	0.774561	0.996371	0.509708	0.890775	0.515606	0.679376	0.821158	0.510787	0.898525	0.539602	0.763314	0.888798	0.49187	0.646373	0.344504	0.470821	0.700739	0.50987
ENSG00000260063	RP5-968P14.2	-	chr1	27018623	27020622	5	28	0.565476	0.999759	0.992259	0.707528	1	2	2	0.5	NA	NA	NA	NA	5	26	0.570513	0.999665	0.994135	0.697418	1	6	15	0.533333	0.999857	0.993845	1	1	0.565476	0.682615	0.361118	0.442837	0.64027	1	NA	NA	NA	NA	0.532051	0.714565	0.427726	0.697418	0.852829	0.4
ENSG00000117713	ARID1A	+	chr1	27022524	27108595	155	116	0.535728	0.999949	0.996847	0.539998	1	155	116	0.535728	0.999971	0.996914	0.539998	0.998312	NA	0	NA	NA	NA	NA	NA	96	74	0.489293	0.999962	0.997393	0.968465	1	0.525941	0.0826238	0.0186495	0.000580579	0.00528423	0.525941	0.085485	0.0192641	0.000580579	0.00646857	NA	NA	NA	NA	NA	0.49445
ENSG00000060642	PIGV	+	chr1	27113963	27124889	16	51	0.480626	0.99991	0.996106	0.741805	1	16	51	0.481677	0.999953	0.99644	0.814484	1	1	1	0	NA	NA	NA	NA	13	57	0.462317	0.99974	0.988524	0.0904621	0.98229	0.585952	0.438458	0.154998	0.0292319	0.103788	0.584901	0.449704	0.168406	0.0331535	0.132385	1	NA	NA	NA	NA	0.521516
ENSG00000204160	ZDHHC18	+	chr1	27153201	27184093	73	115	0.460363	0.999942	0.996723	0.363864	0.994091	73	115	0.459696	0.999966	0.996781	0.347981	0.990951	10	16	0.5625	NA	NA	NA	NA	64	107	0.523165	0.999934	0.996719	0.0278742	0.923418	0.477106	0.198084	0.0517309	0.00620038	0.0326838	0.475966	0.175512	0.0453045	0.0052653	0.0347857	0.53125	NA	NA	NA	NA	0.503708
ENSG00000175793	SFN	+	chr1	27189633	27190947	1	3	0.583333	NA	NA	NA	NA	1	3	0.583333	NA	NA	NA	NA	NA	0	NA	NA	NA	NA	NA	NA	NA	NA	NA	NA	NA	NA	0.75	NA	NA	NA	NA	0.75	NA	NA	NA	NA	NA	NA	NA	NA	NA	NA
ENSG00000226698	RP1-50O24.6	+	chr1	27202624	27204736	6	30	0.542802	0.999828	0.99424	0.506709	0.999984	1	1	1	NA	NA	NA	NA	6	30	0.5421	0.99977	0.995591	0.523073	0.99645	8	39	0.544008	0.999827	0.992526	0.0517529	0.947793	0.608284	0.671063	0.347163	0.0738382	0.201154	0	NA	NA	NA	NA	0.608986	0.672757	0.373967	0.0677838	0.217992	0.525922
ENSG00000142751	GPN2	-	chr1	27205773	27216788	17	76	0.543083	0.999941	0.996705	0.87837	1	2	2	1	NA	NA	NA	NA	17	76	0.542717	0.999912	0.997044	0.855244	1	16	87	0.485568	0.999973	0.997575	0.571829	0.985041	0.485901	0.843226	0.507827	0.70032	0.833954	0.5	NA	NA	NA	NA	0.485844	0.85498	0.537681	0.682625	0.845692	0.486589
ENSG00000198746	GPATCH3	-	chr1	27216979	27226728	16	48	0.466736	0.999806	0.993663	0.725471	1	1	1	1	NA	NA	NA	NA	16	48	0.466736	0.999715	0.994877	0.71999	1	10	17	0.553107	0.999833	0.992815	0.813191	0.997961	0.518797	0.598358	0.271077	0.327271	0.531309	1	NA	NA	NA	NA	0.518797	0.593828	0.286342	0.327262	0.570098	0.446893
ENSG00000090273	NUDC	+	chr1	27226958	27273353	60	83	0.470642	0.999933	0.996542	0.865666	1	60	82	0.46557	0.999966	0.996796	0.919651	1	5	5	0.3	NA	NA	NA	NA	25	75	0.478937	0.999959	0.997329	0.61068	0.987896	0.593324	0.176174	0.0452358	0.007641	0.0382949	0.586358	0.20827	0.0562739	0.0096579	0.054756	0.7	NA	NA	NA	NA	0.525067
ENSG00000131910,ENSG00000090273	NR0B2,NUDC	-,+	chr1	27237980	27240457	3	7	0.714286	NA	NA	NA	NA	2	6	0.666667	NA	NA	NA	NA	1	1	1	NA	NA	NA	NA	2	4	0.25	NA	NA	NA	NA	0.714286	NA	NA	NA	NA	0.666667	NA	NA	NA	NA	1	NA	NA	NA	NA	0.75
ENSG00000175707	C1orf172	-	chr1	27276053	27286897	8	12	0.375	NA	NA	NA	NA	7	10	0.45	NA	NA	NA	NA	2	2	0	NA	NA	NA	NA	6	44	0.491207	0.999838	0.993048	0.936348	1	0.541667	NA	NA	NA	NA	0.65	NA	NA	NA	NA	0	NA	NA	NA	NA	0.637906
ENSG00000253368	TRNP1	+	chr1	27320198	27327389	7	9	0.611111	NA	NA	NA	NA	7	9	0.611111	NA	NA	NA	NA	NA	0	NA	NA	NA	NA	NA	3	4	0.416667	NA	NA	NA	NA	0.388889	NA	NA	NA	NA	0.388889	NA	NA	NA	NA	NA	NA	NA	NA	NA	0.833333
ENSG00000158246	FAM46B	-	chr1	27331511	27339327	2	2	1	NA	NA	NA	NA	NA	0	NA	NA	NA	NA	NA	2	2	1	NA	NA	NA	NA	5	7	0.404762	NA	NA	NA	NA	0	NA	NA	NA	NA	NA	NA	NA	NA	NA	0	NA	NA	NA	NA	0.595238
ENSG00000090020	SLC9A1	-	chr1	27425306	27493472	170	114	0.502606	0.999609	0.986959	0.137065	0.986316	8	6	0.583333	NA	NA	NA	NA	169	114	0.502341	0.999433	0.989458	0.12787	0.98445	57	99	0.519976	0.999927	0.996488	0.0834093	0.98229	0.525032	0.529367	0.211901	0.034296	0.116149	0.25	NA	NA	NA	NA	0.525598	0.723087	0.43961	0.0288099	0.122209	0.53748
ENSG00000225159	RP11-40H20.2	+	chr1	27533421	27534287	NA	NA	NA	NA	NA	NA	NA	NA	NA	NA	NA	NA	NA	NA	NA	NA	NA	NA	NA	NA	NA	2	2	0	NA	NA	NA	NA	NA	NA	NA	NA	NA	NA	NA	NA	NA	NA	NA	NA	NA	NA	NA	0.5
ENSG00000142784	WDTC1	+	chr1	27561007	27635110	142	105	0.471312	0.999893	0.995753	0.117041	0.986316	142	104	0.475909	0.999943	0.996184	0.121885	0.964371	6	6	0.5	NA	NA	NA	NA	36	66	0.521377	0.999886	0.995053	0.685284	0.989221	0.532281	0.586776	0.259545	0.17556	0.357633	0.537707	0.581573	0.27159	0.165736	0.380112	0.5	NA	NA	NA	NA	0.567053
ENSG00000243659	RP11-4K3__A.3	+	chr1	27637731	27638329	1	1	0	NA	NA	NA	NA	1	1	0	NA	NA	NA	NA	NA	0	NA	NA	NA	NA	NA	NA	NA	NA	NA	NA	NA	NA	1	NA	NA	NA	NA	1	NA	NA	NA	NA	NA	NA	NA	NA	NA	NA
ENSG00000186501	TMEM222	+	chr1	27648651	27662891	52	122	0.454951	0.999945	0.99678	0.213953	0.986316	52	122	0.454439	0.999967	0.996829	0.24991	0.990951	11	24	0.555556	0.99961	0.993117	0.667279	1	35	96	0.482809	0.99995	0.997128	0.626576	0.988801	0.509038	0.828692	0.503474	0.822523	0.914406	0.50907	0.83274	0.529591	0.858288	0.938596	0.472222	0.751829	0.478818	0.877011	0.948457	0.540799
ENSG00000206888,ENSG00000186501	RNU6-48,TMEM222	+,+	chr1	27651710	27651816	1	7	0.428571	NA	NA	NA	NA	1	7	0.428571	NA	NA	NA	NA	NA	0	NA	NA	NA	NA	NA	1	2	0	NA	NA	NA	NA	0.571429	NA	NA	NA	NA	0.571429	NA	NA	NA	NA	NA	NA	NA	NA	NA	1
ENSG00000241547,ENSG00000186501	RP11-4K3__A.5,TMEM222	+,+	chr1	27651820	27652287	NA	NA	NA	NA	NA	NA	NA	NA	NA	NA	NA	NA	NA	NA	NA	NA	NA	NA	NA	NA	NA	3	11	0.454545	NA	NA	NA	NA	NA	NA	NA	NA	NA	NA	NA	NA	NA	NA	NA	NA	NA	NA	NA	0.363636
ENSG00000142765	SYTL1	+	chr1	27668513	27680421	40	123	0.48871	0.999967	0.997155	0.648738	1	39	123	0.491103	0.999982	0.99717	0.668921	0.998312	16	44	0.483712	0.999422	0.989242	0.376894	0.995466	34	117	0.504117	0.999991	0.997754	0.819698	0.997961	0.531975	0.291572	0.0857267	0.0161563	0.067332	0.530352	0.208424	0.0563326	0.0061989	0.0393452	0.417803	0.576697	0.269284	0.214464	0.445545	0.47902
ENSG00000142733	MAP3K6	-	chr1	27681675	27693383	42	79	0.541667	0.999873	0.995351	0.822609	1	11	14	0.47619	NA	NA	NA	NA	39	77	0.557297	0.999821	0.996183	0.704594	1	17	93	0.52101	0.999938	0.996836	0.704863	0.990488	0.595992	0.387514	0.129225	0.031656	0.109752	0.761905	NA	NA	NA	NA	0.5876	0.393364	0.140602	0.0886517	0.261312	0.515139
ENSG00000142748	FCN3	-	chr1	27695603	27701315	2	2	1	NA	NA	NA	NA	1	1	1	NA	NA	NA	NA	1	1	1	NA	NA	NA	NA	NA	NA	NA	NA	NA	NA	NA	0.5	NA	NA	NA	NA	1	NA	NA	NA	NA	0	NA	NA	NA	NA	NA
ENSG00000174950	CD164L2	-	chr1	27705666	27709870	3	4	0.25	NA	NA	NA	NA	1	1	0	NA	NA	NA	NA	3	3	0.333333	NA	NA	NA	NA	3	4	0.5	NA	NA	NA	NA	0.75	NA	NA	NA	NA	1	NA	NA	NA	NA	0.666667	NA	NA	NA	NA	0
ENSG00000181773	GPR3	+	chr1	27719148	27722318	4	4	0	NA	NA	NA	NA	3	3	0	NA	NA	NA	NA	1	1	0	NA	NA	NA	NA	1	1	1	NA	NA	NA	NA	0.5	NA	NA	NA	NA	0.666667	NA	NA	NA	NA	0	NA	NA	NA	NA	0
ENSG00000158195	WASF2	-	chr1	27730730	27816669	205	121	0.490304	0.999956	0.996987	0.422255	0.995382	10	13	0.666667	NA	NA	NA	NA	205	121	0.490053	0.999948	0.997347	0.420701	0.995466	69	77	0.498352	0.99995	0.997125	0.997849	1	0.527112	0.118894	0.0278422	0.00505767	0.0281977	0.512821	NA	NA	NA	NA	0.526957	0.140178	0.035314	0.00526867	0.0356056	0.475406
ENSG00000241169,ENSG00000158195	RP4-752I6.1,WASF2	+,-	chr1	27783709	27786093	5	46	0.411232	0.999529	0.983918	0.203833	0.986316	NA	0	NA	NA	NA	NA	NA	5	46	0.411232	0.99937	0.988142	0.203833	0.98445	NA	NA	NA	NA	NA	NA	NA	0.536232	0.724802	0.413679	0.648549	0.799718	NA	NA	NA	NA	NA	0.536232	0.729922	0.449181	0.648549	0.824789	NA
ENSG00000237429	RP1-159A19.4	+	chr1	27852316	27857072	10	20	0.566667	0.999544	0.984465	0.558786	1	8	12	0.5	NA	NA	NA	NA	6	10	0.65	NA	NA	NA	NA	7	8	0.4375	NA	NA	NA	NA	0.466667	0.750046	0.447352	0.606911	0.768415	0.5	NA	NA	NA	NA	0.45	NA	NA	NA	NA	0.4375
ENSG00000126705	AHDC1	-	chr1	27860546	27930942	148	106	0.479301	0.999925	0.996401	0.412431	0.995382	5	3	0.916667	NA	NA	NA	NA	147	106	0.478761	0.999904	0.996972	0.467782	0.995466	19	24	0.426091	0.999831	0.992743	0.938164	1	0.53152	0.720461	0.408465	0.105994	0.255562	0.75	NA	NA	NA	NA	0.531406	0.733844	0.454435	0.108625	0.297712	0.400298
ENSG00000000938	FGR	-	chr1	27938575	27961788	85	93	0.497883	0.99992	0.99631	0.978729	1	24	32	0.548438	0.999857	0.992761	0.686846	0.998312	84	91	0.496131	0.999895	0.996894	0.950908	1	54	86	0.496602	0.999932	0.996649	0.719149	0.992956	0.531649	0.0711551	0.0161022	0.00110612	0.00867734	0.407813	0.772324	0.501761	0.747066	0.879883	0.541	0.0122031	0.00235969	0.000802557	0.00838553	0.567262
ENSG00000233975	RP11-288L9.1	-	chr1	27986839	27989233	8	17	0.45098	0.999702	0.990326	0.812092	1	7	14	0.571429	NA	NA	NA	NA	4	5	0.2	NA	NA	NA	NA	NA	NA	NA	NA	NA	NA	NA	0.745098	0.575879	0.249392	0.056577	0.166043	0.785714	NA	NA	NA	NA	0.6	NA	NA	NA	NA	NA
ENSG00000126709	IFI6	-	chr1	27992572	27998729	22	75	0.490248	0.999931	0.996519	0.609951	1	15	24	0.569444	0.999843	0.991954	0.805743	1	22	75	0.490428	0.999896	0.996908	0.56518	0.996529	14	21	0.652897	0.999823	0.992316	0.500507	0.982426	0.538732	0.586408	0.259097	0.230924	0.426671	0.527778	0.720638	0.434124	0.963222	0.989978	0.537427	0.580098	0.273089	0.236363	0.471769	0.511409
ENSG00000126709,ENSG00000225886	IFI6,RP11-288L9.4	-,+	chr1	27995979	27996787	4	52	0.482873	0.999764	0.992399	0.403309	0.995382	2	6	0.75	NA	NA	NA	NA	4	51	0.462023	0.999621	0.993323	0.347219	0.988771	1	22	0.490657	0.999881	0.994874	0.884903	1	0.497891	0.755515	0.454649	0.680237	0.821735	0.25	NA	NA	NA	NA	0.516552	0.768034	0.498782	0.803901	0.91498	0.532071
ENSG00000226662	CHMP1AP1	-	chr1	28013321	28013982	2	2	0.5	NA	NA	NA	NA	2	2	0.5	NA	NA	NA	NA	NA	0	NA	NA	NA	NA	NA	NA	NA	NA	NA	NA	NA	NA	0.5	NA	NA	NA	NA	0.5	NA	NA	NA	NA	NA	NA	NA	NA	NA	NA
ENSG00000009780	FAM76A	+	chr1	28052490	28089633	67	70	0.485138	0.999886	0.995613	0.344078	0.991887	67	70	0.48323	0.999934	0.995945	0.320096	0.990951	3	5	0.4	NA	NA	NA	NA	12	29	0.647913	0.999598	0.981512	0.069016	0.978857	0.528456	0.810885	0.496884	0.664759	0.811085	0.523887	0.833843	0.530091	0.798507	0.911281	1	NA	NA	NA	NA	0.60503
ENSG00000230833,ENSG00000009780	RPEP3,FAM76A	+,+	chr1	28066465	28067140	3	11	0.363636	NA	NA	NA	NA	3	11	0.363636	NA	NA	NA	NA	NA	0	NA	NA	NA	NA	NA	NA	NA	NA	NA	NA	NA	NA	0.454545	NA	NA	NA	NA	0.454545	NA	NA	NA	NA	NA	NA	NA	NA	NA	NA
ENSG00000117758	STX12	+	chr1	28099694	28150963	146	88	0.477408	0.999879	0.99547	0.499957	0.999984	146	88	0.477523	0.999934	0.995941	0.507351	0.998312	3	3	0.333333	NA	NA	NA	NA	20	27	0.470447	0.99985	0.993598	0.177911	0.98229	0.510571	0.754454	0.453306	0.444553	0.641702	0.510632	0.758786	0.485689	0.444556	0.673623	0.333333	NA	NA	NA	NA	0.586601
ENSG00000270031,ENSG00000117758	RP3-426I6.6,STX12	+,+	chr1	28146494	28146852	1	5	0.666667	NA	NA	NA	NA	1	5	0.666667	NA	NA	NA	NA	NA	0	NA	NA	NA	NA	NA	NA	NA	NA	NA	NA	NA	NA	0.733333	NA	NA	NA	NA	0.733333	NA	NA	NA	NA	NA	NA	NA	NA	NA	NA
ENSG00000117751	PPP1R8	+	chr1	28157289	28178187	43	88	0.488619	0.999884	0.99557	0.242155	0.98714	43	88	0.487719	0.99993	0.995843	0.201974	0.98859	3	3	0.833333	NA	NA	NA	NA	17	17	0.448697	0.999663	0.984767	0.382803	0.982426	0.52245	0.643454	0.317385	0.169128	0.348948	0.521637	0.664511	0.361051	0.171397	0.388434	0.666667	NA	NA	NA	NA	0.395688
ENSG00000268552,ENSG00000117751	AL109927.1,PPP1R8	-,+	chr1	28177085	28177255	3	16	0.502403	NA	NA	NA	NA	3	16	0.502403	NA	NA	NA	NA	NA	0	NA	NA	NA	NA	NA	NA	NA	NA	NA	NA	NA	NA	0.537159	NA	NA	NA	NA	0.537159	NA	NA	NA	NA	NA	NA	NA	NA	NA	NA
ENSG00000130775	THEMIS2	+	chr1	28199055	28213196	71	149	0.515825	0.999945	0.996776	0.335887	0.991887	71	149	0.515066	0.999971	0.996924	0.384514	0.995378	40	90	0.545139	0.99976	0.995455	0.596138	0.997777	60	115	0.503256	0.999946	0.997021	0.162075	0.98229	0.527968	0.00055492	8.63728e-05	3.46555e-10	3.85212e-08	0.527853	0.000518517	8.01798e-05	3.38047e-10	4.61895e-08	0.500856	0.692111	0.397539	0.617953	0.802255	0.518896
ENSG00000117748	RPA2	-	chr1	28218035	28241257	94	129	0.507629	0.999941	0.996714	0.194844	0.986316	54	92	0.518227	0.999891	0.994398	0.681012	0.998312	93	127	0.498807	0.999934	0.997239	0.272117	0.985329	71	106	0.513998	0.999897	0.995449	0.196743	0.98229	0.526556	0.40585	0.138423	0.032544	0.111896	0.748573	0	0	2.40358e-12	8.02795e-10	0.512734	0.876193	0.541112	0.749473	0.880804	0.5597
ENSG00000130768	SMPDL3B	+	chr1	28261504	28265385	21	56	0.542496	0.999819	0.993999	0.748188	1	21	56	0.536246	0.999905	0.994999	0.799166	1	3	3	0.666667	NA	NA	NA	NA	9	22	0.666667	0.999505	0.97695	0.22104	0.98229	0.664094	0.0125846	0.00248317	0.00121038	0.00928324	0.657844	0.00614562	0.00116107	0.000827396	0.00862995	0.333333	NA	NA	NA	NA	0.401515
ENSG00000130768,ENSG00000227050	SMPDL3B,RP11-460I13.2	+,-	chr1	28265386	28285668	49	103	0.510898	0.99973	0.991276	0.434947	0.995382	48	96	0.527877	0.999785	0.988543	0.335644	0.990951	19	25	0.506667	0.999672	0.994242	1	1	31	78	0.580274	0.999603	0.981802	0.0687538	0.978857	0.514691	0.612155	0.284656	0.262049	0.461223	0.487872	0.728979	0.444667	0.57857	0.773633	0.68	0.469854	0.185022	0.0494254	0.176336	0.58188
ENSG00000227050	RP11-460I13.2	-	chr1	28285669	28285972	1	1	0	NA	NA	NA	NA	NA	0	NA	NA	NA	NA	NA	1	1	0	NA	NA	NA	NA	NA	NA	NA	NA	NA	NA	NA	0	NA	NA	NA	NA	NA	NA	NA	NA	NA	0	NA	NA	NA	NA	NA
ENSG00000158156,ENSG00000227050	XKR8,RP11-460I13.2	+,-	chr1	28285973	28286704	NA	NA	NA	NA	NA	NA	NA	NA	NA	NA	NA	NA	NA	NA	NA	NA	NA	NA	NA	NA	NA	1	1	1	NA	NA	NA	NA	NA	NA	NA	NA	NA	NA	NA	NA	NA	NA	NA	NA	NA	NA	NA	1
ENSG00000158156	XKR8	+	chr1	28286705	28294607	2	3	0.666667	NA	NA	NA	NA	2	2	0.5	NA	NA	NA	NA	1	1	1	NA	NA	NA	NA	21	89	0.493573	0.999972	0.99755	0.977345	1	0	NA	NA	NA	NA	0	NA	NA	NA	NA	0	NA	NA	NA	NA	0.511109
ENSG00000158161	EYA3	-	chr1	28296855	28415207	370	146	0.483884	0.999949	0.996852	0.0776114	0.986316	22	22	0.55303	0.999821	0.990699	0.697418	0.998312	369	146	0.483765	0.999928	0.997182	0.0803931	0.98445	95	97	0.472287	0.999948	0.997081	0.629453	0.989221	0.524599	0.052944	0.0115973	0.00311127	0.0194214	0.55303	0.721403	0.435258	0.697418	0.849862	0.523854	0.0670152	0.015409	0.00313104	0.02411	0.566681
ENSG00000238231,ENSG00000158161	RP11-460I13.6,EYA3	-,-	chr1	28316669	28317035	3	42	0.34881	0.998043	0.92504	0.0174674	0.974152	1	1	1	NA	NA	NA	NA	3	42	0.344841	0.996779	0.928662	0.0124227	0.947816	1	14	0.285714	0.999182	0.962917	0.26502	0.98229	0.484524	0.714184	0.400561	0.517135	0.703031	0	NA	NA	NA	NA	0.488492	0.703737	0.413126	0.438881	0.673033	0.214286
ENSG00000237895,ENSG00000158161	EYA3-IT1,EYA3	-,-	chr1	28356225	28357423	4	8	0.604167	NA	NA	NA	NA	NA	0	NA	NA	NA	NA	NA	4	8	0.604167	NA	NA	NA	NA	1	4	0.75	NA	NA	NA	NA	0.479167	NA	NA	NA	NA	NA	NA	NA	NA	NA	0.479167	NA	NA	NA	NA	0.5
ENSG00000240750,ENSG00000158161	Metazoa_SRP,EYA3	-,-	chr1	28358397	28358691	1	1	0	NA	NA	NA	NA	NA	0	NA	NA	NA	NA	NA	1	1	0	NA	NA	NA	NA	NA	NA	NA	NA	NA	NA	NA	1	NA	NA	NA	NA	NA	NA	NA	NA	NA	1	NA	NA	NA	NA	NA
ENSG00000228589	RP5-1053E7.1	-	chr1	28421582	28422933	NA	NA	NA	NA	NA	NA	NA	NA	NA	NA	NA	NA	NA	NA	NA	NA	NA	NA	NA	NA	NA	1	1	1	NA	NA	NA	NA	NA	NA	NA	NA	NA	NA	NA	NA	NA	NA	NA	NA	NA	NA	NA	1
ENSG00000228943	RP5-1053E7.2	+	chr1	28436250	28436809	1	1	1	NA	NA	NA	NA	NA	0	NA	NA	NA	NA	NA	1	1	1	NA	NA	NA	NA	1	3	0.333333	NA	NA	NA	NA	1	NA	NA	NA	NA	NA	NA	NA	NA	NA	1	NA	NA	NA	NA	0.333333
ENSG00000214812	RP5-1053E7.3	-	chr1	28446960	28447832	NA	NA	NA	NA	NA	NA	NA	NA	NA	NA	NA	NA	NA	NA	NA	NA	NA	NA	NA	NA	NA	1	1	0.5	NA	NA	NA	NA	NA	NA	NA	NA	NA	NA	NA	NA	NA	NA	NA	NA	NA	NA	NA	0.5
ENSG00000169403	PTAFR	-	chr1	28473677	28520447	108	105	0.522614	0.999913	0.996171	0.549333	1	10	13	0.461538	NA	NA	NA	NA	106	104	0.521936	0.999879	0.996751	0.568989	0.996529	41	63	0.534897	0.999953	0.997201	0.189874	0.98229	0.542125	0.832593	0.504681	0.362649	0.567311	0.538462	NA	NA	NA	NA	0.530967	0.811159	0.525964	0.3944	0.635229	0.646823
ENSG00000126698	DNAJC8	-	chr1	28527420	28559536	77	112	0.527008	0.999879	0.995462	0.637294	1	NA	0	NA	NA	NA	NA	NA	77	112	0.527008	0.999833	0.996301	0.637294	1	41	47	0.430508	0.999902	0.995648	0.25185	0.98229	0.536398	0.166748	0.0415609	0.00755397	0.0380186	NA	NA	NA	NA	NA	0.536398	0.176893	0.0459992	0.00755397	0.0466606	0.551794
ENSG00000130770	ATPIF1	+	chr1	28562620	28573417	44	128	0.503347	0.999967	0.997154	0.899696	1	33	121	0.475479	0.999932	0.995887	0.485596	0.998312	43	104	0.500362	0.99979	0.995833	0.461043	0.995466	36	66	0.490397	0.999974	0.997588	0.663555	0.989221	0.489264	0.598187	0.27083	0.0494964	0.150863	0.549446	1.63807e-06	2.56714e-07	4.76622e-07	1.91541e-05	0.458486	1.00705e-07	8.38357e-09	2.36477e-08	1.7948e-06	0.545785
ENSG00000130766	SESN2	+	chr1	28586038	28609002	82	112	0.507179	0.999961	0.997063	0.867973	1	82	112	0.507152	0.999975	0.997012	0.878245	1	3	3	0.333333	NA	NA	NA	NA	35	77	0.535923	0.999976	0.997615	0.652038	0.989221	0.54225	0.827483	0.503166	0.247096	0.444312	0.542132	0.83765	0.531158	0.248437	0.484055	0.666667	NA	NA	NA	NA	0.510356
ENSG00000130772	MED18	+	chr1	28655513	28662476	15	34	0.4704	0.999801	0.993501	0.420142	0.995382	15	34	0.4704	0.999893	0.994478	0.420142	0.998312	NA	0	NA	NA	NA	NA	NA	11	20	0.369529	0.999657	0.984526	0.723546	0.993385	0.624929	0.669322	0.345	0.220278	0.413474	0.624929	0.667567	0.365155	0.220278	0.450813	NA	NA	NA	NA	NA	0.429664
ENSG00000204138	PHACTR4	+	chr1	28696114	28826881	361	137	0.498727	0.999952	0.996915	0.55447	1	359	137	0.499069	0.999972	0.996941	0.516544	0.998312	21	23	0.347826	0.996908	0.931479	0.0768304	0.98445	123	92	0.424006	0.999916	0.996119	0.0960743	0.98229	0.57107	2.79052e-06	4.04527e-07	1.37538e-10	1.80835e-08	0.571055	2.55622e-06	3.1586e-07	9.17288e-11	1.60312e-08	0.565217	0.687179	0.391526	0.487354	0.713366	0.529082
ENSG00000229820,ENSG00000204138	RP1-308E4.1,PHACTR4	+,+	chr1	28780052	28780445	1	1	1	NA	NA	NA	NA	1	1	1	NA	NA	NA	NA	NA	0	NA	NA	NA	NA	NA	NA	NA	NA	NA	NA	NA	NA	1	NA	NA	NA	NA	1	NA	NA	NA	NA	NA	NA	NA	NA	NA	NA
ENSG00000221216,ENSG00000204138	U6atac,PHACTR4	+,+	chr1	28807874	28807992	NA	NA	NA	NA	NA	NA	NA	NA	NA	NA	NA	NA	NA	NA	NA	NA	NA	NA	NA	NA	NA	1	1	1	NA	NA	NA	NA	NA	NA	NA	NA	NA	NA	NA	NA	NA	NA	NA	NA	NA	NA	NA	0
ENSG00000180198	RCC1	+	chr1	28832455	28865812	66	114	0.515441	0.999934	0.996564	0.392275	0.995382	65	114	0.514901	0.999966	0.99679	0.443618	0.998312	11	13	0.769231	NA	NA	NA	NA	36	91	0.54604	0.999922	0.996334	0.500342	0.982426	0.543379	0.00982115	0.00194241	1.9689e-05	0.000348398	0.543584	0.0089349	0.00164224	1.82239e-05	0.000399279	0.461538	NA	NA	NA	NA	0.537916
ENSG00000180198,ENSG00000242125	RCC1,SNHG3	+,+	chr1	28832492	28837404	41	112	0.48501	0.999939	0.996673	0.808797	1	41	112	0.48506	0.999967	0.996802	0.833116	1	4	6	0.444444	NA	NA	NA	NA	27	89	0.465066	0.999854	0.993735	0.0438301	0.944065	0.531834	0.258187	0.0731975	0.00632435	0.03317	0.53181	0.261137	0.0752134	0.00611104	0.0389355	0.444444	NA	NA	NA	NA	0.503582
ENSG00000201808,ENSG00000180198,ENSG00000242125	SNORA73A,RCC1,SNHG3	+,+,+	chr1	28833878	28834083	NA	NA	NA	NA	NA	NA	NA	NA	NA	NA	NA	NA	NA	NA	NA	NA	NA	NA	NA	NA	NA	1	1	0	NA	NA	NA	NA	NA	NA	NA	NA	NA	NA	NA	NA	NA	NA	NA	NA	NA	NA	NA	1
ENSG00000200087,ENSG00000180198,ENSG00000242125	SNORA73B,RCC1,SNHG3	+,+,+	chr1	28835071	28835274	4	3	0.234722	NA	NA	NA	NA	4	3	0.234722	NA	NA	NA	NA	NA	0	NA	NA	NA	NA	NA	1	1	1	NA	NA	NA	NA	0.765278	NA	NA	NA	NA	0.765278	NA	NA	NA	NA	NA	NA	NA	NA	NA	0
ENSG00000180098	TRNAU1AP	+	chr1	28879597	28905049	53	104	0.485995	0.999856	0.994965	0.229027	0.98714	52	103	0.490438	0.999945	0.996247	0.375428	0.995378	27	58	0.353079	0.998678	0.972958	0.0712071	0.98445	29	80	0.473075	0.999952	0.997175	0.64736	0.989221	0.572942	5.44667e-05	7.48258e-06	1.33714e-06	3.8506e-05	0.579923	1.98212e-05	2.70084e-06	2.0152e-07	9.34831e-06	0.494622	0.768573	0.499567	0.886171	0.951959	0.459063
ENSG00000197989	SNHG12	-	chr1	28905052	28909495	8	74	0.448948	0.999906	0.996016	0.506803	0.999984	4	16	0.46875	NA	NA	NA	NA	8	74	0.44836	0.999874	0.996701	0.495112	0.995466	10	53	0.453128	0.999707	0.98689	0.157009	0.98229	0.535518	0.655235	0.330534	0.243111	0.440307	0.427083	NA	NA	NA	NA	0.539148	0.638759	0.335612	0.207019	0.436637	0.539794
ENSG00000197989,ENSG00000207311	SNHG12,SNORA61	-,-	chr1	28906276	28906405	1	1	0.5	NA	NA	NA	NA	NA	0	NA	NA	NA	NA	NA	1	1	0.5	NA	NA	NA	NA	NA	NA	NA	NA	NA	NA	NA	0.5	NA	NA	NA	NA	NA	NA	NA	NA	NA	0.5	NA	NA	NA	NA	NA
ENSG00000197989,ENSG00000207314	SNHG12,SNORA44	-,-	chr1	28906893	28907024	2	27	0.534218	0.999712	0.990672	0.176662	0.986316	2	5	0.2	NA	NA	NA	NA	2	27	0.539743	0.999524	0.991414	0.148229	0.98445	1	9	0.4	NA	NA	NA	NA	0.625848	0.332902	0.102274	0.0110828	0.0506866	0.4	NA	NA	NA	NA	0.628123	0.27946	0.0835604	0.00947678	0.0554812	0.259259
ENSG00000120656	TAF12	-	chr1	28915835	28969597	85	98	0.534529	0.999903	0.995965	0.763268	1	8	6	0.375	NA	NA	NA	NA	84	98	0.539594	0.999855	0.996518	0.673732	1	36	65	0.523257	0.999882	0.994887	0.636832	0.989221	0.567663	0.562957	0.237688	0.113975	0.268667	0.75	NA	NA	NA	NA	0.565606	0.595677	0.288846	0.157675	0.372345	0.498489
ENSG00000188060,ENSG00000120656	RAB42,TAF12	+,-	chr1	28918712	28921955	1	3	0.666667	NA	NA	NA	NA	1	2	0.5	NA	NA	NA	NA	1	1	1	NA	NA	NA	NA	4	10	0.65	NA	NA	NA	NA	0.666667	NA	NA	NA	NA	1	NA	NA	NA	NA	0	NA	NA	NA	NA	0.65
ENSG00000229388	RP11-442N24__B.1	+	chr1	28969740	28975093	4	10	0.6	NA	NA	NA	NA	4	9	0.666667	NA	NA	NA	NA	1	1	0	NA	NA	NA	NA	3	5	0.533333	NA	NA	NA	NA	0.6	NA	NA	NA	NA	0.555556	NA	NA	NA	NA	1	NA	NA	NA	NA	0.266667
ENSG00000209804,ENSG00000270103	RNU11,RNU11	+,+	chr1	28975112	28975242	5	9	0.259259	NA	NA	NA	NA	5	9	0.259259	NA	NA	NA	NA	NA	0	NA	NA	NA	NA	NA	NA	NA	NA	NA	NA	NA	NA	0.703704	NA	NA	NA	NA	0.703704	NA	NA	NA	NA	NA	NA	NA	NA	NA	NA
ENSG00000162419	GMEB1	+	chr1	28995244	29045865	65	95	0.492111	0.999897	0.995837	0.971461	1	64	94	0.494859	0.999936	0.995994	0.930936	1	6	11	0.590909	NA	NA	NA	NA	41	103	0.495661	0.999888	0.995109	0.362249	0.982426	0.530748	0.561309	0.236361	0.183826	0.368435	0.52737	0.564564	0.256077	0.197002	0.423172	0.545455	NA	NA	NA	NA	0.54232
ENSG00000198492	YTHDF2	+	chr1	29063133	29096287	82	117	0.510577	0.999952	0.996912	0.635696	1	82	117	0.510265	0.999974	0.996989	0.570198	0.998312	4	9	0.333333	NA	NA	NA	NA	27	54	0.502413	0.999898	0.995509	0.684672	0.989221	0.525777	0.638702	0.312325	0.155799	0.330828	0.52588	0.649811	0.344609	0.132641	0.331023	0.444444	NA	NA	NA	NA	0.591667
ENSG00000116329	OPRD1	+	chr1	29138654	29190208	10	10	0.6	NA	NA	NA	NA	10	10	0.6	NA	NA	NA	NA	NA	0	NA	NA	NA	NA	NA	NA	NA	NA	NA	NA	NA	NA	0.4	NA	NA	NA	NA	0.4	NA	NA	NA	NA	NA	NA	NA	NA	NA	NA
ENSG00000226852	RP1-212P9.2	+	chr1	29194087	29196994	10	33	0.494949	0.999727	0.991189	0.623133	1	5	6	0.333333	NA	NA	NA	NA	8	30	0.516667	0.999464	0.990135	0.411015	0.995466	6	60	0.460394	0.999908	0.995857	0.863446	0.998724	0.517677	0.720695	0.408811	0.630876	0.786489	0.5	NA	NA	NA	NA	0.519444	0.718831	0.434219	0.65539	0.828727	0.46884
ENSG00000233427,ENSG00000226852	RP1-212P9.3,RP1-212P9.2	-,+	chr1	29196995	29197779	2	3	0.333333	NA	NA	NA	NA	1	1	0	NA	NA	NA	NA	2	2	0.5	NA	NA	NA	NA	1	3	0.666667	NA	NA	NA	NA	0.666667	NA	NA	NA	NA	1	NA	NA	NA	NA	0.5	NA	NA	NA	NA	1
ENSG00000233427	RP1-212P9.3	-	chr1	29197780	29203848	11	12	0.375	NA	NA	NA	NA	NA	0	NA	NA	NA	NA	NA	11	12	0.375	NA	NA	NA	NA	1	1	1	NA	NA	NA	NA	0.75	NA	NA	NA	NA	NA	NA	NA	NA	NA	0.75	NA	NA	NA	NA	1
ENSG00000159023	EPB41	+	chr1	29213603	29445939	432	147	0.495355	0.999826	0.994186	0.243455	0.98714	432	147	0.49546	0.999866	0.99323	0.235028	0.989755	8	13	0.384615	NA	NA	NA	NA	242	117	0.470904	0.999955	0.99725	0.243874	0.98229	0.519621	0.00303897	0.000541315	2.93445e-05	0.000485049	0.519722	0.00291644	0.000523812	3.03052e-05	0.000607923	0.461538	NA	NA	NA	NA	0.547205
ENSG00000253304,ENSG00000159023	TMEM200B,EPB41	-,+	chr1	29445940	29446553	1	1	0	NA	NA	NA	NA	1	1	0	NA	NA	NA	NA	NA	0	NA	NA	NA	NA	NA	1	1	0.484848	NA	NA	NA	NA	1	NA	NA	NA	NA	1	NA	NA	NA	NA	NA	NA	NA	NA	NA	0.515152
ENSG00000253304	TMEM200B	-	chr1	29446554	29450447	4	17	0.705882	0.996512	0.865108	0.0779768	0.986316	4	17	0.705882	0.998335	0.895488	0.0779768	0.959962	NA	0	NA	NA	NA	NA	NA	2	2	1	NA	NA	NA	NA	0.470588	0.731474	0.422529	0.673823	0.81686	0.470588	0.728757	0.444322	0.673823	0.836846	NA	NA	NA	NA	NA	0
ENSG00000225750	RP11-242O24.3	-	chr1	29471006	29473506	9	39	0.423077	0.99935	0.977041	0.269665	0.991644	NA	0	NA	NA	NA	NA	NA	9	39	0.423077	0.999142	0.983044	0.269665	0.985291	1	5	0.4	NA	NA	NA	NA	0.465812	0.750596	0.448041	0.625137	0.782866	NA	NA	NA	NA	NA	0.465812	0.752795	0.479999	0.625137	0.807383	0.4
ENSG00000116350	SRSF4	-	chr1	29474255	29508499	81	135	0.481067	0.999931	0.996514	0.368641	0.994915	7	83	0.479128	0.999936	0.996001	0.78924	1	81	135	0.481215	0.999887	0.996826	0.298493	0.98709	68	91	0.467236	0.999917	0.996158	0.451395	0.982426	0.517401	0.804465	0.494154	0.501378	0.689469	0.494233	0.733942	0.451816	0.269235	0.507793	0.518759	0.768802	0.499864	0.261016	0.501563	0.517503
ENSG00000227637,ENSG00000116350	RP11-242O24.5,SRSF4	+,-	chr1	29479001	29479503	2	25	0.393333	0.998426	0.941183	0.108195	0.986316	NA	0	NA	NA	NA	NA	NA	2	25	0.393333	0.998004	0.957936	0.108195	0.98445	NA	NA	NA	NA	NA	NA	NA	0.526667	0.693861	0.374777	0.360332	0.565121	NA	NA	NA	NA	NA	0.526667	0.694344	0.400424	0.360332	0.604639	NA
ENSG00000116353	MECR	-	chr1	29519385	29557454	102	137	0.493045	0.999895	0.995801	0.19318	0.986316	7	10	0.6	NA	NA	NA	NA	102	137	0.492113	0.999847	0.996436	0.194484	0.98445	44	78	0.425035	0.999554	0.979535	0.0716671	0.98229	0.512224	0.132536	0.0316761	0.0040341	0.0237984	0.7	NA	NA	NA	NA	0.51099	0.184815	0.0491088	0.00534704	0.0359789	0.536529
ENSG00000237934,ENSG00000116353	RP11-467D18.2,MECR	+,-	chr1	29550445	29551328	7	73	0.535261	0.999173	0.970244	0.0751352	0.986316	NA	0	NA	NA	NA	NA	NA	7	73	0.535261	0.998888	0.97778	0.0751352	0.98445	4	12	0.5	NA	NA	NA	NA	0.494876	0.766394	0.467527	0.533072	0.715479	NA	NA	NA	NA	NA	0.494876	0.772708	0.503937	0.533072	0.747533	0.583333
ENSG00000060656	PTPRU	+	chr1	29563028	29653325	60	77	0.535281	0.999088	0.967046	0.104956	0.986316	58	77	0.5329	0.999654	0.980574	0.151254	0.975158	3	3	1	NA	NA	NA	NA	12	19	0.570175	0.999788	0.990744	0.529339	0.982426	0.513636	0.774783	0.475487	0.892867	0.948751	0.514935	0.787604	0.512359	0.947364	0.981768	0.666667	NA	NA	NA	NA	0.394737
ENSG00000230523	RP3-437I16.1	-	chr1	29656132	29676626	3	3	0.666667	NA	NA	NA	NA	1	1	1	NA	NA	NA	NA	2	2	0.5	NA	NA	NA	NA	1	1	0	NA	NA	NA	NA	0	NA	NA	NA	NA	0	NA	NA	NA	NA	0	NA	NA	NA	NA	1
ENSG00000225011	RP11-810H18.1	-	chr1	29814705	29823405	1	1	0	NA	NA	NA	NA	NA	0	NA	NA	NA	NA	NA	1	1	0	NA	NA	NA	NA	NA	NA	NA	NA	NA	NA	NA	1	NA	NA	NA	NA	NA	NA	NA	NA	NA	1	NA	NA	NA	NA	NA
ENSG00000233399	RP11-111I12.1	-	chr1	30486799	30510459	NA	NA	NA	NA	NA	NA	NA	NA	NA	NA	NA	NA	NA	NA	NA	NA	NA	NA	NA	NA	NA	1	1	1	NA	NA	NA	NA	NA	NA	NA	NA	NA	NA	NA	NA	NA	NA	NA	NA	NA	NA	NA	0
ENSG00000233372	RP5-893G23.1	+	chr1	30613110	30614454	NA	NA	NA	NA	NA	NA	NA	NA	NA	NA	NA	NA	NA	NA	NA	NA	NA	NA	NA	NA	NA	4	5	0.2	NA	NA	NA	NA	NA	NA	NA	NA	NA	NA	NA	NA	NA	NA	NA	NA	NA	NA	NA	0.4
ENSG00000231949	RP4-591L5.2	+	chr1	30888672	30893955	2	2	0.5	NA	NA	NA	NA	NA	0	NA	NA	NA	NA	NA	2	2	0.5	NA	NA	NA	NA	1	1	1	NA	NA	NA	NA	0	NA	NA	NA	NA	NA	NA	NA	NA	NA	0	NA	NA	NA	NA	1
ENSG00000162510	MATN1	-	chr1	31184124	31190939	24	75	0.510667	0.999891	0.99572	0.986551	1	NA	0	NA	NA	NA	NA	NA	24	75	0.510667	0.999848	0.996444	0.986551	1	15	24	0.583333	0.999644	0.983852	0.57778	0.985169	0.460667	0.771869	0.473129	0.936762	0.972652	NA	NA	NA	NA	NA	0.460667	0.780228	0.509847	0.936762	0.975863	0.625
ENSG00000162510,ENSG00000186056	MATN1,MATN1-AS1	-,+	chr1	31190940	31196434	27	107	0.46594	0.999094	0.967389	0.0620397	0.986316	24	106	0.472485	0.999615	0.978171	0.0659224	0.945276	6	10	0.3	NA	NA	NA	NA	12	64	0.469866	0.999874	0.994552	0.621955	0.988375	0.546545	0.46605	0.17053	0.0385586	0.126165	0.558971	0.405682	0.143131	0.0254583	0.110391	0.3	NA	NA	NA	NA	0.548487
ENSG00000186056	MATN1-AS1	+	chr1	31196435	31199674	16	118	0.511332	0.999919	0.99628	0.938213	1	16	118	0.512272	0.999953	0.996446	0.864074	1	5	4	0.25	NA	NA	NA	NA	15	83	0.468363	0.999901	0.995583	0.36756	0.982426	0.526483	0.768945	0.470303	0.67968	0.82132	0.525352	0.789327	0.513463	0.723882	0.865299	0.75	NA	NA	NA	NA	0.481917
ENSG00000162511	LAPTM5	-	chr1	31205316	31230667	158	165	0.499218	0.999987	0.997306	0.605043	1	46	95	0.489135	0.999915	0.995349	0.704562	0.998312	158	165	0.499144	0.999981	0.997478	0.591938	0.997227	79	127	0.512962	0.999937	0.996786	0.408485	0.982426	0.513021	0.216816	0.058413	0.0249255	0.0926062	0.531261	0.287257	0.0849391	0.0796746	0.239886	0.512779	0.28627	0.0865586	0.0436151	0.16192	0.54316
ENSG00000229607	RP5-1125N11.1	-	chr1	31283225	31288400	3	3	0.666667	NA	NA	NA	NA	NA	0	NA	NA	NA	NA	NA	3	3	0.666667	NA	NA	NA	NA	NA	NA	NA	NA	NA	NA	NA	0.333333	NA	NA	NA	NA	NA	NA	NA	NA	NA	0.333333	NA	NA	NA	NA	NA
ENSG00000223382	RP1-65J11.1	+	chr1	31297075	31307129	NA	NA	NA	NA	NA	NA	NA	NA	NA	NA	NA	NA	NA	NA	NA	NA	NA	NA	NA	NA	NA	2	2	1	NA	NA	NA	NA	NA	NA	NA	NA	NA	NA	NA	NA	NA	NA	NA	NA	NA	NA	NA	0.5
ENSG00000162512	SDC3	-	chr1	31342314	31381608	65	103	0.53351	0.999892	0.995748	0.79761	1	1	1	0	NA	NA	NA	NA	65	102	0.538741	0.999842	0.996388	0.754847	1	34	87	0.549351	0.999957	0.997291	0.787434	0.997961	0.545674	0.546414	0.225403	0.194391	0.381763	1	NA	NA	NA	NA	0.541219	0.56481	0.258406	0.213493	0.444526	0.517071
ENSG00000134644	PUM1	-	chr1	31404353	31538838	434	148	0.513249	0.999916	0.99623	0.492223	0.999984	23	30	0.616667	0.999607	0.977612	0.199638	0.98859	434	148	0.513644	0.999884	0.996796	0.530748	0.996529	148	109	0.520868	0.999964	0.997432	0.598049	0.986817	0.547867	0.00361353	0.000653576	1.70804e-06	4.70205e-05	0.455556	0.722392	0.436633	0.617446	0.799798	0.54832	0.00404087	0.00074083	8.68389e-07	3.58999e-05	0.560592
ENSG00000237329,ENSG00000134644	RP11-201O14.1,PUM1	+,-	chr1	31509581	31510087	4	31	0.544009	0.999807	0.993677	0.796963	1	NA	0	NA	NA	NA	NA	NA	4	31	0.544009	0.999735	0.995133	0.796963	1	NA	NA	NA	NA	NA	NA	NA	0.622811	0.649988	0.325099	0.194256	0.381618	NA	NA	NA	NA	NA	0.622811	0.647213	0.345523	0.194256	0.420998	NA
ENSG00000232768,ENSG00000134644	RP11-201O14.2,PUM1	+,-	chr1	31523719	31523881	1	3	0.633333	NA	NA	NA	NA	NA	0	NA	NA	NA	NA	NA	1	3	0.633333	NA	NA	NA	NA	NA	NA	NA	NA	NA	NA	NA	0.3	NA	NA	NA	NA	NA	NA	NA	NA	NA	0.3	NA	NA	NA	NA	NA
ENSG00000084628	NKAIN1	-	chr1	31652592	31712401	53	40	0.52625	0.996356	0.858054	0.574725	1	2	2	0	NA	NA	NA	NA	51	40	0.53875	0.992877	0.839883	0.408744	0.995466	6	3	0.5	NA	NA	NA	NA	0.39	0.392241	0.13163	0.255891	0.454624	0.5	NA	NA	NA	NA	0.39	0.316511	0.0995375	0.229569	0.463777	1
ENSG00000060688	SNRNP40	-	chr1	31732417	31769662	139	122	0.492862	0.999961	0.997074	0.398185	0.995382	2	2	0	NA	NA	NA	NA	139	122	0.492974	0.999946	0.997333	0.405241	0.995466	67	78	0.462046	0.999933	0.996684	0.908458	1	0.538947	0.000446099	6.22518e-05	3.93396e-06	9.41899e-05	0.5	NA	NA	NA	NA	0.538978	0.000751417	0.000114622	3.69935e-06	0.00012033	0.515557
ENSG00000229447,ENSG00000060688	RP11-490K7.4,SNRNP40	-,-	chr1	31736092	31736528	4	45	0.607407	0.999247	0.972944	0.0972017	0.986316	NA	0	NA	NA	NA	NA	NA	4	45	0.607407	0.999001	0.980093	0.0972017	0.98445	2	31	0.548387	0.9998	0.991352	0.382013	0.982426	0.48	0.71938	0.407156	0.486559	0.67683	NA	NA	NA	NA	NA	0.48	0.723115	0.439666	0.486559	0.713175	0.580645
ENSG00000121766	ZCCHC17	+	chr1	31769842	31837783	178	126	0.484316	0.999907	0.996042	0.320575	0.991887	178	126	0.484633	0.999953	0.996438	0.418568	0.998312	49	47	0.43156	0.999469	0.990255	0.264344	0.98445	73	83	0.509708	0.99998	0.997683	0.860104	0.998724	0.504499	0.797343	0.490257	0.588416	0.754296	0.504029	0.826689	0.527851	0.771613	0.894104	0.591489	0.56848	0.261364	0.178661	0.400271	0.535457
ENSG00000121766,ENSG00000229044	ZCCHC17,RP11-266K22.2	+,-	chr1	31805914	31819646	32	99	0.482408	0.999879	0.99546	0.673835	1	32	98	0.483018	0.999937	0.99603	0.715403	0.998312	6	5	0.3	NA	NA	NA	NA	12	20	0.6375	0.999619	0.982488	0.31191	0.982426	0.515228	0.731723	0.422983	0.51029	0.696845	0.514642	0.751133	0.475549	0.554478	0.758999	0.6	NA	NA	NA	NA	0.4825
ENSG00000121769	FABP3	-	chr1	31838472	31849697	35	83	0.602505	0.998985	0.962806	0.0742238	0.986316	31	74	0.549496	0.999895	0.994579	0.291263	0.990951	18	41	0.67987	0.998055	0.958755	0.0563048	0.98445	19	51	0.472222	0.997979	0.914566	0.189901	0.98229	0.526282	0.635525	0.308749	0.490143	0.67985	0.547952	0.711719	0.421818	0.490564	0.71101	0.495508	0.681452	0.384701	0.954416	0.985166	0.602614
ENSG00000168528	SERINC2	+	chr1	31882412	31907525	108	139	0.508544	0.999951	0.996885	0.882552	1	108	139	0.508062	0.999972	0.996931	0.894508	1	19	13	0.596154	NA	NA	NA	NA	37	87	0.480564	0.999926	0.99644	0.849638	0.997961	0.521296	0.201113	0.0527946	0.0173013	0.0707583	0.521096	0.208943	0.0566264	0.0233378	0.103962	0.557692	NA	NA	NA	NA	0.494966
ENSG00000268950,ENSG00000168528	AC114494.1,SERINC2	-,+	chr1	31902192	31902614	4	53	0.394104	0.999576	0.985755	0.14764	0.986316	4	53	0.39479	0.999788	0.988786	0.156044	0.975158	1	1	0	NA	NA	NA	NA	3	25	0.384714	0.999825	0.992428	0.0672972	0.978857	0.564479	0.776179	0.476874	0.642101	0.795103	0.563793	0.792092	0.515225	0.663499	0.831518	1	NA	NA	NA	NA	0.563872
ENSG00000215899	RP11-439L8.2	-	chr1	31960436	31961777	1	3	0	NA	NA	NA	NA	NA	0	NA	NA	NA	NA	NA	1	3	0	NA	NA	NA	NA	NA	NA	NA	NA	NA	NA	NA	1	NA	NA	NA	NA	NA	NA	NA	NA	NA	1	NA	NA	NA	NA	NA
ENSG00000228682	RP11-439L8.3	+	chr1	31971841	31974167	26	124	0.506059	0.999929	0.996472	0.808889	1	26	124	0.513251	0.999961	0.996644	0.87244	1	20	71	0.45584	0.999384	0.988435	0.189911	0.98445	10	11	0.590909	NA	NA	NA	NA	0.501621	0.0395923	0.00825918	0.00759955	0.038162	0.496186	0.00385715	0.000685306	0.00683703	0.0422188	0.540174	0.813473	0.526882	1	1	0.818182
ENSG00000223907	RP11-439L8.4	+	chr1	31984036	31989846	34	121	0.510055	0.999951	0.996886	0.83841	1	34	121	0.509548	0.999974	0.996971	0.783736	1	7	9	0.888889	NA	NA	NA	NA	9	21	0.619048	0.99565	0.839528	0.0845557	0.98229	0.540391	0.0577584	0.0130152	0.000111154	0.00142086	0.54039	0.0578614	0.012658	9.66933e-05	0.00157625	0.333333	NA	NA	NA	NA	0.277778
ENSG00000229167	RP11-73M7.1	-	chr1	32037186	32041174	20	55	0.587045	0.998923	0.960039	0.0961829	0.986316	20	51	0.574265	0.999463	0.968487	0.0991731	0.961945	6	6	0.666667	NA	NA	NA	NA	NA	NA	NA	NA	NA	NA	NA	0.450379	0.780008	0.479736	0.691998	0.829108	0.446487	0.775746	0.504582	0.594573	0.78431	0.5	NA	NA	NA	NA	NA
ENSG00000142910	TINAGL1	+	chr1	32042116	32053288	9	21	0.698413	0.997433	0.898557	0.0348958	0.986316	9	21	0.698413	0.998736	0.920677	0.0348958	0.944999	NA	0	NA	NA	NA	NA	NA	NA	NA	NA	NA	NA	NA	NA	0.539683	0.748646	0.445488	1	1	0.539683	0.751678	0.476444	1	1	NA	NA	NA	NA	NA	NA
ENSG00000121764	HCRTR1	+	chr1	32083287	32095462	36	64	0.504408	0.999855	0.994924	0.883464	1	10	11	0.454545	NA	NA	NA	NA	34	61	0.498966	0.999774	0.99564	0.827527	1	9	12	0.833333	NA	NA	NA	NA	0.495182	0.733074	0.424918	0.971438	0.991862	0.272727	NA	NA	NA	NA	0.511144	0.674813	0.376086	0.693532	0.851355	0.416667
ENSG00000121764,ENSG00000162517	HCRTR1,PEF1	+,-	chr1	32095463	32098119	8	83	0.535392	0.99984	0.994562	0.278863	0.991887	1	1	0	NA	NA	NA	NA	8	83	0.5374	0.999748	0.995316	0.261727	0.98445	9	78	0.503786	0.999952	0.997184	0.638468	0.989221	0.495243	0.817698	0.499596	0.809092	0.906528	0	NA	NA	NA	NA	0.497251	0.830078	0.531837	0.843485	0.936502	0.555387
ENSG00000162517	PEF1	-	chr1	32098120	32110294	30	101	0.541334	0.999572	0.985614	0.0544276	0.986316	1	1	1	NA	NA	NA	NA	30	101	0.541116	0.999439	0.989572	0.0559384	0.98445	11	45	0.414894	0.999096	0.958539	0.047433	0.944862	0.572736	0.0441152	0.00928995	0.00077018	0.00653191	1	NA	NA	NA	NA	0.572518	0.0470318	0.0100969	0.00078677	0.0082466	0.535635
ENSG00000162517,ENSG00000264078	PEF1,RP11-73M7.9	-,+	chr1	32110295	32110497	1	7	0.571429	NA	NA	NA	NA	1	1	0	NA	NA	NA	NA	1	6	0.666667	NA	NA	NA	NA	1	1	0.5	NA	NA	NA	NA	0.428571	NA	NA	NA	NA	0	NA	NA	NA	NA	0.5	NA	NA	NA	NA	0.5
ENSG00000264078	RP11-73M7.9	+	chr1	32110498	32110589	1	1	0.5	NA	NA	NA	NA	1	1	1	NA	NA	NA	NA	1	1	0	NA	NA	NA	NA	1	1	1	NA	NA	NA	NA	0.5	NA	NA	NA	NA	1	NA	NA	NA	NA	0	NA	NA	NA	NA	0
ENSG00000264078,ENSG00000235790	RP11-73M7.9,RP11-73M7.6	+,+	chr1	32110590	32114972	6	36	0.598148	0.999467	0.981452	0.195042	0.986316	6	36	0.598148	0.999718	0.984353	0.195042	0.98859	NA	0	NA	NA	NA	NA	NA	3	11	0.545455	NA	NA	NA	NA	0.609259	0.595475	0.268163	0.0716864	0.197294	0.609259	0.589311	0.278806	0.0716864	0.223259	NA	NA	NA	NA	NA	0.636364
ENSG00000235790	RP11-73M7.6	+	chr1	32114973	32117847	3	4	0	NA	NA	NA	NA	3	4	0	NA	NA	NA	NA	NA	0	NA	NA	NA	NA	NA	1	3	0	NA	NA	NA	NA	0.25	NA	NA	NA	NA	0.25	NA	NA	NA	NA	NA	NA	NA	NA	NA	0
ENSG00000084636,ENSG00000235790	COL16A1,RP11-73M7.6	-,+	chr1	32117848	32125539	20	39	0.497497	0.999639	0.988025	0.963405	1	6	5	0.6	NA	NA	NA	NA	19	37	0.489254	0.999612	0.993147	0.870116	1	7	10	0.0333333	NA	NA	NA	NA	0.636203	0.363126	0.116345	0.0463518	0.14387	0.4	NA	NA	NA	NA	0.646718	0.279933	0.083969	0.0463518	0.168718	0.633333
ENSG00000084636	COL16A1	-	chr1	32125540	32169920	101	118	0.538208	0.999911	0.996129	0.757419	1	12	14	0.678571	NA	NA	NA	NA	96	115	0.532702	0.999876	0.996723	0.816947	1	3	4	0.5	NA	NA	NA	NA	0.571049	0.00274828	0.000500784	0.000179674	0.0020996	0.571429	NA	NA	NA	NA	0.569754	0.00149511	0.000271924	0.000139195	0.00215264	0.25
ENSG00000121753	BAI2	-	chr1	32192718	32230494	24	29	0.465517	0.999773	0.992669	0.888598	1	2	2	0.5	NA	NA	NA	NA	23	29	0.465517	0.999684	0.994441	0.85997	1	20	41	0.489431	0.999794	0.991003	0.444834	0.982426	0.448276	0.739874	0.433961	0.642429	0.795222	0	NA	NA	NA	NA	0.448276	0.767966	0.498718	0.88166	0.949547	0.509756
ENSG00000254545,ENSG00000134668	RP11-84A19.3,SPOCD1	+,-	chr1	32256023	32256923	1	1	0	NA	NA	NA	NA	NA	0	NA	NA	NA	NA	NA	1	1	0	NA	NA	NA	NA	4	54	0.532033	0.99992	0.996262	0.975826	1	0	NA	NA	NA	NA	NA	NA	NA	NA	NA	0	NA	NA	NA	NA	0.37414
ENSG00000134668	SPOCD1	-	chr1	32256924	32281652	13	12	0.555556	NA	NA	NA	NA	NA	0	NA	NA	NA	NA	NA	13	12	0.555556	NA	NA	NA	NA	4	8	0.5	NA	NA	NA	NA	0.361111	NA	NA	NA	NA	NA	NA	NA	NA	NA	0.361111	NA	NA	NA	NA	0.75
ENSG00000203620	RP11-84A19.2	-	chr1	32307620	32317513	10	12	0.583333	NA	NA	NA	NA	NA	0	NA	NA	NA	NA	NA	10	12	0.583333	NA	NA	NA	NA	3	3	0.333333	NA	NA	NA	NA	0.666667	NA	NA	NA	NA	NA	NA	NA	NA	NA	0.666667	NA	NA	NA	NA	0
ENSG00000269967	RP11-84A19.4	-	chr1	32321170	32372021	47	86	0.481527	0.999826	0.994179	0.630879	1	4	4	0.75	NA	NA	NA	NA	46	84	0.467	0.999776	0.995665	0.70297	1	5	3	0.416667	NA	NA	NA	NA	0.515482	0.684282	0.363088	0.44276	0.64027	0.5	NA	NA	NA	NA	0.522002	0.688881	0.393467	0.467102	0.697076	0.416667
ENSG00000269967,ENSG00000184007	RP11-84A19.4,PTP4A2	-,-	chr1	32372022	32387442	29	84	0.545855	0.999598	0.98659	0.0216784	0.979349	1	1	1	NA	NA	NA	NA	29	84	0.545685	0.999484	0.990549	0.0248921	0.972039	17	39	0.493785	0.999926	0.996458	0.945759	1	0.589162	0.0208285	0.00420288	0.00013819	0.00169219	0	NA	NA	NA	NA	0.589343	0.0172994	0.00343046	0.00011571	0.00184537	0.496357
ENSG00000212673,ENSG00000269967,ENSG00000184007	AL136115.1,RP11-84A19.4,PTP4A2	+,-,-	chr1	32379174	32380745	7	18	0.578804	0.999749	0.99195	0.839064	1	NA	0	NA	NA	NA	NA	NA	7	18	0.578804	0.999664	0.994112	0.839064	1	NA	NA	NA	NA	NA	NA	NA	0.497695	0.726426	0.415744	0.823196	0.914804	NA	NA	NA	NA	NA	0.497695	0.727768	0.445695	0.823196	0.925855	NA
ENSG00000184007	PTP4A2	-	chr1	32387443	32410457	62	127	0.49171	0.999937	0.996628	0.467779	0.997939	6	7	0.142857	NA	NA	NA	NA	61	127	0.492038	0.999917	0.997086	0.503109	0.995466	23	38	0.482456	0.999888	0.995121	0.804378	0.997961	0.537772	0.00180565	0.000332863	3.61199e-05	0.000578641	0.428571	NA	NA	NA	NA	0.537525	0.00242563	0.00044902	3.25638e-05	0.000682641	0.555848
ENSG00000228634,ENSG00000184007	RP4-534N18.2,PTP4A2	+,-	chr1	32398621	32399576	5	48	0.495785	0.99988	0.995486	0.977508	1	NA	0	NA	NA	NA	NA	NA	5	48	0.495785	0.999832	0.996297	0.977508	1	1	2	0.5	NA	NA	NA	NA	0.51806	0.727951	0.417773	0.662116	0.809066	NA	NA	NA	NA	NA	0.51806	0.735226	0.456554	0.662116	0.832567	0.5
ENSG00000121774	KHDRBS1	+	chr1	32479430	32517891	99	97	0.504891	0.999929	0.996475	0.4568	0.9979	99	97	0.505125	0.999962	0.996682	0.522371	0.998312	14	12	0.416667	NA	NA	NA	NA	19	27	0.354029	0.999549	0.979198	0.0112362	0.875183	0.508922	0.794366	0.488696	0.755723	0.871033	0.509058	0.871627	0.53732	0.754177	0.884176	0.513889	NA	NA	NA	NA	0.527235
ENSG00000203325,ENSG00000121774	RP11-277A4.4,KHDRBS1	-,+	chr1	32517892	32526451	23	38	0.445283	0.999851	0.99485	0.862451	1	23	38	0.441852	0.999939	0.996072	0.586704	0.998312	5	7	0.571429	NA	NA	NA	NA	11	14	0.490842	0.99985	0.993597	0.901663	1	0.495933	0.678081	0.355897	0.495633	0.684844	0.490936	0.623952	0.314458	0.226048	0.457852	0.714286	NA	NA	NA	NA	0.485348
ENSG00000203325	RP11-277A4.4	-	chr1	32526452	32537631	17	38	0.516881	0.999752	0.992034	0.50672	0.999984	17	37	0.498418	0.999876	0.993723	0.570641	0.998312	4	4	0.75	NA	NA	NA	NA	5	13	0.461538	NA	NA	NA	NA	0.541223	0.696284	0.378187	0.471081	0.663804	0.519814	0.721954	0.435974	0.604471	0.790499	1	NA	NA	NA	NA	0.730769
ENSG00000203325,ENSG00000121775	RP11-277A4.4,TMEM39B	-,+	chr1	32537632	32539075	1	7	0.880952	NA	NA	NA	NA	1	7	0.880952	NA	NA	NA	NA	NA	0	NA	NA	NA	NA	NA	NA	NA	NA	NA	NA	NA	NA	0.452381	NA	NA	NA	NA	0.452381	NA	NA	NA	NA	NA	NA	NA	NA	NA	NA
ENSG00000121775	TMEM39B	+	chr1	32539076	32568467	51	76	0.464106	0.99987	0.995276	0.312172	0.991887	51	76	0.464926	0.999928	0.995783	0.336372	0.990951	4	6	0.333333	NA	NA	NA	NA	18	29	0.46467	0.999799	0.991294	0.473489	0.982426	0.584818	0.718388	0.405664	0.0199792	0.0784609	0.583639	0.729513	0.445408	0.0244967	0.107186	0.833333	NA	NA	NA	NA	0.464416
ENSG00000025800	KPNA6	+	chr1	32573639	32636333	115	97	0.533662	0.999757	0.992197	0.313728	0.991887	115	97	0.533662	0.999799	0.98939	0.313728	0.990951	NA	0	NA	NA	NA	NA	NA	25	29	0.563218	0.999777	0.990245	0.494853	0.982426	0.506405	0.72942	0.419859	0.364372	0.568707	0.506405	0.770797	0.500217	0.364372	0.604471	NA	NA	NA	NA	NA	0.54023
ENSG00000025800,ENSG00000250135	KPNA6,RP4-622L5.2	+,+	chr1	32636334	32642169	21	64	0.51844	0.999955	0.996966	0.88858	1	21	64	0.51844	0.999869	0.993376	0.88858	1	NA	0	NA	NA	NA	NA	NA	15	71	0.472425	0.999569	0.980271	0.0860929	0.98229	0.530138	0.416023	0.143466	0.00479762	0.0271091	0.530138	0.363119	0.119465	0.00479762	0.0324472	NA	NA	NA	NA	NA	0.50931
ENSG00000084652	TXLNA	+	chr1	32645287	32663886	72	111	0.509245	0.999953	0.996921	0.62827	1	72	111	0.508991	0.999973	0.99696	0.62508	0.998312	19	26	0.557692	0.99961	0.993116	0.71158	1	25	39	0.537002	0.999894	0.995333	0.457519	0.982426	0.54687	0.63706	0.310448	0.000120182	0.0015086	0.546388	0.40074	0.13975	0.000194592	0.00276439	0.538462	0.696677	0.403828	0.640397	0.818964	0.555603
ENSG00000160050	CCDC28B	+	chr1	32665987	32670369	15	45	0.506691	0.999903	0.995963	0.733216	1	13	42	0.514648	0.99987	0.993454	0.677097	0.998312	11	24	0.541667	0.999653	0.993921	0.945994	1	6	40	0.513475	0.999883	0.994947	0.572202	0.985041	0.528065	0.718439	0.405819	0.712689	0.842232	0.56641	0.735585	0.454214	0.490521	0.71101	0.395833	0.736745	0.458651	0.74299	0.877745	0.444303
ENSG00000224066,ENSG00000160050	RP4-622L5.7,CCDC28B	-,+	chr1	32670370	32670988	2	7	0.595238	NA	NA	NA	NA	2	5	0.65	NA	NA	NA	NA	2	6	0.5	NA	NA	NA	NA	NA	NA	NA	NA	NA	NA	NA	0.719048	NA	NA	NA	NA	0.85	NA	NA	NA	NA	0.5	NA	NA	NA	NA	NA
ENSG00000224066	RP4-622L5.7	-	chr1	32670989	32671235	4	46	0.596144	0.999714	0.990733	0.208516	0.986316	4	17	0.5	0.999793	0.989031	0.770826	1	4	41	0.630623	0.999317	0.986838	0.101896	0.98445	NA	NA	NA	NA	NA	NA	NA	0.517158	0.741086	0.435518	0.868564	0.936582	0.588235	0.59004	0.279709	0.101594	0.280021	0.504607	0.738237	0.460879	0.658253	0.830532	NA
ENSG00000224066,ENSG00000160051	RP4-622L5.7,IQCC	-,+	chr1	32671236	32672415	1	7	0.511905	NA	NA	NA	NA	1	3	0.166667	NA	NA	NA	NA	1	5	0.65	NA	NA	NA	NA	1	1	0	NA	NA	NA	NA	0.440476	NA	NA	NA	NA	0.5	NA	NA	NA	NA	0.35	NA	NA	NA	NA	1
ENSG00000160051	IQCC	+	chr1	32672416	32674288	5	68	0.495778	0.999873	0.995359	0.388742	0.995382	5	64	0.498921	0.999952	0.996427	0.860394	1	5	59	0.405908	0.999663	0.994093	0.395781	0.995466	6	17	0.660271	0.999575	0.98051	0.140292	0.98229	0.528371	0.245427	0.0681714	0.00570107	0.0306701	0.501006	0.82032	0.525608	0.992564	1	0.584183	0.109767	0.0271905	0.000451707	0.00541756	0.297526
ENSG00000222046	DCDC2B	+	chr1	32674695	32680072	9	32	0.454018	0.999789	0.993178	0.823913	1	3	3	0.333333	NA	NA	NA	NA	8	31	0.457911	0.999731	0.995078	0.90179	1	9	12	0.319444	NA	NA	NA	NA	0.406101	0.49135	0.186422	0.0494469	0.150795	1	NA	NA	NA	NA	0.365438	0.376323	0.130552	0.025743	0.11273	0.506944
ENSG00000222046,ENSG00000160055	DCDC2B,TMEM234	+,-	chr1	32680073	32681797	4	7	0.492347	NA	NA	NA	NA	2	1	0	NA	NA	NA	NA	4	7	0.563776	NA	NA	NA	NA	5	13	0.520211	NA	NA	NA	NA	0.420918	NA	NA	NA	NA	1	NA	NA	NA	NA	0.34949	NA	NA	NA	NA	0.607391
ENSG00000160055	TMEM234	-	chr1	32681798	32687528	14	72	0.512421	0.999879	0.995461	0.59661	1	1	1	1	NA	NA	NA	NA	14	72	0.512121	0.999805	0.996018	0.555259	0.996529	11	25	0.266154	0.9974	0.894448	0.00451453	0.840588	0.597537	0.189551	0.0490575	0.0134017	0.0585236	1	NA	NA	NA	NA	0.597236	0.188576	0.0508607	0.0152271	0.0782949	0.544916
ENSG00000084623,ENSG00000160055	EIF3I,TMEM234	+,-	chr1	32687529	32687972	2	47	0.555446	0.999805	0.99363	0.387744	0.995382	NA	0	NA	NA	NA	NA	NA	2	47	0.555446	0.999728	0.995046	0.387744	0.995466	NA	NA	NA	NA	NA	NA	NA	0.52831	0.726975	0.416565	0.567812	0.738583	NA	NA	NA	NA	NA	0.52831	0.733639	0.454201	0.567812	0.770409	NA
ENSG00000084623	EIF3I	+	chr1	32687973	32697205	27	93	0.480312	0.999837	0.99449	0.396284	0.995382	27	93	0.479543	0.999914	0.995318	0.474582	0.998312	11	45	0.457037	0.999245	0.985205	0.312281	0.988771	15	33	0.454881	0.999927	0.996477	0.732831	0.993559	0.504233	0.687159	0.366244	0.0348073	0.117276	0.511325	0.663867	0.360147	0.0156927	0.0782292	0.297037	0.0329874	0.00710414	0.000622988	0.00693949	0.478802
ENSG00000220785	MTMR9LP	-	chr1	32697259	32707221	24	72	0.500836	0.999744	0.9918	0.483892	0.999984	20	53	0.591757	0.998331	0.895208	0.0605831	0.945276	23	67	0.446895	0.999762	0.995484	0.834089	1	10	14	0.577239	0.999868	0.994311	0.858808	0.998724	0.405347	7.7664e-05	1.01475e-05	1.94701e-05	0.000345935	0.378886	0.030606	0.00642806	0.00114944	0.0111345	0.427931	0.000883689	0.000130665	5.38198e-05	0.00103751	0.248158
ENSG00000183615	FAM167B	+	chr1	32712834	32714457	6	34	0.531793	0.99948	0.98202	0.35097	0.991887	6	34	0.531793	0.999721	0.984638	0.35097	0.990951	NA	0	NA	NA	NA	NA	NA	1	8	0.485119	NA	NA	NA	NA	0.407423	0.425002	0.147782	0.0440962	0.138779	0.407423	0.402708	0.141308	0.0440962	0.160447	NA	NA	NA	NA	NA	0.485119
ENSG00000182866	LCK	+	chr1	32716840	32751766	83	117	0.50543	0.999689	0.98983	0.371335	0.995382	83	117	0.505169	0.999828	0.991084	0.39045	0.995602	4	2	0.666667	NA	NA	NA	NA	46	89	0.409691	0.999816	0.992027	0.0617032	0.9712	0.539159	0.596895	0.26984	0.105926	0.255474	0.53897	0.604659	0.295789	0.115964	0.304571	0.666667	NA	NA	NA	NA	0.531059
ENSG00000252450	Y_RNA	-	chr1	32752053	32752162	1	1	1	NA	NA	NA	NA	1	1	1	NA	NA	NA	NA	NA	0	NA	NA	NA	NA	NA	NA	NA	NA	NA	NA	NA	NA	0	NA	NA	NA	NA	0	NA	NA	NA	NA	NA	NA	NA	NA	NA	NA
ENSG00000116478	HDAC1	+	chr1	32757687	32799236	94	67	0.511401	0.999839	0.994553	0.503971	0.999984	94	67	0.513272	0.999914	0.995312	0.467339	0.998312	14	15	0.396667	NA	NA	NA	NA	27	46	0.452483	0.999957	0.997275	0.367727	0.982426	0.562422	0.819821	0.500512	0.172044	0.352875	0.56404	0.786141	0.511656	0.165385	0.379559	0.515	NA	NA	NA	NA	0.558282
ENSG00000175130	MARCKSL1	-	chr1	32799433	32801980	6	7	0.484375	NA	NA	NA	NA	3	4	0.375	NA	NA	NA	NA	6	7	0.487603	NA	NA	NA	NA	1	2	1	NA	NA	NA	NA	0.636837	NA	NA	NA	NA	0.875	NA	NA	NA	NA	0.63361	NA	NA	NA	NA	0
ENSG00000233775	RP4-811H24.9	-	chr1	32814795	32816264	2	2	0.5	NA	NA	NA	NA	1	1	0	NA	NA	NA	NA	2	2	0.5	NA	NA	NA	NA	NA	NA	NA	NA	NA	NA	NA	1	NA	NA	NA	NA	1	NA	NA	NA	NA	1	NA	NA	NA	NA	NA
ENSG00000162526	TSSK3	+	chr1	32817122	32829913	28	53	0.465443	0.999797	0.993394	0.518546	0.999984	28	49	0.474924	0.999902	0.994889	0.493263	0.998312	12	24	0.461458	0.999592	0.992747	0.670694	1	9	7	0.492063	NA	NA	NA	NA	0.52571	0.731443	0.422474	0.877056	0.941155	0.558225	0.770154	0.499597	0.749552	0.881378	0.418634	0.67726	0.379052	0.373453	0.617524	0.507937
ENSG00000225828,ENSG00000162526	FAM229A,TSSK3	-,+	chr1	32826871	32829879	11	29	0.538588	0.999785	0.993059	0.831204	1	5	9	0.333333	NA	NA	NA	NA	11	29	0.539563	0.999765	0.99552	0.76861	1	8	14	0.415016	0.999844	0.993304	0.483974	0.982426	0.573016	0.611888	0.284419	0.225469	0.419794	0.222222	NA	NA	NA	NA	0.595424	0.544759	0.240779	0.0827362	0.25005	0.511362
ENSG00000160058	BSDC1	-	chr1	32830704	32860332	68	94	0.459913	0.999854	0.9949	0.162909	0.986316	12	11	0.590909	NA	NA	NA	NA	68	94	0.455839	0.99979	0.995834	0.148867	0.98445	24	72	0.533721	0.999975	0.997607	0.686265	0.989221	0.532116	0.398315	0.13466	0.0256588	0.0945673	0.409091	NA	NA	NA	NA	0.531296	0.432468	0.162321	0.0243101	0.108218	0.488582
ENSG00000224333	GAPDHP20	-	chr1	32867710	32868716	1	1	0	NA	NA	NA	NA	1	1	0	NA	NA	NA	NA	NA	0	NA	NA	NA	NA	NA	NA	NA	NA	NA	NA	NA	NA	0	NA	NA	NA	NA	0	NA	NA	NA	NA	NA	NA	NA	NA	NA	NA
ENSG00000254553	RP1-27O5.3	+	chr1	32930658	33005027	32	31	0.495699	0.999718	0.99087	0.732738	1	23	23	0.443478	0.99967	0.981602	0.339564	0.990951	10	13	0.615385	NA	NA	NA	NA	3	3	0.333333	NA	NA	NA	NA	0.687097	0.452939	0.163371	0.0168303	0.0692636	0.6	0.654444	0.349675	0.339564	0.57917	0.846154	NA	NA	NA	NA	0.333333
ENSG00000215897,ENSG00000254553	ZBTB8B,RP1-27O5.3	+,+	chr1	32930670	32953461	7	7	0.428571	NA	NA	NA	NA	6	6	0.5	NA	NA	NA	NA	1	1	0	NA	NA	NA	NA	NA	NA	NA	NA	NA	NA	NA	0.285714	NA	NA	NA	NA	0.166667	NA	NA	NA	NA	1	NA	NA	NA	NA	NA
ENSG00000254553,ENSG00000160062	RP1-27O5.3,ZBTB8A	+,+	chr1	33005028	33065772	94	67	0.542861	0.999887	0.995641	0.711643	1	68	47	0.580057	0.999831	0.991276	0.0564231	0.945276	56	48	0.480981	0.999196	0.984074	0.506295	0.995466	5	6	0.666667	NA	NA	NA	NA	0.612164	0.105666	0.0245362	0.00998089	0.0468292	0.515107	0.665667	0.362551	0.421733	0.655767	0.68882	0.151697	0.0389269	0.00754933	0.0466514	0.416667
ENSG00000176261,ENSG00000254553,ENSG00000160062	ZBTB8OS,RP1-27O5.3,ZBTB8A	-,+,+	chr1	33065773	33066393	2	21	0.496032	0.999675	0.98933	0.712192	1	2	17	0.588235	0.999822	0.990735	0.559132	0.998312	1	9	0.222222	NA	NA	NA	NA	1	4	0.5	NA	NA	NA	NA	0.662698	0.606757	0.279279	0.0879654	0.225741	0.666667	0.648981	0.343528	0.14847	0.353982	0.666667	NA	NA	NA	NA	0.75
ENSG00000176261,ENSG00000160062	ZBTB8OS,ZBTB8A	-,+	chr1	33066394	33066591	1	11	0.545455	NA	NA	NA	NA	1	10	0.5	NA	NA	NA	NA	1	2	1	NA	NA	NA	NA	NA	NA	NA	NA	NA	NA	NA	0.454545	NA	NA	NA	NA	0.5	NA	NA	NA	NA	0.5	NA	NA	NA	NA	NA
ENSG00000176261	ZBTB8OS	-	chr1	33066592	33116504	145	108	0.499651	0.999897	0.995837	0.48694	0.999984	13	38	0.462281	0.999779	0.98816	0.352462	0.990951	139	99	0.500847	0.999833	0.996304	0.369287	0.995466	66	67	0.561498	0.999486	0.976102	0.0858435	0.98229	0.553327	2.61935e-06	3.74896e-07	9.1381e-08	3.99731e-06	0.523684	0.76303	0.491292	0.953658	0.984848	0.562015	1.08642e-06	1.04765e-07	3.05873e-08	2.19754e-06	0.488652
ENSG00000162521	RBBP4	+	chr1	33116743	33145506	102	104	0.502049	0.999951	0.99688	0.600569	1	102	104	0.501324	0.999972	0.996943	0.591058	0.998312	5	4	0.5	NA	NA	NA	NA	34	30	0.448687	0.999856	0.993802	0.37475	0.982426	0.509258	0.29309	0.0861745	0.00489446	0.0274953	0.508585	0.304104	0.091561	0.00551168	0.0359239	0.5	NA	NA	NA	NA	0.613511
ENSG00000162521,ENSG00000162520	RBBP4,SYNC	+,-	chr1	33145507	33146258	NA	NA	NA	NA	NA	NA	NA	NA	NA	NA	NA	NA	NA	NA	NA	NA	NA	NA	NA	NA	NA	3	39	0.477844	0.999871	0.994454	0.0967411	0.98229	NA	NA	NA	NA	NA	NA	NA	NA	NA	NA	NA	NA	NA	NA	NA	0.478492
ENSG00000162520	SYNC	-	chr1	33146259	33169197	44	85	0.537116	0.999817	0.993952	0.3684	0.994915	44	85	0.538077	0.999899	0.994745	0.339639	0.990951	3	3	0	NA	NA	NA	NA	20	79	0.508964	0.999895	0.995382	0.554767	0.98482	0.522785	0.785049	0.483467	0.818353	0.91206	0.523436	0.788476	0.512961	0.851441	0.936798	0.333333	NA	NA	NA	NA	0.146961
ENSG00000224409	RP11-114B7.6	-	chr1	33183335	33190838	8	14	0.428571	NA	NA	NA	NA	7	13	0.461538	NA	NA	NA	NA	1	1	0	NA	NA	NA	NA	2	2	0.5	NA	NA	NA	NA	0.642857	NA	NA	NA	NA	0.692308	NA	NA	NA	NA	0	NA	NA	NA	NA	0.5
ENSG00000162522	KIAA1522	+	chr1	33207486	33240571	22	41	0.35813	0.998617	0.947846	0.0293884	0.986316	15	16	0.3125	NA	NA	NA	NA	10	35	0.402381	0.998869	0.977437	0.0490561	0.98445	11	45	0.492637	0.999926	0.996454	0.949101	1	0.49065	0.771113	0.472414	0.911998	0.959621	0.625	NA	NA	NA	NA	0.416667	0.695796	0.402492	0.310386	0.552992	0.545882
ENSG00000134684	YARS	-	chr1	33240840	33282367	114	114	0.500681	0.999967	0.997155	0.944853	1	4	4	0.25	NA	NA	NA	NA	114	114	0.500877	0.999953	0.997383	0.961351	1	50	74	0.49	0.99992	0.996254	0.690533	0.989431	0.524994	0.0599631	0.0134447	0.00550817	0.0299262	0.25	NA	NA	NA	NA	0.525203	0.0627024	0.0141072	0.00502357	0.0344367	0.484091
ENSG00000134684,ENSG00000116497	YARS,S100PBP	-,+	chr1	33282368	33283754	13	69	0.469009	0.99992	0.996312	0.894585	1	9	42	0.459675	0.99992	0.995503	0.890313	1	10	46	0.508802	0.99985	0.996468	0.954993	1	1	1	0	NA	NA	NA	NA	0.488858	0.756585	0.456142	0.580838	0.748921	0.403685	0.655119	0.350341	0.105114	0.286122	0.558088	0.535262	0.2326	0.0662107	0.21454	0
ENSG00000116497	S100PBP	+	chr1	33283755	33324476	147	143	0.509524	0.999954	0.996952	0.512712	0.999984	147	143	0.509542	0.999959	0.9966	0.515515	0.998312	3	3	0.666667	NA	NA	NA	NA	62	92	0.517304	0.999921	0.996282	0.0726493	0.98229	0.52579	0.104873	0.0242866	0.00182817	0.0127816	0.525873	0.139784	0.0349262	0.00176864	0.0153944	0.333333	NA	NA	NA	NA	0.494027
ENSG00000160097	FNDC5	-	chr1	33327869	33338083	22	57	0.471637	0.999818	0.993986	0.43696	0.995382	20	55	0.479697	0.999905	0.99501	0.507928	0.998312	6	7	0.428571	NA	NA	NA	NA	4	18	0.527778	0.999856	0.993826	1	1	0.382749	0.636063	0.309244	0.160477	0.337361	0.381515	0.609291	0.300208	0.18341	0.404378	0.571429	NA	NA	NA	NA	0.416667
ENSG00000121905	HPCA	+	chr1	33351595	33360194	5	5	0.2	NA	NA	NA	NA	4	4	0.25	NA	NA	NA	NA	1	1	0	NA	NA	NA	NA	NA	NA	NA	NA	NA	NA	NA	0.6	NA	NA	NA	NA	0.75	NA	NA	NA	NA	0	NA	NA	NA	NA	NA
ENSG00000121900,ENSG00000121905	TMEM54,HPCA	-,+	chr1	33360195	33364042	8	20	0.563333	0.999671	0.989178	0.712082	1	1	1	0	NA	NA	NA	NA	7	19	0.592982	0.99948	0.990483	0.582437	0.996529	2	2	0.166667	NA	NA	NA	NA	0.613333	0.71463	0.401096	0.533422	0.715614	0	NA	NA	NA	NA	0.645614	0.69989	0.407852	0.423856	0.659967	0.166667
ENSG00000121900	TMEM54	-	chr1	33364043	33367039	NA	NA	NA	NA	NA	NA	NA	NA	NA	NA	NA	NA	NA	NA	NA	NA	NA	NA	NA	NA	NA	1	1	0	NA	NA	NA	NA	NA	NA	NA	NA	NA	NA	NA	NA	NA	NA	NA	NA	NA	NA	NA	1
ENSG00000116514	RNF19B	-	chr1	33402046	33430286	71	95	0.504121	0.999673	0.989261	0.250757	0.98714	2	2	0.5	NA	NA	NA	NA	71	95	0.504993	0.999712	0.994835	0.239933	0.98445	49	75	0.497883	0.999954	0.997209	0.555071	0.98482	0.538869	0.672485	0.349092	0.196709	0.384737	0.5	NA	NA	NA	NA	0.539742	0.777698	0.508018	0.207005	0.436637	0.502217
ENSG00000217644	RP4-803A2.1	+	chr1	33445543	33446073	2	10	0.45	NA	NA	NA	NA	NA	0	NA	NA	NA	NA	NA	2	10	0.45	NA	NA	NA	NA	1	7	0.428571	NA	NA	NA	NA	0.75	NA	NA	NA	NA	NA	NA	NA	NA	NA	0.75	NA	NA	NA	NA	0.571429
ENSG00000239670,ENSG00000236065	RP4-803A2.2,RP1-117O3.2	+,+	chr1	33452676	33453834	5	29	0.563793	0.999674	0.989321	0.527734	0.999984	NA	0	NA	NA	NA	NA	NA	5	29	0.563793	0.999562	0.992157	0.527734	0.99645	3	12	0.75	NA	NA	NA	NA	0.571264	0.70522	0.389828	0.481705	0.672535	NA	NA	NA	NA	NA	0.571264	0.706826	0.417334	0.481705	0.709396	0.416667
ENSG00000236065	RP1-117O3.2	+	chr1	33453835	33473584	40	113	0.492645	0.999937	0.996617	0.688878	1	4	8	0.25	NA	NA	NA	NA	40	113	0.494733	0.999915	0.997069	0.770153	1	23	54	0.507014	0.999926	0.996462	0.840215	0.997961	0.527603	0.7551	0.453978	0.399734	0.601858	0.75	NA	NA	NA	NA	0.524027	0.78426	0.512305	0.463638	0.693886	0.615524
ENSG00000236065,ENSG00000004455	RP1-117O3.2,AK2	+,-	chr1	33473585	33498070	73	115	0.485003	0.999726	0.99116	0.044621	0.986316	3	4	0.375	NA	NA	NA	NA	73	115	0.484966	0.999621	0.993317	0.0432829	0.98445	28	68	0.477965	0.999942	0.996921	0.920774	1	0.558934	0.00132888	0.000236532	1.38582e-05	0.000263742	0.625	NA	NA	NA	NA	0.558967	0.00103813	0.000172507	1.29295e-05	0.000322148	0.558548
ENSG00000004455	AK2	-	chr1	33498071	33546597	38	92	0.493234	0.999861	0.995091	0.464841	0.9979	5	4	0.625	NA	NA	NA	NA	35	92	0.494734	0.999802	0.995981	0.463145	0.995466	14	22	0.537121	0.99985	0.993576	0.717867	0.992956	0.4706	0.788019	0.485121	0.582872	0.750661	0.875	NA	NA	NA	NA	0.468132	0.782671	0.511138	0.530753	0.745729	0.440152
ENSG00000142920	ADC	+	chr1	33546705	33586131	75	57	0.50754	0.999815	0.993901	0.912179	1	60	47	0.437739	0.999854	0.992597	0.333654	0.990951	19	19	0.618421	0.999528	0.991473	0.630893	1	30	56	0.42585	0.997584	0.901179	0.0221102	0.906494	0.405865	0.749407	0.44648	0.494909	0.68409	0.393412	0.728306	0.443763	0.440817	0.671127	0.473684	0.740844	0.464747	0.929583	0.972422	0.530782
ENSG00000116525	TRIM62	-	chr1	33611003	33647660	145	110	0.51047	0.999946	0.996805	0.86499	1	112	95	0.518805	0.99995	0.996375	0.793883	1	117	103	0.493837	0.999908	0.997004	0.833237	1	58	72	0.530147	0.999937	0.996794	0.311987	0.982426	0.510001	0.76945	0.470693	0.495935	0.685137	0.486946	0.788429	0.512901	0.767047	0.891118	0.53833	0.737229	0.459363	0.660781	0.831583	0.535108
ENSG00000160094	ZNF362	+	chr1	33722146	33764974	92	95	0.512796	0.99991	0.996104	0.859235	1	92	95	0.513475	0.999951	0.996398	0.873841	1	4	4	0.25	NA	NA	NA	NA	60	77	0.438321	0.999945	0.99701	0.473947	0.982426	0.507834	0.684284	0.363111	0.377819	0.581371	0.508565	0.698658	0.40509	0.428365	0.661398	0.25	NA	NA	NA	NA	0.531249
ENSG00000270115,ENSG00000160094	RP11-415J8.7,ZNF362	+,+	chr1	33726813	33727281	3	6	0.854167	NA	NA	NA	NA	3	6	0.854167	NA	NA	NA	NA	NA	0	NA	NA	NA	NA	NA	NA	NA	NA	NA	NA	NA	NA	0.8125	NA	NA	NA	NA	0.8125	NA	NA	NA	NA	NA	NA	NA	NA	NA	NA
ENSG00000256142,ENSG00000160094	AL513327.1,ZNF362	+,+	chr1	33764975	33766320	5	72	0.52381	0.999874	0.995377	0.340672	0.991887	5	72	0.52381	0.999931	0.995861	0.340672	0.990951	NA	0	NA	NA	NA	NA	NA	6	62	0.484842	0.99995	0.99713	0.244258	0.98229	0.491414	0.778274	0.478344	0.614027	0.774527	0.491414	0.784394	0.510631	0.614027	0.797393	NA	NA	NA	NA	NA	0.508077
ENSG00000184389,ENSG00000225313	A3GALT2P,RP11-415J8.3	-,+	chr1	33772967	33778491	4	7	0.857143	NA	NA	NA	NA	3	3	1	NA	NA	NA	NA	4	4	0.75	NA	NA	NA	NA	20	58	0.489576	0.99984	0.993112	0.641926	0.989221	0.285714	NA	NA	NA	NA	0.666667	NA	NA	NA	NA	0	NA	NA	NA	NA	0.504953
ENSG00000225313	RP11-415J8.3	+	chr1	33778492	33789223	17	37	0.501287	0.999716	0.990808	0.733964	1	4	4	0.375	NA	NA	NA	NA	16	34	0.506303	0.99953	0.991524	0.62243	0.999962	22	67	0.524914	0.999908	0.995839	0.875192	0.999721	0.415701	0.70412	0.388319	0.441497	0.639416	0.125	NA	NA	NA	NA	0.462185	0.745083	0.470003	0.691047	0.84988	0.513643
ENSG00000225313,ENSG00000134686	RP11-415J8.3,PHC2	+,-	chr1	33789224	33791644	14	114	0.497061	0.999968	0.997178	0.939987	1	2	6	0.666667	NA	NA	NA	NA	14	114	0.496898	0.999953	0.997381	0.994888	1	13	95	0.507683	0.999961	0.99736	0.823753	0.997961	0.506371	0.821473	0.501108	0.839396	0.924073	0.833333	NA	NA	NA	NA	0.505928	0.842314	0.535156	0.898602	0.957199	0.520656
ENSG00000134686	PHC2	-	chr1	33791645	33896653	148	129	0.502094	0.99993	0.99649	0.95444	1	52	56	0.59375	0.999738	0.98566	0.258581	0.990951	101	128	0.49006	0.999918	0.997092	0.948677	1	115	115	0.493722	0.999952	0.997183	0.129149	0.98229	0.537093	0.810752	0.496769	0.343708	0.547862	0.535714	0.609872	0.301001	0.231946	0.465093	0.528005	0.854717	0.537659	0.910193	0.962547	0.486617
ENSG00000222112,ENSG00000134686	7SK,PHC2	-,-	chr1	33802167	33802465	3	38	0.586466	0.999722	0.991026	0.581709	1	NA	0	NA	NA	NA	NA	NA	3	38	0.586466	0.999623	0.993371	0.581709	0.996529	2	25	0.567079	0.999902	0.995624	0.803573	0.997961	0.426692	0.766472	0.467693	0.763153	0.875955	NA	NA	NA	NA	NA	0.426692	0.770115	0.50132	0.763153	0.889473	0.422254
ENSG00000134686,ENSG00000233246	PHC2,RP11-415J8.5	-,+	chr1	33815953	33828846	29	83	0.530895	0.999207	0.971605	0.202127	0.986316	29	79	0.527185	0.999625	0.978838	0.257195	0.990951	6	6	0.583333	NA	NA	NA	NA	12	42	0.525227	0.999916	0.996108	0.758403	0.995057	0.437369	0.632269	0.30524	0.126668	0.288765	0.446504	0.650546	0.345247	0.155091	0.363312	0.333333	NA	NA	NA	NA	0.602608
ENSG00000121903	ZSCAN20	+	chr1	33938246	33962107	73	121	0.53264	0.99994	0.996682	0.983253	1	73	121	0.53264	0.999967	0.996806	0.983253	1	NA	0	NA	NA	NA	NA	NA	17	43	0.493909	0.999873	0.994519	0.782095	0.997961	0.485552	0.82157	0.501152	0.759622	0.873768	0.485552	0.828324	0.528512	0.759622	0.886835	NA	NA	NA	NA	NA	0.482281
ENSG00000121904	CSMD2	-	chr1	33979609	34631443	168	102	0.509792	0.999809	0.993732	0.418211	0.995382	115	83	0.516676	0.999864	0.993126	0.348517	0.990951	55	44	0.484848	0.999747	0.995303	0.989167	1	27	6	0.241935	NA	NA	NA	NA	0.510617	0.59943	0.272279	0.354615	0.55951	0.514085	0.527523	0.224166	0.280581	0.522098	0.507576	0.775383	0.506222	0.896575	0.956278	0.795699
ENSG00000227000,ENSG00000121904	HSPD1P14,CSMD2	+,-	chr1	34304124	34305741	1	1	0	NA	NA	NA	NA	1	1	0	NA	NA	NA	NA	NA	0	NA	NA	NA	NA	NA	NA	NA	NA	NA	NA	NA	NA	1	NA	NA	NA	NA	1	NA	NA	NA	NA	NA	NA	NA	NA	NA	NA
ENSG00000231163,ENSG00000121904	RP5-1007G16.1,CSMD2	+,-	chr1	34334554	34351059	6	6	0.5	NA	NA	NA	NA	NA	0	NA	NA	NA	NA	NA	6	6	0.5	NA	NA	NA	NA	NA	NA	NA	NA	NA	NA	NA	0.666667	NA	NA	NA	NA	NA	NA	NA	NA	NA	0.666667	NA	NA	NA	NA	NA
ENSG00000142698	C1orf94	+	chr1	34632484	34684732	3	1	0	NA	NA	NA	NA	NA	0	NA	NA	NA	NA	NA	3	1	0	NA	NA	NA	NA	2	2	1	NA	NA	NA	NA	1	NA	NA	NA	NA	NA	NA	NA	NA	NA	1	NA	NA	NA	NA	1
ENSG00000163866	SMIM12	-	chr1	35178338	35325417	329	156	0.502172	0.99997	0.997202	0.867214	1	8	8	0.625	NA	NA	NA	NA	326	156	0.501122	0.999958	0.997414	0.904715	1	155	128	0.512364	0.999982	0.997702	0.797777	0.997961	0.545316	0.012899	0.00254139	0.000839582	0.00699499	0.5	NA	NA	NA	NA	0.545129	0.0137165	0.00266981	0.000881422	0.00902147	0.523898
ENSG00000189280,ENSG00000163866	GJB5,SMIM12	+,-	chr1	35220648	35224113	5	7	0.857143	NA	NA	NA	NA	1	1	1	NA	NA	NA	NA	4	6	0.833333	NA	NA	NA	NA	4	10	0.433333	NA	NA	NA	NA	0.714286	NA	NA	NA	NA	1	NA	NA	NA	NA	0.666667	NA	NA	NA	NA	0.566667
ENSG00000189433,ENSG00000163866	GJB4,SMIM12	+,-	chr1	35225342	35227026	2	4	0.25	NA	NA	NA	NA	NA	0	NA	NA	NA	NA	NA	2	4	0.25	NA	NA	NA	NA	NA	NA	NA	NA	NA	NA	NA	0.25	NA	NA	NA	NA	NA	NA	NA	NA	NA	0.25	NA	NA	NA	NA	NA
ENSG00000189433,ENSG00000255811,ENSG00000163866	GJB4,RP1-34M23.5,SMIM12	+,-,-	chr1	35227027	35229325	4	6	0.666667	NA	NA	NA	NA	NA	0	NA	NA	NA	NA	NA	4	6	0.666667	NA	NA	NA	NA	1	1	0	NA	NA	NA	NA	0.166667	NA	NA	NA	NA	NA	NA	NA	NA	NA	0.166667	NA	NA	NA	NA	1
ENSG00000255811,ENSG00000163866	RP1-34M23.5,SMIM12	-,-	chr1	35229326	35253698	47	47	0.483536	0.99973	0.991284	0.655679	1	1	1	0	NA	NA	NA	NA	47	46	0.494048	0.999698	0.994648	0.827058	1	9	10	0.366667	NA	NA	NA	NA	0.472898	0.616851	0.290318	0.304809	0.50809	0	NA	NA	NA	NA	0.483178	0.64696	0.345197	0.424151	0.660199	0.183333
ENSG00000188910,ENSG00000255811,ENSG00000163866	GJB3,RP1-34M23.5,SMIM12	+,-,-	chr1	35246790	35251970	9	12	0.625	NA	NA	NA	NA	1	1	1	NA	NA	NA	NA	9	11	0.590909	NA	NA	NA	NA	11	18	0.333333	0.997937	0.913468	0.146174	0.98229	0.708333	NA	NA	NA	NA	0	NA	NA	NA	NA	0.772727	NA	NA	NA	NA	0.666667
ENSG00000187513,ENSG00000163866	GJA4,SMIM12	+,-	chr1	35258599	35261348	12	34	0.329412	0.99488	0.805497	0.0397126	0.986316	8	19	0.342105	0.999665	0.981304	0.286043	0.990951	9	19	0.368421	0.993662	0.863285	0.0998508	0.98445	8	30	0.538889	0.999717	0.987422	0.343959	0.982426	0.415686	0.744314	0.43991	0.583581	0.751027	0.552632	0.735234	0.453834	0.846198	0.935807	0.333333	0.715002	0.428486	0.188398	0.412774	0.49127
ENSG00000230163,ENSG00000163866	SMIM12-AS1,SMIM12	+,-	chr1	35316295	35317156	6	69	0.467271	0.999805	0.993609	0.607364	1	NA	0	NA	NA	NA	NA	NA	6	69	0.467271	0.999732	0.99509	0.607364	0.997914	1	54	0.507969	0.999945	0.996998	0.893196	1	0.543357	0.704293	0.388692	0.584923	0.751975	NA	NA	NA	NA	NA	0.543357	0.710563	0.422664	0.584923	0.781347	0.528956
ENSG00000116544	DLGAP3	-	chr1	35331037	35395186	48	51	0.525817	0.999772	0.992639	0.837935	1	2	3	0.333333	NA	NA	NA	NA	47	50	0.529667	0.99971	0.994822	0.923135	1	13	12	0.444444	NA	NA	NA	NA	0.579085	0.59247	0.265316	0.150614	0.323392	0.333333	NA	NA	NA	NA	0.580667	0.559466	0.254431	0.141155	0.349049	0.527778
ENSG00000241014	RP11-244H3.1	-	chr1	35439957	35447133	29	84	0.500918	0.999932	0.996527	0.629112	1	1	1	1	NA	NA	NA	NA	29	84	0.500557	0.999901	0.996948	0.608569	0.997914	18	28	0.471457	0.999863	0.994108	0.664035	0.989221	0.527808	0.670801	0.346558	0.417597	0.61771	0	NA	NA	NA	NA	0.528169	0.678045	0.379986	0.401055	0.641089	0.585641
ENSG00000241014,ENSG00000243749,ENSG00000163867	RP11-244H3.1,ZMYM6NB,ZMYM6	-,-,-	chr1	35447136	35450914	15	80	0.477796	0.999867	0.99523	0.241342	0.98714	3	7	0.428571	NA	NA	NA	NA	15	80	0.480689	0.99982	0.996174	0.239699	0.98445	11	17	0.520074	0.999854	0.993716	0.394277	0.982426	0.558365	0.0554345	0.0123731	0.000480516	0.00452566	0.428571	NA	NA	NA	NA	0.561773	0.0528756	0.011611	0.000327713	0.00415253	0.517181
ENSG00000163867	ZMYM6	-	chr1	35450955	35497569	144	102	0.491104	0.999895	0.995792	0.361719	0.994054	37	41	0.350407	0.9993	0.958153	0.162289	0.979538	141	102	0.49396	0.999859	0.996553	0.451539	0.995466	42	42	0.426238	0.999905	0.995745	0.63439	0.989221	0.545266	0.715917	0.402634	0.00630237	0.0330849	0.535772	0.65157	0.346281	0.431561	0.66411	0.542194	0.725806	0.442864	0.00940518	0.0551675	0.66027
ENSG00000197056	ZMYM1	+	chr1	35525387	35581460	90	106	0.473914	0.999834	0.9944	0.222015	0.98714	88	106	0.473197	0.999903	0.994911	0.212657	0.989275	5	5	0.6	NA	NA	NA	NA	22	33	0.494613	0.999416	0.972411	0.249534	0.98229	0.478694	0.72094	0.409118	0.423492	0.623266	0.479908	0.746983	0.469546	0.482556	0.704327	0.2	NA	NA	NA	NA	0.46532
ENSG00000116560	SFPQ	-	chr1	35641979	35658749	64	100	0.48874	0.999962	0.997083	0.906899	1	8	32	0.667188	0.999309	0.958804	0.0325284	0.944999	64	100	0.488559	0.999945	0.997322	0.924896	1	40	36	0.467763	0.999917	0.996133	0.207576	0.98229	0.540962	1.49161e-10	1.48559e-11	9.81509e-12	2.09107e-09	0.593229	0.654133	0.349439	0.313452	0.554649	0.54097	1.19207e-10	1.05432e-11	1.12225e-11	3.38965e-09	0.437685
ENSG00000146463	ZMYM4	+	chr1	35734568	35887659	367	127	0.490315	0.999894	0.99577	0.628581	1	367	127	0.489894	0.999983	0.997196	0.599315	0.998312	5	5	0.6	NA	NA	NA	NA	31	35	0.348118	0.996822	0.873906	0.0314663	0.931724	0.522378	0.0956285	0.0218488	0.00841261	0.0410968	0.522752	0.0880201	0.0199624	0.00700423	0.0430743	0.4	NA	NA	NA	NA	0.466485
ENSG00000240374,ENSG00000146463	Metazoa_SRP,ZMYM4	-,+	chr1	35757801	35758099	1	20	0.535	0.999722	0.991018	1	1	1	20	0.535	0.999853	0.992494	1	1	NA	0	NA	NA	NA	NA	NA	NA	NA	NA	NA	NA	NA	NA	0.485	0.73449	0.427086	0.673823	0.81686	0.485	0.732481	0.449598	0.673823	0.836846	NA	NA	NA	NA	NA	NA
ENSG00000229994,ENSG00000146463	RP4-765A10.1,ZMYM4	+,+	chr1	35816323	35817208	2	25	0.43219	0.999656	0.988616	0.596742	1	2	25	0.43219	0.999817	0.99043	0.596742	0.998312	NA	0	NA	NA	NA	NA	NA	NA	NA	NA	NA	NA	NA	NA	0.51219	0.767548	0.468873	0.900926	0.952944	0.51219	0.769661	0.499204	0.900926	0.95962	NA	NA	NA	NA	NA	NA
ENSG00000227409,ENSG00000146463	ZMYM4-AS1,ZMYM4	-,+	chr1	35824423	35831678	11	45	0.527778	0.99969	0.98985	0.431105	0.995382	11	45	0.527778	0.999833	0.991388	0.431105	0.998312	NA	0	NA	NA	NA	NA	NA	2	2	0.5	NA	NA	NA	NA	0.62037	0.530899	0.213085	0.0350364	0.117904	0.62037	0.521879	0.220277	0.0350364	0.137393	NA	NA	NA	NA	NA	1
ENSG00000142687	KIAA0319L	-	chr1	35899091	36023073	293	134	0.487849	0.999967	0.99716	0.269567	0.991644	10	13	0.564103	NA	NA	NA	NA	293	134	0.487792	0.999954	0.997387	0.277648	0.985329	88	79	0.447431	0.999927	0.996481	0.474402	0.982426	0.536141	0.000999856	0.000174202	1.26748e-05	0.000246104	0.564103	NA	NA	NA	NA	0.536239	0.00107032	0.00018538	1.34649e-05	0.000333244	0.579797
ENSG00000236274,ENSG00000142687	RP4-728D4.3,KIAA0319L	+,-	chr1	35975343	35977039	4	32	0.484375	0.999724	0.99107	0.69391	1	NA	0	NA	NA	NA	NA	NA	4	32	0.484375	0.999627	0.993443	0.69391	1	1	1	1	NA	NA	NA	NA	0.578125	0.712913	0.398852	0.527655	0.710942	NA	NA	NA	NA	NA	0.578125	0.715684	0.429273	0.527655	0.743497	1
ENSG00000020129	NCDN	+	chr1	36023552	36032875	24	85	0.510107	0.999958	0.997022	0.957741	1	24	85	0.511989	0.999976	0.997042	0.956139	1	13	18	0.518519	0.999659	0.994012	0.890272	1	15	15	0.654651	0.999738	0.988426	0.0421535	0.935082	0.535177	0.736211	0.429393	0.1713	0.351851	0.531707	0.785577	0.511194	0.285664	0.526418	0.694444	0.53729	0.23431	0.0508977	0.179997	0.59635
ENSG00000239636	RP4-728D4.2	-	chr1	36035414	36038970	16	70	0.452375	0.999857	0.99499	0.831753	1	11	24	0.652083	0.999539	0.973199	0.16622	0.982906	16	70	0.444218	0.999824	0.996208	0.427975	0.995466	8	38	0.43099	0.999845	0.993348	0.323721	0.982426	0.51143	0.529673	0.212153	0.227003	0.421662	0.660417	0.552489	0.24442	0.0937547	0.267368	0.48517	0.625702	0.321264	0.522762	0.739381	0.548205
ENSG00000239636,ENSG00000116819	RP4-728D4.2,TFAP2E	-,+	chr1	36038971	36043330	15	61	0.461885	0.999859	0.995024	0.899571	1	7	14	0.392857	NA	NA	NA	NA	15	55	0.460055	0.999776	0.995663	0.886166	1	3	5	0.160227	NA	NA	NA	NA	0.583236	0.534698	0.216406	0.166436	0.345563	0.511905	NA	NA	NA	NA	0.605856	0.556356	0.250916	0.196497	0.423559	0.814773
ENSG00000116819	TFAP2E	+	chr1	36043331	36060929	59	85	0.454278	0.999924	0.996385	0.661438	1	55	71	0.470212	0.99994	0.996105	0.795909	1	45	60	0.455417	0.999787	0.995795	0.49247	0.995466	23	27	0.516461	0.999876	0.994651	0.824004	0.997961	0.512602	0.768579	0.469942	0.599146	0.762605	0.496537	0.742932	0.464129	0.500549	0.719149	0.572163	0.796194	0.519204	0.963952	0.989766	0.541152
ENSG00000225306,ENSG00000116819	RP5-983H21.3,TFAP2E	+,+	chr1	36057977	36059256	7	18	0.514815	0.999738	0.991575	0.81011	1	5	11	0.495455	NA	NA	NA	NA	6	12	0.423611	NA	NA	NA	NA	2	2	0.5	NA	NA	NA	NA	0.417593	0.671492	0.347478	0.347726	0.552429	0.313636	NA	NA	NA	NA	0.444444	NA	NA	NA	NA	0
ENSG00000126067	PSMB2	-	chr1	36067185	36107445	168	95	0.522692	0.999874	0.995364	0.898351	1	NA	0	NA	NA	NA	NA	NA	168	95	0.522692	0.999824	0.996212	0.898351	1	10	36	0.442843	0.99989	0.995198	0.441224	0.982426	0.54417	0.14012	0.0341296	0.0138331	0.0598732	NA	NA	NA	NA	NA	0.54417	0.136435	0.0340527	0.0138331	0.0730717	0.424823
ENSG00000142686	C1orf216	-	chr1	36179476	36185073	14	82	0.498145	0.999933	0.99655	0.694793	1	3	3	0.333333	NA	NA	NA	NA	14	82	0.500047	0.999903	0.996962	0.656913	1	11	30	0.391224	0.999897	0.995465	0.391714	0.982426	0.510364	0.724017	0.412868	0.640589	0.793716	0.666667	NA	NA	NA	NA	0.509391	0.746767	0.472144	0.691648	0.850198	0.443088
ENSG00000092853	CLSPN	-	chr1	36185819	36235568	86	93	0.50615	0.999958	0.997014	0.747725	1	4	4	0.25	NA	NA	NA	NA	86	93	0.506367	0.999938	0.99727	0.718662	1	8	16	0.53125	0.99978	0.990364	0.884522	1	0.545406	0.0200888	0.0040234	0.000133728	0.00164279	0	NA	NA	NA	NA	0.546218	0.0199832	0.00399636	0.000107439	0.00173971	0.464286
ENSG00000092853,ENSG00000232335	CLSPN,RP11-435D7.3	-,+	chr1	36204990	36209177	4	19	0.684211	0.997938	0.920294	0.0923434	0.986316	NA	0	NA	NA	NA	NA	NA	4	19	0.684211	0.997508	0.944811	0.0923434	0.98445	NA	NA	NA	NA	NA	NA	NA	0.631579	0.641801	0.315699	0.20884	0.399401	NA	NA	NA	NA	NA	0.631579	0.634189	0.330319	0.20884	0.438851	NA
ENSG00000134698	EIF2C4	+	chr1	36273773	36323491	94	102	0.515032	0.999927	0.996427	0.585236	1	94	102	0.515106	0.999958	0.996566	0.541967	0.998312	5	5	0.4	NA	NA	NA	NA	76	86	0.572899	0.999051	0.9567	0.00278433	0.759049	0.488045	0.744366	0.439995	0.417429	0.617621	0.48757	0.744513	0.466327	0.380574	0.619724	0.6	NA	NA	NA	NA	0.532807
ENSG00000092847	EIF2C1	+	chr1	36335409	36395211	118	96	0.515082	0.99997	0.9972	0.890778	1	118	96	0.515155	0.999983	0.997188	0.890778	1	3	2	0.5	NA	NA	NA	NA	44	65	0.478868	0.99995	0.99713	0.857281	0.998724	0.500969	0.232236	0.0636514	0.00852352	0.0414362	0.500889	0.243829	0.0682785	0.00852352	0.0500594	0.5	NA	NA	NA	NA	0.500192
ENSG00000126070	EIF2C3	+	chr1	36396319	36522063	341	119	0.490133	0.999923	0.996361	0.580575	1	327	118	0.479343	0.999979	0.997108	0.851279	1	63	73	0.524706	0.999789	0.995827	0.555422	0.996529	51	47	0.610078	0.999757	0.98935	0.148806	0.98229	0.55195	0.000417406	5.70663e-05	0.000103507	0.00134024	0.563135	1.23225e-05	1.74384e-06	1.94182e-06	6.17029e-05	0.518338	0.71374	0.42661	0.761796	0.888742	0.475392
ENSG00000092850	TEKT2	+	chr1	36549676	36553876	11	13	0.692308	NA	NA	NA	NA	8	10	0.7	NA	NA	NA	NA	4	4	0.75	NA	NA	NA	NA	1	3	0.666667	NA	NA	NA	NA	0.538462	NA	NA	NA	NA	0.5	NA	NA	NA	NA	0.5	NA	NA	NA	NA	0.666667
ENSG00000116863	ADPRHL2	+	chr1	36554476	36559533	18	98	0.504513	0.999947	0.996811	0.767501	1	18	98	0.504381	0.999926	0.995686	0.770472	1	4	3	0.5	NA	NA	NA	NA	13	34	0.369543	0.999772	0.989996	0.081675	0.98229	0.544029	0.171526	0.0433754	0.00499013	0.0278675	0.544332	0.166819	0.0422427	0.00491779	0.0330275	0.333333	NA	NA	NA	NA	0.574096
ENSG00000171812	COL8A2	-	chr1	36560837	36590821	17	39	0.527778	0.999818	0.993976	0.926317	1	11	24	0.652778	0.999504	0.97077	0.239931	0.989755	13	22	0.401515	0.99855	0.970055	0.142198	0.98445	19	30	0.581818	0.99977	0.989918	0.140188	0.98229	0.585043	0.405817	0.138345	0.0439395	0.138399	0.611111	0.558253	0.250167	0.154588	0.362637	0.628788	0.60092	0.294571	0.142198	0.350755	0.426768
ENSG00000054116	TRAPPC3	-	chr1	36602173	36615098	51	114	0.538215	0.999903	0.995962	0.193779	0.986316	1	1	0	NA	NA	NA	NA	51	114	0.538359	0.999862	0.996592	0.19378	0.98445	26	61	0.441981	0.99996	0.997344	0.169061	0.98229	0.536859	0.214319	0.0574162	0.0229575	0.0869371	1	NA	NA	NA	NA	0.536753	0.122494	0.0302823	0.0242565	0.108199	0.531883
ENSG00000116871	MAP7D1	+	chr1	36621180	36646450	81	124	0.505804	0.999885	0.995591	0.255887	0.989697	79	124	0.509216	0.999935	0.995971	0.244925	0.989797	15	28	0.522565	0.999545	0.991804	1	1	29	91	0.465226	0.999975	0.9976	0.826626	0.997961	0.516618	0.29461	0.086848	0.0373059	0.123276	0.515402	0.288265	0.0857356	0.0374129	0.143741	0.438474	0.767598	0.498356	0.589553	0.784512	0.574112
ENSG00000054118	THRAP3	+	chr1	36690017	36770958	221	127	0.492868	0.99995	0.996873	0.250347	0.98714	220	127	0.492747	0.999971	0.996913	0.241981	0.989755	3	2	1	NA	NA	NA	NA	69	102	0.479753	0.999964	0.997429	0.957686	1	0.507071	0.83051	0.503974	0.401148	0.602987	0.505012	0.775663	0.504439	0.419319	0.653728	1	NA	NA	NA	NA	0.524241
ENSG00000214193	SH3D21	+	chr1	36771988	36787631	40	108	0.491752	0.999925	0.996391	0.374417	0.995382	40	108	0.488268	0.999955	0.996498	0.338623	0.990951	3	7	0.857143	NA	NA	NA	NA	9	65	0.517619	0.999938	0.996814	0.681209	0.989221	0.536081	0.44328	0.15786	0.107549	0.258283	0.533808	0.439478	0.163539	0.103734	0.283807	0.428571	NA	NA	NA	NA	0.52467
ENSG00000142694,ENSG00000214193	EVA1B,SH3D21	-,+	chr1	36787632	36789334	7	39	0.570574	0.999553	0.984897	0.178521	0.986316	6	37	0.537162	0.999722	0.984696	0.16963	0.983141	5	26	0.519231	0.999503	0.990938	0.329741	0.988771	NA	NA	NA	NA	NA	NA	NA	0.550549	0.645986	0.320517	0.264533	0.463885	0.627252	0.491508	0.196719	0.0828826	0.246385	0.519231	0.771299	0.502684	0.887266	0.952302	NA
ENSG00000142694,ENSG00000116883,ENSG00000214193	EVA1B,AL591845.1,SH3D21	-,+,+	chr1	36789335	36789755	4	32	0.520635	0.999828	0.994251	0.967655	1	4	32	0.512674	0.999879	0.993847	0.695023	0.998312	2	3	1	NA	NA	NA	NA	NA	NA	NA	NA	NA	NA	NA	0.416468	0.462937	0.169115	0.050407	0.152768	0.408507	0.341845	0.107085	0.0181038	0.0861624	1	NA	NA	NA	NA	NA
ENSG00000116883,ENSG00000214193	AL591845.1,SH3D21	+,+	chr1	36789756	36790484	3	7	0.459864	NA	NA	NA	NA	3	7	0.459864	NA	NA	NA	NA	NA	0	NA	NA	NA	NA	NA	NA	NA	NA	NA	NA	NA	NA	0.568707	NA	NA	NA	NA	0.568707	NA	NA	NA	NA	NA	NA	NA	NA	NA	NA
ENSG00000116883	AL591845.1	+	chr1	36790485	36794818	18	103	0.544899	0.999884	0.995569	0.362944	0.994054	18	103	0.545034	0.999936	0.995982	0.357615	0.9919	3	3	0.333333	NA	NA	NA	NA	10	26	0.435668	0.997766	0.905577	0.0572169	0.959464	0.576435	0.368001	0.119344	0.0361329	0.120368	0.576704	0.375421	0.125698	0.0335643	0.133282	0.666667	NA	NA	NA	NA	0.596703
ENSG00000196182	STK40	-	chr1	36805225	36851497	164	148	0.494787	0.999976	0.997266	0.902836	1	11	13	0.346154	NA	NA	NA	NA	163	148	0.496168	0.999966	0.997449	0.858542	1	89	113	0.487213	0.999935	0.996747	0.683504	0.989221	0.551858	0.0980743	0.0225615	0.000155089	0.00186635	0.5	NA	NA	NA	NA	0.553118	0.109428	0.0270606	0.000146649	0.0022468	0.504597
ENSG00000181817	LSM10	-	chr1	36856839	36863493	40	121	0.523061	0.99994	0.996694	0.840264	1	7	20	0.425	0.999738	0.985594	0.552116	0.998312	40	121	0.523384	0.999921	0.997123	0.982547	1	38	104	0.468112	0.999841	0.993188	0.0869547	0.98229	0.513482	0.584985	0.257749	0.086636	0.223501	0.375	0.67273	0.37162	0.321692	0.562409	0.518588	0.535564	0.232718	0.0585236	0.198067	0.54922
ENSG00000116885	OSCP1	-	chr1	36881428	36916086	144	123	0.51414	0.999944	0.996761	0.637726	1	140	118	0.538995	0.999962	0.996683	0.964335	1	96	95	0.443282	0.999529	0.991499	0.375883	0.995466	57	70	0.445219	0.999933	0.996691	0.771753	0.996085	0.469522	0.778152	0.478256	0.420288	0.619766	0.461035	0.74131	0.462499	0.391211	0.629136	0.523037	0.782103	0.51081	0.391609	0.632869	0.529323
ENSG00000116898	MRPS15	-	chr1	36921319	36930038	62	134	0.49728	0.999936	0.996615	0.677384	1	22	31	0.576344	0.999884	0.994102	0.698417	0.998312	62	134	0.494619	0.999903	0.996961	0.691087	1	40	101	0.47943	0.999947	0.99706	0.593844	0.986817	0.529411	0.475428	0.176963	0.0569581	0.166885	0.691398	0.381266	0.12885	0.00629741	0.0397856	0.525873	0.568342	0.261146	0.107808	0.296573	0.51282
ENSG00000119535	CSF3R	-	chr1	36931644	36948879	18	20	0.641667	0.999252	0.973222	0.188398	0.986316	4	5	0.8	NA	NA	NA	NA	15	16	0.614583	NA	NA	NA	NA	73	128	0.49551	0.999952	0.997187	0.969895	1	0.641667	0.689103	0.368828	0.385328	0.588043	0.6	NA	NA	NA	NA	0.645833	NA	NA	NA	NA	0.494979
ENSG00000234481	RP4-614N24.1	+	chr1	37238741	37241369	NA	NA	NA	NA	NA	NA	NA	NA	NA	NA	NA	NA	NA	NA	NA	NA	NA	NA	NA	NA	NA	1	1	0	NA	NA	NA	NA	NA	NA	NA	NA	NA	NA	NA	NA	NA	NA	NA	NA	NA	NA	NA	0
ENSG00000163873	GRIK3	-	chr1	37261128	37499730	8	8	0.25	NA	NA	NA	NA	3	3	0	NA	NA	NA	NA	5	5	0.4	NA	NA	NA	NA	2	2	0	NA	NA	NA	NA	0.625	NA	NA	NA	NA	1	NA	NA	NA	NA	0.4	NA	NA	NA	NA	1
ENSG00000223944	RP5-1180C18.1	-	chr1	37728340	37790701	13	14	0.357143	NA	NA	NA	NA	6	7	0.285714	NA	NA	NA	NA	7	7	0.428571	NA	NA	NA	NA	3	1	0.333333	NA	NA	NA	NA	0.714286	NA	NA	NA	NA	0.857143	NA	NA	NA	NA	0.571429	NA	NA	NA	NA	0.333333
ENSG00000233621	RP11-422J8.1	-	chr1	37920480	37940012	84	114	0.510519	0.999781	0.992938	0.211684	0.986316	3	3	1	NA	NA	NA	NA	84	114	0.509706	0.999737	0.995165	0.233287	0.98445	46	88	0.507502	0.99993	0.996569	0.344876	0.982426	0.515469	0.487483	0.184056	0.194531	0.381941	0.666667	NA	NA	NA	NA	0.515398	0.506618	0.211003	0.180524	0.40304	0.414749
ENSG00000163874	ZC3H12A	+	chr1	37940153	37949980	41	128	0.504183	0.999962	0.997082	0.569112	1	41	128	0.503463	0.999978	0.997068	0.499119	0.998312	10	42	0.488095	0.999743	0.995254	0.894586	1	20	92	0.493978	0.999948	0.997086	0.972574	1	0.527828	0.47944	0.17927	0.157217	0.332512	0.527818	0.426903	0.156162	0.152972	0.360254	0.470238	0.683178	0.387043	0.333671	0.576628	0.462284
ENSG00000163875	MEAF6	-	chr1	37958176	37980375	70	134	0.499147	0.999967	0.997162	0.802123	1	13	9	0.407407	NA	NA	NA	NA	69	134	0.49905	0.999954	0.99739	0.804546	1	51	105	0.480507	0.999975	0.997604	0.872058	0.99969	0.498007	0.844943	0.508455	0.435985	0.634389	0.574074	NA	NA	NA	NA	0.497727	0.860417	0.538623	0.493203	0.718092	0.520376
ENSG00000163877	SNIP1	-	chr1	38002142	38019903	46	131	0.495466	0.999925	0.996394	0.588398	1	10	14	0.488095	NA	NA	NA	NA	46	131	0.497559	0.999895	0.996894	0.633424	1	34	87	0.529924	0.99979	0.99082	0.233641	0.98229	0.542765	0.758335	0.458365	0.691914	0.829093	0.52381	NA	NA	NA	NA	0.542643	0.771163	0.502454	0.675866	0.840149	0.508709
ENSG00000163877,ENSG00000232273	SNIP1,FTH1P1	-,+	chr1	38010364	38010895	3	58	0.534483	0.999801	0.993516	0.593933	1	1	3	0.333333	NA	NA	NA	NA	3	57	0.54269	0.999701	0.994688	0.581301	0.996529	2	18	0.425926	0.999828	0.992582	0.691921	0.989431	0.573851	0.647122	0.321728	0.261499	0.460753	0.333333	NA	NA	NA	NA	0.585088	0.63025	0.326461	0.201734	0.430522	0.62037
ENSG00000163879	DNALI1	+	chr1	38022520	38032416	19	33	0.497475	0.999828	0.994257	0.883447	1	6	10	0.2	NA	NA	NA	NA	16	28	0.594813	0.999474	0.990367	0.249506	0.98445	8	13	0.538462	NA	NA	NA	NA	0.627525	0.65806	0.333305	0.225208	0.41945	0.75	NA	NA	NA	NA	0.539116	0.740562	0.464475	0.855725	0.94025	0.461538
ENSG00000134697	GNL2	-	chr1	38032459	38061536	92	122	0.519097	0.999924	0.99638	0.9756	1	2	2	0.5	NA	NA	NA	NA	92	122	0.519048	0.999887	0.996822	0.986238	1	50	65	0.392376	0.999485	0.975991	0.089052	0.98229	0.571571	1.49354e-09	1.28358e-10	1.75347e-09	1.49983e-07	0.5	NA	NA	NA	NA	0.57162	3.55519e-09	2.61164e-10	1.98616e-09	2.14563e-07	0.585539
ENSG00000169218	RSPO1	-	chr1	38076951	38100595	1	1	1	NA	NA	NA	NA	NA	0	NA	NA	NA	NA	NA	1	1	1	NA	NA	NA	NA	1	1	0	NA	NA	NA	NA	1	NA	NA	NA	NA	NA	NA	NA	NA	NA	1	NA	NA	NA	NA	1
ENSG00000116922	C1orf109	-	chr1	38147242	38157914	51	125	0.506935	0.999913	0.996158	0.29344	0.991887	6	7	0.857143	NA	NA	NA	NA	51	125	0.506492	0.999887	0.996822	0.337107	0.988771	39	99	0.44479	0.999923	0.996347	0.136695	0.98229	0.483088	0.83841	0.506353	0.79507	0.897545	0.857143	NA	NA	NA	NA	0.482447	0.840726	0.534624	0.758975	0.886639	0.430283
ENSG00000134690	CDCA8	+	chr1	38158090	38175391	73	137	0.529507	0.999864	0.995164	0.0604152	0.986316	73	137	0.529173	0.999928	0.995783	0.0632335	0.945276	3	4	0.75	NA	NA	NA	NA	24	89	0.511062	0.999954	0.997232	0.99769	1	0.494506	0.905991	0.516219	0.693936	0.83012	0.494694	0.911512	0.539894	0.712065	0.857974	0.5	NA	NA	NA	NA	0.5063
ENSG00000183317	EPHA10	-	chr1	38179552	38230805	77	66	0.495309	0.99984	0.994574	0.79329	1	20	17	0.578431	0.999857	0.992767	0.840903	1	62	56	0.471888	0.999739	0.9952	0.650288	1	13	14	0.47619	0.999765	0.989685	0.815954	0.997961	0.522115	0.654097	0.329152	0.399323	0.601468	0.696078	0.590694	0.28036	0.114742	0.302397	0.503878	0.740073	0.463433	0.790665	0.906347	0.880952
ENSG00000214141	ACTN4P2	+	chr1	38242342	38245090	2	2	0.5	NA	NA	NA	NA	NA	0	NA	NA	NA	NA	NA	2	2	0.5	NA	NA	NA	NA	1	1	0	NA	NA	NA	NA	1	NA	NA	NA	NA	NA	NA	NA	NA	NA	1	NA	NA	NA	NA	0
ENSG00000185090	MANEAL	+	chr1	38259474	38266809	12	37	0.43018	0.999454	0.980834	0.373789	0.995382	12	31	0.405914	0.999676	0.981988	0.358968	0.993003	6	12	0.458333	NA	NA	NA	NA	4	5	0.85	NA	NA	NA	NA	0.448198	0.653778	0.32887	0.249972	0.447945	0.422043	0.606978	0.298147	0.214327	0.444075	0.541667	NA	NA	NA	NA	0.65
ENSG00000185090,ENSG00000233728	MANEAL,RP11-109P14.9	+,-	chr1	38265392	38266551	4	12	0.454894	NA	NA	NA	NA	4	12	0.461839	NA	NA	NA	NA	1	1	0	NA	NA	NA	NA	1	5	0.466667	NA	NA	NA	NA	0.613228	NA	NA	NA	NA	0.606283	NA	NA	NA	NA	1	NA	NA	NA	NA	0.466667
ENSG00000196449	YRDC	-	chr1	38268616	38272650	15	111	0.464252	0.999954	0.996945	0.986256	1	12	65	0.594872	0.999602	0.977334	0.347447	0.990951	15	111	0.453399	0.99995	0.997362	0.857638	1	7	101	0.484864	0.999952	0.997167	0.406903	0.982426	0.51667	0.719069	0.406711	0.171749	0.352429	0.450256	0.725499	0.440467	0.749293	0.881211	0.513523	0.714474	0.427521	0.107229	0.295585	0.52298
ENSG00000196449,ENSG00000197982	YRDC,C1orf122	-,+	chr1	38272651	38273857	2	8	0.4375	NA	NA	NA	NA	1	3	0.333333	NA	NA	NA	NA	2	5	0.5	NA	NA	NA	NA	1	4	0.75	NA	NA	NA	NA	0.5625	NA	NA	NA	NA	0.333333	NA	NA	NA	NA	0.7	NA	NA	NA	NA	0.75
ENSG00000197982	C1orf122	+	chr1	38273858	38275126	1	4	0.678571	NA	NA	NA	NA	1	4	0.678571	NA	NA	NA	NA	NA	0	NA	NA	NA	NA	NA	NA	NA	NA	NA	NA	NA	NA	0.321429	NA	NA	NA	NA	0.321429	NA	NA	NA	NA	NA	NA	NA	NA	NA	NA
ENSG00000188786	MTF1	-	chr1	38279851	38325292	81	122	0.490142	0.999872	0.995328	0.30988	0.991887	7	9	0.555556	NA	NA	NA	NA	80	122	0.490629	0.999816	0.996126	0.306609	0.988319	37	82	0.464465	0.999952	0.997171	0.968123	1	0.505479	0.61261	0.285189	0.431409	0.6302	0.277778	NA	NA	NA	NA	0.510239	0.581857	0.274973	0.296603	0.538883	0.411487
ENSG00000230610,ENSG00000188786	AL929472.1,MTF1	-,-	chr1	38292232	38293886	2	4	0.416667	NA	NA	NA	NA	NA	0	NA	NA	NA	NA	NA	2	4	0.416667	NA	NA	NA	NA	2	2	0	NA	NA	NA	NA	0.666667	NA	NA	NA	NA	NA	NA	NA	NA	NA	0.666667	NA	NA	NA	NA	0.5
ENSG00000235673,ENSG00000188786	RP11-109P14.8,MTF1	+,-	chr1	38306658	38307348	2	16	0.59375	NA	NA	NA	NA	NA	0	NA	NA	NA	NA	NA	2	16	0.59375	NA	NA	NA	NA	1	1	1	NA	NA	NA	NA	0.46875	NA	NA	NA	NA	NA	NA	NA	NA	NA	0.46875	NA	NA	NA	NA	1
ENSG00000230955,ENSG00000204084	RP11-109P14.10,INPP5B	+,-	chr1	38326369	38327252	2	84	0.483538	0.999768	0.992533	0.105174	0.986316	2	6	0.666667	NA	NA	NA	NA	2	84	0.482701	0.999654	0.993957	0.0972167	0.98445	3	76	0.489671	0.999969	0.997505	0.876039	0.999732	0.547806	0.0249127	0.00511914	0.000320725	0.00332009	0.833333	NA	NA	NA	NA	0.546633	0.0256143	0.00524881	0.000518593	0.00602447	0.595385
ENSG00000204084	INPP5B	-	chr1	38327253	38412729	208	147	0.506961	0.999978	0.997279	0.205055	0.986316	31	33	0.606061	0.999743	0.985958	0.290646	0.990951	208	147	0.507063	0.999967	0.997456	0.216422	0.98445	95	119	0.460002	0.999937	0.996791	0.172694	0.98229	0.529008	0.000694924	0.000108715	5.63519e-08	2.67893e-06	0.631313	0.510841	0.210948	0.0494765	0.173746	0.528569	0.0010127	0.000167713	6.69861e-08	4.13081e-06	0.491152
ENSG00000183431	SF3A3	-	chr1	38422647	38456593	84	135	0.508387	0.999959	0.997038	0.897769	1	12	20	0.5	0.999835	0.991502	0.851141	1	83	135	0.511061	0.99994	0.997284	0.932069	1	58	105	0.514399	0.999908	0.995856	0.05967	0.964649	0.525592	0.194379	0.0506419	0.0117743	0.0530999	0.6	0.700511	0.40762	0.545384	0.752651	0.526506	0.216113	0.0597772	0.0148465	0.0770976	0.555342
ENSG00000183386	FHL3	-	chr1	38462442	38471278	27	112	0.468914	0.99974	0.991637	0.33151	0.991887	2	3	0.333333	NA	NA	NA	NA	27	111	0.472762	0.999654	0.993942	0.350797	0.988771	23	92	0.528298	0.999908	0.995849	0.337167	0.982426	0.543157	0.687796	0.367281	0.0961999	0.239968	0.333333	NA	NA	NA	NA	0.547673	0.695432	0.401936	0.0906182	0.265574	0.544938
ENSG00000183520	UTP11L	+	chr1	38474930	38490496	36	88	0.478972	0.999929	0.996469	0.431641	0.995382	32	87	0.484562	0.999963	0.996711	0.479371	0.998312	6	7	0.285714	NA	NA	NA	NA	18	48	0.523823	0.999903	0.995671	0.907423	1	0.524928	0.567423	0.241475	0.156803	0.332034	0.530438	0.578173	0.26818	0.159589	0.370101	0.571429	NA	NA	NA	NA	0.357355
ENSG00000185668	POU3F1	-	chr1	38509523	38512450	1	34	0.413978	0.999025	0.964395	0.106752	0.986316	1	1	0	NA	NA	NA	NA	1	34	0.415059	0.998847	0.976748	0.116311	0.98445	1	1	0	NA	NA	NA	NA	0.507829	0.752096	0.450242	0.754899	0.870301	1	NA	NA	NA	NA	0.506748	0.794873	0.518432	0.739278	0.875762	0
ENSG00000224592	RP5-884C9.2	+	chr1	38512986	38584697	225	142	0.471722	0.999749	0.991938	0.248407	0.98714	224	142	0.472042	0.99985	0.992365	0.271375	0.990951	62	41	0.46477	0.999756	0.995413	0.525227	0.99645	NA	NA	NA	NA	NA	NA	NA	0.53452	0.0523467	0.0113673	0.00616876	0.0325469	0.536935	0.0254419	0.00510396	0.00180003	0.0156023	0.411537	0.619272	0.314476	0.218802	0.450887	NA
ENSG00000223589,ENSG00000224592	RP5-884C9.3,RP5-884C9.2	-,+	chr1	38546244	38546583	2	5	0.416667	NA	NA	NA	NA	2	4	0.583333	NA	NA	NA	NA	2	2	0	NA	NA	NA	NA	NA	NA	NA	NA	NA	NA	NA	0.383333	NA	NA	NA	NA	0.416667	NA	NA	NA	NA	0.5	NA	NA	NA	NA	NA
ENSG00000237290	RP11-214L19.1	-	chr1	38674706	38680439	5	7	0.714286	NA	NA	NA	NA	5	7	0.714286	NA	NA	NA	NA	NA	0	NA	NA	NA	NA	NA	NA	NA	NA	NA	NA	NA	NA	0.714286	NA	NA	NA	NA	0.714286	NA	NA	NA	NA	NA	NA	NA	NA	NA	NA
ENSG00000200796	U6	+	chr1	38862331	38862437	1	2	0.5	NA	NA	NA	NA	NA	0	NA	NA	NA	NA	NA	1	2	0.5	NA	NA	NA	NA	NA	NA	NA	NA	NA	NA	NA	0	NA	NA	NA	NA	NA	NA	NA	NA	NA	0	NA	NA	NA	NA	NA
ENSG00000238063	RP11-329N22.1	+	chr1	38940868	38942156	3	13	0.653846	NA	NA	NA	NA	3	13	0.653846	NA	NA	NA	NA	NA	0	NA	NA	NA	NA	NA	NA	NA	NA	NA	NA	NA	NA	0.576923	NA	NA	NA	NA	0.576923	NA	NA	NA	NA	NA	NA	NA	NA	NA	NA
ENSG00000116954	RRAGC	-	chr1	39303870	39325495	86	129	0.541231	0.99934	0.976629	0.0490194	0.986316	4	12	0.666667	NA	NA	NA	NA	86	129	0.537297	0.99862	0.971675	0.0496834	0.98445	38	60	0.522539	0.999957	0.997292	0.979153	1	0.524562	0.424874	0.147587	0.0254731	0.0940516	0.583333	NA	NA	NA	NA	0.534483	0.639723	0.336708	0.0225687	0.102616	0.551015
ENSG00000228436	RP5-864K19.4	+	chr1	39325672	39351478	18	107	0.491122	0.999717	0.990832	0.106497	0.986316	18	107	0.495499	0.999864	0.993117	0.100507	0.961945	3	13	0.384615	NA	NA	NA	NA	8	49	0.597279	0.998842	0.948008	0.0651974	0.977994	0.522086	0.745577	0.441412	0.560823	0.734388	0.517526	0.754656	0.480374	0.582881	0.776132	0.538462	NA	NA	NA	NA	0.589796
ENSG00000228436,ENSG00000214114	RP5-864K19.4,MYCBP	+,-	chr1	39328636	39330174	NA	NA	NA	NA	NA	NA	NA	NA	NA	NA	NA	NA	NA	NA	NA	NA	NA	NA	NA	NA	NA	3	40	0.494639	0.999961	0.997363	0.71117	0.992051	NA	NA	NA	NA	NA	NA	NA	NA	NA	NA	NA	NA	NA	NA	NA	0.545941
ENSG00000228436,ENSG00000214114,ENSG00000131233	RP5-864K19.4,MYCBP,GJA9	+,-,-	chr1	39330175	39347289	53	125	0.485073	0.999883	0.995547	0.422754	0.995382	51	120	0.492318	0.999951	0.996397	0.720538	0.998312	18	72	0.479977	0.999571	0.992347	0.342888	0.988771	26	63	0.415476	0.999911	0.995962	0.76934	0.995479	0.521568	0.841403	0.50726	0.965431	0.988846	0.513932	0.832556	0.529508	0.782082	0.90171	0.528125	0.791866	0.516807	0.930036	0.972552	0.698413
ENSG00000228436,ENSG00000158315	RP5-864K19.4,RHBDL2	+,-	chr1	39351479	39385068	121	126	0.464506	0.999927	0.99644	0.351292	0.991887	121	126	0.466122	0.999961	0.996646	0.370866	0.995266	5	5	0.2	NA	NA	NA	NA	30	35	0.7	0.998414	0.928198	0.0717829	0.98229	0.487626	0.794779	0.488927	0.559661	0.733958	0.48608	0.804908	0.520539	0.595967	0.784654	0.4	NA	NA	NA	NA	0.547619
ENSG00000158315	RHBDL2	-	chr1	39385069	39407471	53	90	0.4522	0.999734	0.991397	0.396328	0.995382	52	90	0.456361	0.999888	0.994267	0.527246	0.998312	3	4	0	NA	NA	NA	NA	13	23	0.5	0.999605	0.981857	0.344167	0.982426	0.568523	0.650433	0.325488	0.17044	0.350585	0.564778	0.675956	0.375412	0.263999	0.501379	0.75	NA	NA	NA	NA	0.326087
ENSG00000174574	AKIRIN1	+	chr1	39456895	39471731	54	141	0.460013	0.9351	0.339185	1.74338e-05	0.00978378	54	141	0.460027	0.962488	0.385744	1.77877e-05	0.00980072	1	1	0	NA	NA	NA	NA	57	99	0.515467	0.999947	0.997052	0.258911	0.98229	0.524755	0.776231	0.476963	0.384708	0.588039	0.52477	0.784746	0.510812	0.377533	0.616439	0	NA	NA	NA	NA	0.531403
ENSG00000168653	NDUFS5	+	chr1	39491990	39500308	41	111	0.532563	0.999924	0.996381	0.603231	1	41	111	0.532991	0.999956	0.996529	0.58028	0.998312	4	5	0.4	NA	NA	NA	NA	19	44	0.519296	0.999838	0.993009	0.205175	0.98229	0.523724	0.0928825	0.0212136	0.00902351	0.0432567	0.523466	0.0870438	0.0195941	0.00994104	0.055832	0.7	NA	NA	NA	NA	0.616251
ENSG00000127603	MACF1	+	chr1	39546988	39952849	1004	160	0.486915	0.999904	0.995977	0.0250087	0.986316	1002	160	0.487019	0.999947	0.996289	0.0259506	0.944999	30	34	0.470588	0.999545	0.991785	0.54046	0.996529	247	114	0.47311	0.999954	0.997218	0.243038	0.98229	0.506509	0.757936	0.45791	0.0231885	0.0875237	0.506261	0.764391	0.493063	0.0245222	0.107236	0.544118	0.665343	0.365633	0.336835	0.580122	0.492691
ENSG00000270040,ENSG00000127603	RP11-416A14.1,MACF1	+,+	chr1	39672184	39672629	1	9	0.407407	NA	NA	NA	NA	1	9	0.407407	NA	NA	NA	NA	NA	0	NA	NA	NA	NA	NA	1	2	0	NA	NA	NA	NA	0.518519	NA	NA	NA	NA	0.518519	NA	NA	NA	NA	NA	NA	NA	NA	NA	0
ENSG00000226438,ENSG00000127603	RP11-420K8.1,MACF1	-,+	chr1	39715510	39723321	25	74	0.510157	0.999893	0.995768	0.961925	1	25	73	0.516656	0.999941	0.996136	0.9833	1	2	2	0.5	NA	NA	NA	NA	1	1	0	NA	NA	NA	NA	0.554563	0.371778	0.121056	0.0172597	0.0706382	0.561426	0.350268	0.112421	0.017386	0.0838879	0.5	NA	NA	NA	NA	0
ENSG00000217897,ENSG00000127603	RP11-420K8.2,MACF1	-,+	chr1	39769966	39770570	NA	NA	NA	NA	NA	NA	NA	NA	NA	NA	NA	NA	NA	NA	NA	NA	NA	NA	NA	NA	NA	1	1	1	NA	NA	NA	NA	NA	NA	NA	NA	NA	NA	NA	NA	NA	NA	NA	NA	NA	NA	NA	0
ENSG00000255103,ENSG00000127603	KIAA0754,MACF1	+,+	chr1	39876151	39882154	21	76	0.473924	0.999887	0.995632	0.986149	1	21	76	0.473924	0.999938	0.996039	0.986149	1	NA	0	NA	NA	NA	NA	NA	5	9	0.5	NA	NA	NA	NA	0.449665	0.680312	0.358507	0.243065	0.440307	0.449665	0.68195	0.38307	0.243065	0.477463	NA	NA	NA	NA	NA	0.611111
ENSG00000183682	BMP8A	+	chr1	39957318	39987951	15	28	0.425595	0.999633	0.987837	0.510679	0.999984	13	27	0.45679	0.999824	0.990868	0.603208	0.998312	3	3	0.333333	NA	NA	NA	NA	2	2	0	NA	NA	NA	NA	0.622024	0.577865	0.251099	0.0785933	0.209228	0.623457	0.587893	0.277293	0.0975248	0.27439	0.666667	NA	NA	NA	NA	1
ENSG00000182109,ENSG00000183682	RP11-69E11.4,BMP8A	-,+	chr1	39987952	39991607	1	67	0.771921	0	0	1.00342e-07	6.79053e-05	1	23	0.413043	0.999693	0.982976	0.369116	0.995002	1	64	0.832799	0	0	1.19647e-08	9.83765e-06	21	89	0.904746	0	0	9.29075e-16	3.54591e-12	0.442807	0.765736	0.466721	0.631861	0.787098	0.152174	0.3639	0.119945	0.00309096	0.0235226	0.496117	0.745646	0.470727	0.981349	0.998691	0.469977
ENSG00000182109	RP11-69E11.4	-	chr1	39991608	39997509	24	123	0.698437	0	0	1.73766e-15	2.10431e-12	17	77	0.444032	0.999629	0.979166	0.296226	0.990951	24	121	0.744791	0	0	1.12448e-16	2.5472e-13	15	75	0.905244	0	0	3.88063e-12	5.69646e-09	0.530818	0.803627	0.493765	0.90668	0.956435	0.657514	0.00282384	0.000492112	9.42266e-05	0.00155118	0.504857	0.701351	0.409634	0.380363	0.623062	0.487001
ENSG00000182109,ENSG00000243970	RP11-69E11.4,PPIEL	-,-	chr1	39997510	40011859	31	126	0.77582	0	0	1.29768e-17	2.29679e-14	4	5	0.4	NA	NA	NA	NA	31	126	0.777518	0	0	1.26469e-17	4.67934e-14	16	69	0.933276	0	0	1.88405e-12	3.26848e-09	0.512302	0.526205	0.209267	0.239099	0.436076	0.4	NA	NA	NA	NA	0.512289	0.521077	0.221094	0.227847	0.461746	0.511017
ENSG00000243970	PPIEL	-	chr1	40011860	40024379	27	110	0.780104	0	0	2.05324e-14	2.05404e-11	NA	0	NA	NA	NA	NA	NA	27	110	0.780104	0	0	2.05324e-14	2.76254e-11	19	83	0.93395	0	0	6.18826e-15	1.96818e-11	0.576379	0.607362	0.279821	0.0312558	0.108795	NA	NA	NA	NA	NA	0.576379	0.607189	0.301189	0.0312558	0.12871	0.512062
ENSG00000090621	PABPC4	-	chr1	40026488	40042462	25	109	0.518604	0.999889	0.995678	0.348554	0.991887	2	2	0	NA	NA	NA	NA	25	109	0.518983	0.999838	0.996345	0.330679	0.988771	11	71	0.539014	0.999877	0.994671	0.0168106	0.896833	0.495994	0.774055	0.474836	0.757946	0.872764	0	NA	NA	NA	NA	0.49637	0.784486	0.512509	0.786258	0.902829	0.524723
ENSG00000090621,ENSG00000228060	PABPC4,RP11-15J6.1	-,+	chr1	40030832	40038875	32	112	0.524569	0.998846	0.956914	0.0316706	0.986316	1	2	0.5	NA	NA	NA	NA	32	112	0.525011	0.99847	0.968436	0.0324366	0.98445	22	74	0.530641	0.999893	0.995304	0.26511	0.98229	0.539644	0.0994786	0.0229748	0.00850696	0.0413822	0.5	NA	NA	NA	NA	0.540097	0.0982883	0.0240052	0.00829486	0.0500669	0.477694
ENSG00000090621,ENSG00000228060,ENSG00000201457	PABPC4,RP11-15J6.1,SNORA55	-,+,-	chr1	40033046	40033180	NA	NA	NA	NA	NA	NA	NA	NA	NA	NA	NA	NA	NA	NA	NA	NA	NA	NA	NA	NA	NA	1	1	0	NA	NA	NA	NA	NA	NA	NA	NA	NA	NA	NA	NA	NA	NA	NA	NA	NA	NA	NA	1
ENSG00000163909	HEYL	-	chr1	40089825	40105617	30	44	0.423864	0.999296	0.975023	0.241832	0.98714	11	8	0.65625	NA	NA	NA	NA	24	39	0.371795	0.995812	0.909826	0.0396585	0.98445	4	5	0.8	NA	NA	NA	NA	0.530682	0.720608	0.408677	0.405392	0.60723	0.59375	NA	NA	NA	NA	0.538462	0.730425	0.449712	0.418602	0.655843	0.4
ENSG00000116981	NT5C1A	-	chr1	40124793	40137710	23	38	0.514693	0.999824	0.994144	0.811056	1	NA	0	NA	NA	NA	NA	NA	23	38	0.514693	0.999758	0.995437	0.811056	1	2	3	1	NA	NA	NA	NA	0.600219	0.762139	0.46306	0.87398	0.939625	NA	NA	NA	NA	NA	0.600219	0.768656	0.499631	0.87398	0.947681	1
ENSG00000116983	HPCAL4	-	chr1	40144320	40157361	35	71	0.558663	0.997661	0.908553	0.0429204	0.986316	17	17	0.583333	0.999679	0.982132	0.333906	0.990951	27	66	0.568969	0.997458	0.943692	0.0665223	0.98445	34	102	0.519333	0.99986	0.993974	0.347848	0.982426	0.553951	0.638153	0.311864	0.446892	0.643598	0.441176	0.735063	0.453656	1	1	0.571116	0.625077	0.320819	0.393979	0.634907	0.547089
ENSG00000084072	PPIE	+	chr1	40157854	40222853	84	130	0.512872	0.999908	0.996064	0.383884	0.995382	76	129	0.502659	0.999951	0.996385	0.413169	0.998312	19	27	0.551587	0.999587	0.992652	0.967172	1	55	109	0.504387	0.999973	0.997569	0.977014	1	0.374908	8.02473e-13	1.27972e-14	1.40757e-12	4.31824e-10	0.373435	7.43604e-13	1.69158e-14	1.62688e-12	5.8219e-10	0.559524	0.549823	0.244971	0.183286	0.406489	0.436093
ENSG00000225333,ENSG00000084072	RP1-144F13.4,PPIE	+,+	chr1	40183700	40184267	1	2	1	NA	NA	NA	NA	1	1	1	NA	NA	NA	NA	1	1	1	NA	NA	NA	NA	1	1	0	NA	NA	NA	NA	0.5	NA	NA	NA	NA	1	NA	NA	NA	NA	0	NA	NA	NA	NA	1
ENSG00000084072,ENSG00000116985	PPIE,BMP8B	+,-	chr1	40222854	40229586	7	64	0.475478	0.999626	0.987566	0.531361	1	6	38	0.559211	0.999919	0.995476	0.841285	1	7	61	0.432353	0.998725	0.974049	0.341115	0.988771	27	104	0.503528	0.999946	0.997041	0.801034	0.997961	0.644193	0.00312632	0.000556224	9.74668e-05	0.00127524	0.548246	0.611725	0.302904	0.143728	0.347472	0.640279	0.00445738	0.000838259	0.000286029	0.00373932	0.52839
ENSG00000116985	BMP8B	-	chr1	40229587	40254533	32	77	0.495429	0.999816	0.993938	0.960866	1	2	3	0.333333	NA	NA	NA	NA	32	77	0.494779	0.999766	0.995533	0.932596	1	15	16	0.5	0.999839	0.99307	0.846759	0.997961	0.665899	0.00212499	0.000389673	0.000114337	0.00145186	1	NA	NA	NA	NA	0.665249	0.00147583	0.000269862	0.000154397	0.00233888	0.458333
ENSG00000261798	RP1-118J21.25	+	chr1	40254648	40255843	NA	NA	NA	NA	NA	NA	NA	NA	NA	NA	NA	NA	NA	NA	NA	NA	NA	NA	NA	NA	NA	6	21	0.333333	0.998917	0.951234	0.0716106	0.98229	NA	NA	NA	NA	NA	NA	NA	NA	NA	NA	NA	NA	NA	NA	NA	0.666667
ENSG00000043514	TRIT1	-	chr1	40306708	40349183	165	135	0.495674	0.999947	0.996821	0.93548	1	3	4	0.25	NA	NA	NA	NA	165	135	0.496	0.999924	0.997145	0.927912	1	50	99	0.509206	0.999956	0.997267	0.702268	0.989887	0.53024	0.301653	0.0897013	0.0502075	0.152304	0.75	NA	NA	NA	NA	0.530044	0.312543	0.0981441	0.0536956	0.186461	0.492202
ENSG00000116990	MYCL1	-	chr1	40361098	40367928	9	40	0.512738	0.999736	0.991519	0.178	0.986316	NA	0	NA	NA	NA	NA	NA	9	40	0.512738	0.999643	0.993739	0.178	0.98445	16	98	0.51053	0.99998	0.997683	0.972006	1	0.590595	0.415314	0.142961	0.100618	0.247131	NA	NA	NA	NA	NA	0.590595	0.375032	0.129581	0.100618	0.283781	0.540024
ENSG00000168389	MFSD2A	+	chr1	40420802	40435638	48	121	0.520445	0.999951	0.996899	0.940648	1	47	121	0.521929	0.999975	0.997008	0.845783	1	11	15	0.266667	NA	NA	NA	NA	16	49	0.457483	0.999841	0.993156	0.403817	0.982426	0.505382	0.548018	0.226412	0.124067	0.284158	0.502853	0.624445	0.314726	0.145248	0.349739	0.5	NA	NA	NA	NA	0.486395
ENSG00000168389,ENSG00000228477	MFSD2A,RP3-342P20.2	+,+	chr1	40428352	40429076	1	2	0	NA	NA	NA	NA	1	2	0	NA	NA	NA	NA	NA	0	NA	NA	NA	NA	NA	1	9	0.444444	NA	NA	NA	NA	0.5	NA	NA	NA	NA	0.5	NA	NA	NA	NA	NA	NA	NA	NA	NA	1
ENSG00000131236	CAP1	+	chr1	40505905	40538321	136	123	0.503588	0.999826	0.994204	0.372494	0.995382	136	123	0.50392	0.999902	0.994886	0.374906	0.995378	19	32	0.5	0.999718	0.994912	0.876723	1	101	80	0.487776	0.999984	0.997717	0.697986	0.989647	0.550362	0.000381386	5.17953e-05	2.13327e-06	5.6614e-05	0.549762	0.000267506	4.04539e-05	3.06568e-06	8.98189e-05	0.617188	0.571602	0.264404	0.0701713	0.223115	0.502106
ENSG00000131238	PPT1	-	chr1	40538379	40563375	107	128	0.494993	0.999913	0.996172	0.646897	1	27	84	0.434198	0.999848	0.992234	0.149947	0.975158	106	127	0.502286	0.99988	0.996759	0.759271	1	69	76	0.522723	0.999853	0.993712	0.111224	0.98229	0.535327	3.98988e-08	3.48228e-09	5.13739e-12	1.24427e-09	0.575468	0.459167	0.174947	0.0758717	0.231685	0.538504	2.97462e-08	3.45992e-09	4.78336e-12	1.76984e-09	0.505612
ENSG00000117000	RLF	+	chr1	40627045	40706593	278	141	0.500013	0.999961	0.997069	0.384784	0.995382	278	141	0.500048	0.999978	0.997091	0.385451	0.995378	6	5	0.5	NA	NA	NA	NA	54	72	0.496127	0.999966	0.99746	0.896857	1	0.53377	0.0886864	0.02014	0.000232051	0.00256519	0.533736	0.0337779	0.00711001	0.000238555	0.0032625	0.7	NA	NA	NA	NA	0.553109
ENSG00000207508,ENSG00000117000	U6,RLF	+,+	chr1	40643515	40643621	1	14	0.494048	NA	NA	NA	NA	1	14	0.494048	NA	NA	NA	NA	NA	0	NA	NA	NA	NA	NA	NA	NA	NA	NA	NA	NA	NA	0.589286	NA	NA	NA	NA	0.589286	NA	NA	NA	NA	NA	NA	NA	NA	NA	NA
ENSG00000188800	TMCO2	+	chr1	40711619	40717363	9	8	0.4375	NA	NA	NA	NA	6	6	0.666667	NA	NA	NA	NA	3	3	0	NA	NA	NA	NA	2	2	1	NA	NA	NA	NA	0.5625	NA	NA	NA	NA	0.666667	NA	NA	NA	NA	0.333333	NA	NA	NA	NA	0.5
ENSG00000259943	RP1-39G22.7	-	chr1	40722099	40723639	10	91	0.475017	0.999557	0.985023	0.163405	0.986316	2	5	0.6	NA	NA	NA	NA	10	91	0.47396	0.999342	0.987414	0.13691	0.98445	5	39	0.429558	0.99973	0.988033	0.514335	0.982426	0.558499	0.0323331	0.00674755	0.00362509	0.0219384	0.6	NA	NA	NA	NA	0.557931	0.0314088	0.00658369	0.00364526	0.0270093	0.624589
ENSG00000084073	ZMPSTE24	+	chr1	40723779	40759856	72	128	0.5063	0.999919	0.996299	0.878294	1	72	128	0.5063	0.999955	0.996505	0.878294	1	NA	0	NA	NA	NA	NA	NA	30	54	0.515668	0.999915	0.996074	0.273122	0.982426	0.533948	0.533334	0.21516	0.199759	0.38846	0.533948	0.536717	0.231266	0.199759	0.427021	NA	NA	NA	NA	NA	0.449373
ENSG00000231296,ENSG00000084073	RP1-39G22.4,ZMPSTE24	-,+	chr1	40728344	40728656	1	14	0.530952	NA	NA	NA	NA	1	14	0.530952	NA	NA	NA	NA	NA	0	NA	NA	NA	NA	NA	NA	NA	NA	NA	NA	NA	NA	0.516667	NA	NA	NA	NA	0.516667	NA	NA	NA	NA	NA	NA	NA	NA	NA	NA
ENSG00000225627,ENSG00000084073	RP1-39G22.5,ZMPSTE24	+,+	chr1	40747986	40749177	2	15	0.666667	NA	NA	NA	NA	2	15	0.666667	NA	NA	NA	NA	NA	0	NA	NA	NA	NA	NA	1	1	0	NA	NA	NA	NA	0.533333	NA	NA	NA	NA	0.533333	NA	NA	NA	NA	NA	NA	NA	NA	NA	0
ENSG00000049089	COL9A2	-	chr1	40766159	40783488	99	144	0.521624	0.999914	0.996184	0.921196	1	11	36	0.625	0.999658	0.980923	0.224128	0.989755	99	144	0.521876	0.999886	0.996813	0.849177	1	33	82	0.508446	0.999964	0.997423	0.937913	1	0.559285	2.51001e-05	3.23276e-06	3.32126e-06	8.19067e-05	0.569444	0.597678	0.287723	0.24733	0.48265	0.55994	2.26574e-05	2.78458e-06	3.16208e-06	0.00010587	0.546512
ENSG00000227311	RP1-228H13.1	-	chr1	40798748	40799230	NA	NA	NA	NA	NA	NA	NA	NA	NA	NA	NA	NA	NA	NA	NA	NA	NA	NA	NA	NA	NA	2	11	0.363636	NA	NA	NA	NA	NA	NA	NA	NA	NA	NA	NA	NA	NA	NA	NA	NA	NA	NA	NA	0.909091
ENSG00000084070	SMAP2	+	chr1	40810522	40888998	241	156	0.495887	0.999979	0.997285	0.663685	1	240	156	0.495895	0.999988	0.997257	0.651494	0.998312	29	28	0.428571	0.999511	0.991121	0.607581	0.997914	169	118	0.535994	0.999986	0.997732	0.882962	1	0.521252	0.143573	0.0351825	0.00308936	0.0193108	0.521114	0.153772	0.0383181	0.00334523	0.0248953	0.589286	0.661006	0.361254	0.356226	0.601002	0.527025
ENSG00000213172,ENSG00000084070	RP1-228H13.2,SMAP2	+,+	chr1	40830438	40830855	1	4	0.5	NA	NA	NA	NA	1	3	0.333333	NA	NA	NA	NA	1	1	1	NA	NA	NA	NA	1	1	0	NA	NA	NA	NA	0.25	NA	NA	NA	NA	0.333333	NA	NA	NA	NA	0	NA	NA	NA	NA	0
ENSG00000187801	ZFP69B	+	chr1	40915774	40929390	41	124	0.52129	0.999795	0.993346	0.20429	0.986316	41	124	0.519653	0.999893	0.994506	0.232408	0.989755	3	3	0.666667	NA	NA	NA	NA	11	25	0.35	0.999653	0.984312	0.158006	0.98229	0.497249	0.807993	0.495626	0.782761	0.889089	0.497996	0.818948	0.524992	0.805593	0.915612	0.666667	NA	NA	NA	NA	0.526667
ENSG00000260920	RP1-228H13.5	+	chr1	40929991	40932436	12	117	0.516103	0.999518	0.983507	0.093033	0.986316	12	117	0.517304	0.999698	0.983209	0.0810383	0.961945	3	3	0.333333	NA	NA	NA	NA	9	76	0.578869	0.999898	0.995476	0.292182	0.982426	0.525407	0.778527	0.478608	0.669695	0.814419	0.526296	0.78336	0.510088	0.630726	0.80824	0.666667	NA	NA	NA	NA	0.498183
ENSG00000187815	ZFP69	+	chr1	40942887	40958828	63	119	0.493125	0.999919	0.996289	0.596983	1	49	98	0.517264	0.999915	0.995353	0.348655	0.990951	54	109	0.469566	0.999463	0.990095	0.111859	0.98445	30	46	0.552019	0.999559	0.979871	0.133083	0.98229	0.503578	0.69225	0.372779	0.34297	0.547114	0.513433	0.63678	0.328367	0.363701	0.604092	0.491577	0.789845	0.515688	0.718799	0.864043	0.601398
ENSG00000187815,ENSG00000238287	ZFP69,RP11-656D10.3	+,-	chr1	40958829	40962015	10	66	0.53826	0.999311	0.975523	0.0362981	0.986316	8	43	0.519444	0.999905	0.994983	0.59192	0.998312	9	57	0.543734	0.997864	0.953277	0.0590236	0.98445	8	24	0.567163	0.99976	0.989498	0.414907	0.982426	0.526429	0.386127	0.128525	0.107692	0.258571	0.508103	0.666198	0.363261	0.910416	0.963766	0.557728	0.161422	0.0415967	0.026557	0.115042	0.637996
ENSG00000238287	RP11-656D10.3	-	chr1	40962016	40974333	31	121	0.540535	0.999919	0.996279	0.468619	0.997939	11	16	0.447917	NA	NA	NA	NA	31	121	0.543046	0.999878	0.996734	0.368367	0.995466	28	48	0.428704	0.99986	0.993994	0.482156	0.982426	0.513271	0.80094	0.492323	0.81937	0.912667	0.46875	NA	NA	NA	NA	0.508679	0.808977	0.524984	0.735033	0.872841	0.730787
ENSG00000164002	EXO5	+	chr1	40974413	40981425	25	101	0.503643	0.999931	0.996517	0.635754	1	25	101	0.503524	0.999961	0.996644	0.627292	0.998312	1	3	0.333333	NA	NA	NA	NA	18	51	0.503408	0.999911	0.995965	0.582573	0.986817	0.517183	0.709864	0.395217	0.348495	0.552964	0.516665	0.712052	0.422374	0.310074	0.551654	1	NA	NA	NA	NA	0.461504
ENSG00000227278,ENSG00000164002	RP11-656D10.5,EXO5	-,+	chr1	40980133	40980729	2	32	0.493016	0.999876	0.995419	0.692041	1	2	32	0.493016	0.999932	0.995898	0.692041	0.998312	NA	0	NA	NA	NA	NA	NA	2	44	0.646059	0.999708	0.986943	0.012385	0.887422	0.509737	0.734523	0.427139	0.654364	0.803944	0.509737	0.738154	0.457812	0.654364	0.8257	NA	NA	NA	NA	NA	0.530204
ENSG00000238186,ENSG00000164002	RP11-656D10.6,EXO5	-,+	chr1	40981426	40982228	NA	NA	NA	NA	NA	NA	NA	NA	NA	NA	NA	NA	NA	NA	NA	NA	NA	NA	NA	NA	NA	1	1	1	NA	NA	NA	NA	NA	NA	NA	NA	NA	NA	NA	NA	NA	NA	NA	NA	NA	NA	NA	0
ENSG00000117010	ZNF684	+	chr1	40997233	41013841	58	111	0.498257	0.999945	0.996784	0.705085	1	58	111	0.497951	0.999969	0.996862	0.685267	0.998312	3	3	0.666667	NA	NA	NA	NA	25	45	0.480556	0.999892	0.995285	0.645407	0.989221	0.516464	0.717216	0.404241	0.587456	0.753414	0.517265	0.711286	0.421144	0.530734	0.742454	0	NA	NA	NA	NA	0.546111
ENSG00000117016	RIMS3	-	chr1	41086351	41131329	98	121	0.523953	0.999937	0.996626	0.666324	1	5	4	0	NA	NA	NA	NA	98	121	0.525389	0.999924	0.997148	0.778444	1	29	84	0.548304	0.999763	0.989609	0.251695	0.98229	0.477902	0.808063	0.49567	0.635843	0.790219	0.5	NA	NA	NA	NA	0.4786	0.826139	0.530795	0.705696	0.857636	0.390878
ENSG00000237899	RP4-739H11.3	-	chr1	41134761	41153260	15	80	0.542799	0.999765	0.992448	0.640931	1	NA	0	NA	NA	NA	NA	NA	15	80	0.542799	0.99968	0.994359	0.640931	1	9	51	0.476456	0.999904	0.995728	0.838986	0.997961	0.406917	0.0184818	0.00371453	0.000284333	0.00299964	NA	NA	NA	NA	NA	0.406917	0.0110826	0.00216423	0.000284333	0.00373061	0.291815
ENSG00000066136	NFYC	+	chr1	41157320	41237275	310	149	0.515482	0.99998	0.997294	0.645548	1	310	149	0.515493	0.999989	0.997263	0.670939	0.998312	18	19	0.473684	0.999494	0.990766	0.686243	1	153	108	0.506668	0.999979	0.997668	0.849795	0.997961	0.536238	6.49937e-06	8.46161e-07	6.6705e-08	3.0574e-06	0.536237	7.77982e-06	1.00247e-06	7.2089e-08	3.84219e-06	0.578947	0.716865	0.430896	0.686243	0.846931	0.502557
ENSG00000198974,ENSG00000066136	MIR30E,NFYC	+,+	chr1	41220027	41220118	1	1	1	NA	NA	NA	NA	1	1	1	NA	NA	NA	NA	NA	0	NA	NA	NA	NA	NA	NA	NA	NA	NA	NA	NA	NA	1	NA	NA	NA	NA	1	NA	NA	NA	NA	NA	NA	NA	NA	NA	NA
ENSG00000117013	KCNQ4	+	chr1	41249684	41306124	176	143	0.505403	0.999882	0.995526	0.495169	0.999984	173	143	0.487461	0.999894	0.994522	0.326592	0.990951	41	38	0.583333	0.99925	0.985278	0.355455	0.990048	32	43	0.449612	0.999874	0.994557	0.527358	0.982426	0.468987	0.671932	0.348322	0.170284	0.350483	0.468499	0.604887	0.296025	0.0883117	0.257483	0.638158	0.659041	0.358554	0.43872	0.673033	0.410853
ENSG00000264582,ENSG00000117013	Metazoa_SRP,KCNQ4	+,+	chr1	41270518	41270811	1	1	1	NA	NA	NA	NA	1	1	1	NA	NA	NA	NA	NA	0	NA	NA	NA	NA	NA	NA	NA	NA	NA	NA	NA	NA	1	NA	NA	NA	NA	1	NA	NA	NA	NA	NA	NA	NA	NA	NA	NA
ENSG00000179862	CITED4	-	chr1	41326729	41328018	4	21	0.492063	0.999783	0.993003	1	1	1	1	1	NA	NA	NA	NA	4	21	0.484127	0.999674	0.994268	0.894105	1	NA	NA	NA	NA	NA	NA	NA	0.373016	0.650399	0.325437	0.14135	0.310612	1	NA	NA	NA	NA	0.365079	0.611651	0.306112	0.094999	0.272954	NA
ENSG00000229528	RP5-1066H13.4	+	chr1	41329586	41342342	2	2	0	NA	NA	NA	NA	NA	0	NA	NA	NA	NA	NA	2	2	0	NA	NA	NA	NA	1	1	1	NA	NA	NA	NA	0	NA	NA	NA	NA	NA	NA	NA	NA	NA	0	NA	NA	NA	NA	1
ENSG00000228940	RP11-348A7.1	-	chr1	41403776	41405435	1	1	1	NA	NA	NA	NA	NA	0	NA	NA	NA	NA	NA	1	1	1	NA	NA	NA	NA	NA	NA	NA	NA	NA	NA	NA	1	NA	NA	NA	NA	NA	NA	NA	NA	NA	1	NA	NA	NA	NA	NA
ENSG00000171793	CTPS1	+	chr1	41445007	41478235	117	142	0.536415	0.999775	0.992736	0.228655	0.98714	117	140	0.529421	0.999898	0.994682	0.334978	0.990951	20	25	0.64	0.998527	0.969499	0.120692	0.98445	35	69	0.447058	0.999923	0.996376	0.496206	0.982426	0.496943	0.819353	0.500308	0.893206	0.948792	0.499289	0.811374	0.522542	0.746577	0.879738	0.36	0.623254	0.319169	0.120692	0.317272	0.510105
ENSG00000171790	SLFNL1	-	chr1	41481269	41488909	38	103	0.498107	0.999912	0.996138	0.956748	1	38	102	0.503555	0.999945	0.996241	0.798804	1	25	51	0.540305	0.999692	0.99455	0.779086	1	28	79	0.454189	0.999927	0.996485	0.778449	0.997592	0.538489	0.382942	0.126424	0.0864954	0.223239	0.548013	0.353212	0.113252	0.0728918	0.225529	0.510458	0.623943	0.319839	0.550235	0.75896	0.517963
ENSG00000010803	SCMH1	-	chr1	41492872	41707826	556	154	0.505144	0.999902	0.995941	0.684578	1	168	118	0.487745	0.999971	0.996923	0.803884	1	554	154	0.504707	0.999834	0.996309	0.396172	0.995466	127	104	0.535726	0.999947	0.997052	0.53202	0.982426	0.547039	0.021097	0.00425607	0.000157813	0.00189121	0.523429	0.385798	0.131384	0.0735628	0.226645	0.545589	0.0206557	0.00411348	0.000226034	0.00314113	0.491171
ENSG00000215893,ENSG00000010803	RP4-635E8.1,SCMH1	+,-	chr1	41564310	41564808	1	3	0.25	NA	NA	NA	NA	NA	0	NA	NA	NA	NA	NA	1	3	0.25	NA	NA	NA	NA	NA	NA	NA	NA	NA	NA	NA	0.416667	NA	NA	NA	NA	NA	NA	NA	NA	NA	0.416667	NA	NA	NA	NA	NA
ENSG00000235358	RP11-399E6.1	+	chr1	41708045	41750533	75	88	0.489411	0.999864	0.995156	0.950693	1	75	88	0.489411	0.999926	0.995692	0.950693	1	NA	0	NA	NA	NA	NA	NA	11	14	0.357143	0.999648	0.984037	0.549503	0.983461	0.512367	0.7924	0.487669	0.560885	0.734388	0.512367	0.79794	0.517888	0.560885	0.763873	NA	NA	NA	NA	NA	0.571429
ENSG00000204060	FOXO6	+	chr1	41827594	41849262	44	67	0.512509	0.999871	0.995301	0.864125	1	44	65	0.51033	0.999928	0.99578	0.839949	1	4	4	0.5	NA	NA	NA	NA	4	4	0.25	NA	NA	NA	NA	0.402594	0.699537	0.382128	0.127204	0.289642	0.416264	0.743335	0.464711	0.232751	0.466123	0	NA	NA	NA	NA	0.5
ENSG00000127129	EDN2	-	chr1	41944446	41950344	9	17	0.617647	0.999504	0.98298	0.50953	0.999984	NA	0	NA	NA	NA	NA	NA	9	17	0.617647	0.999353	0.987738	0.50953	0.995466	NA	NA	NA	NA	NA	NA	NA	0.823529	0.433918	0.15275	0.00733478	0.0371567	NA	NA	NA	NA	NA	0.823529	0.389545	0.138135	0.00733478	0.0458037	NA
ENSG00000127124	HIVEP3	-	chr1	41972036	42501596	1945	165	0.493246	0.999986	0.997305	0.904414	1	131	91	0.457823	0.999777	0.988045	0.206361	0.988898	1938	165	0.493377	0.999981	0.997477	0.951304	1	293	131	0.48968	0.999977	0.997642	0.907691	1	0.523727	0.00672543	0.00128822	6.99502e-05	0.000987238	0.495107	0.778508	0.506533	0.859935	0.938993	0.5238	0.00713105	0.00137388	6.44047e-05	0.00118781	0.545013
ENSG00000230881,ENSG00000127124	RP11-486B10.3,HIVEP3	+,-	chr1	42001114	42001539	4	79	0.453044	0.999757	0.992181	0.345857	0.991887	NA	0	NA	NA	NA	NA	NA	4	79	0.453044	0.999667	0.994162	0.345857	0.988771	NA	NA	NA	NA	NA	NA	NA	0.556299	0.451075	0.162179	0.0730765	0.199799	NA	NA	NA	NA	NA	0.556299	0.433871	0.16306	0.0730765	0.229394	NA
ENSG00000230638,ENSG00000127124	RP11-486B10.4,HIVEP3	+,-	chr1	42007740	42010258	12	83	0.485241	0.999871	0.995308	0.798902	1	1	1	0	NA	NA	NA	NA	12	82	0.491159	0.99983	0.996265	0.848355	1	2	3	0	NA	NA	NA	NA	0.544779	0.478908	0.178817	0.165043	0.343632	0	NA	NA	NA	NA	0.551423	0.448026	0.171418	0.143518	0.352659	0.666667
ENSG00000044012	GUCA2B	+	chr1	42619092	42621495	2	2	0	NA	NA	NA	NA	2	2	0	NA	NA	NA	NA	NA	0	NA	NA	NA	NA	NA	NA	NA	NA	NA	NA	NA	NA	0.5	NA	NA	NA	NA	0.5	NA	NA	NA	NA	NA	NA	NA	NA	NA	NA
ENSG00000198815	FOXJ3	-	chr1	42642210	42801056	475	153	0.505945	0.999973	0.997235	0.802815	1	11	10	0.4	NA	NA	NA	NA	473	153	0.506115	0.999962	0.997433	0.836669	1	127	110	0.509969	0.999969	0.997502	0.790091	0.997961	0.540154	0.000554547	8.58646e-05	2.38856e-06	6.19599e-05	0.5	NA	NA	NA	NA	0.540076	0.000747632	0.000110786	2.49503e-06	8.66819e-05	0.57912
ENSG00000227527,ENSG00000198815	RP11-223A3.1,FOXJ3	-,-	chr1	42801057	42801548	3	61	0.522092	0.999803	0.99357	0.662961	1	3	61	0.518813	0.999898	0.994682	0.699962	0.998312	2	7	0.428571	NA	NA	NA	NA	1	29	0.594828	0.99982	0.992198	0.469059	0.982426	0.592935	0.410252	0.140982	0.0704129	0.194713	0.591842	0.493441	0.198154	0.100677	0.278773	0.714286	NA	NA	NA	NA	0.497126
ENSG00000227527	RP11-223A3.1	-	chr1	42801549	42804047	5	40	0.459167	0.999768	0.992537	0.551922	1	5	40	0.459167	0.999875	0.993696	0.551922	0.998312	NA	0	NA	NA	NA	NA	NA	1	17	0.441176	0.99984	0.993117	0.785572	0.997961	0.549167	0.590907	0.263647	0.237272	0.43394	0.549167	0.584743	0.274963	0.237272	0.470661	NA	NA	NA	NA	NA	0.617647
ENSG00000177181	RIMKLA	+	chr1	42846466	42880850	99	119	0.512509	0.999841	0.994603	0.159313	0.986316	99	119	0.513031	0.99991	0.995183	0.188494	0.98859	19	17	0.558824	0.999504	0.990963	0.743788	1	4	11	0.454545	NA	NA	NA	NA	0.435117	0.194875	0.0507375	0.010199	0.0475904	0.432544	0.129987	0.0316721	0.00668735	0.0416194	0.647059	0.587246	0.280246	0.158256	0.373131	0.545455
ENSG00000235002,ENSG00000177181	RP11-157D18.2,RIMKLA	-,+	chr1	42878069	42878465	1	21	0.452381	0.999598	0.986578	0.586185	1	1	20	0.425	0.999738	0.985615	0.461096	0.998312	1	1	1	NA	NA	NA	NA	NA	NA	NA	NA	NA	NA	NA	0.5	0.734178	0.426479	0.856008	0.930465	0.475	0.74972	0.473513	1	1	1	NA	NA	NA	NA	NA
ENSG00000066185	ZMYND12	-	chr1	42896000	42921787	73	98	0.52505	0.999578	0.985811	0.31757	0.991887	31	21	0.571429	0.997309	0.834029	0.474148	0.998312	64	95	0.485139	0.999798	0.995929	0.695186	1	15	21	0.555556	0.999652	0.98427	0.552116	0.984557	0.461425	0.43115	0.151317	0.166141	0.345169	0.621693	0.729422	0.445117	0.358816	0.599289	0.451786	0.422419	0.156998	0.0381805	0.147847	0.396825
ENSG00000127125	PPCS	+	chr1	42921939	42929000	33	117	0.487212	0.999941	0.996712	0.80426	1	33	117	0.487406	0.999971	0.996919	0.824002	1	2	3	0.333333	NA	NA	NA	NA	13	83	0.510917	0.99995	0.997142	1	1	0.5459	0.233667	0.0642363	0.0112013	0.0511166	0.546292	0.212769	0.0578076	0.00880956	0.0512414	0	NA	NA	NA	NA	0.524549
ENSG00000127125,ENSG00000186409	PPCS,CCDC30	+,+	chr1	42929001	42948411	49	98	0.504159	0.999904	0.995985	0.668793	1	49	98	0.504159	0.999947	0.996294	0.668793	0.998312	NA	0	NA	NA	NA	NA	NA	16	44	0.454545	0.99976	0.98948	0.29989	0.982426	0.549491	0.0697373	0.0156677	0.00163332	0.0117588	0.549491	0.0263266	0.00537863	0.00163332	0.014432	NA	NA	NA	NA	NA	0.706439
ENSG00000186409	CCDC30	+	chr1	42948412	43120335	454	143	0.498218	0.999957	0.997003	0.905731	1	440	141	0.50019	0.999981	0.997141	0.688266	0.998312	74	72	0.545602	0.999347	0.987578	0.30292	0.98709	112	95	0.478928	0.999932	0.99665	0.597987	0.986817	0.534564	0.0505796	0.0108118	0.0062666	0.0329497	0.519019	0.362308	0.119121	0.0771674	0.234593	0.677778	0.000461364	6.99523e-05	1.63279e-05	0.000387886	0.595207
ENSG00000230116,ENSG00000186409	RP11-163G10.2,CCDC30	+,+	chr1	42957410	42958164	2	2	0.5	NA	NA	NA	NA	2	2	0.5	NA	NA	NA	NA	NA	0	NA	NA	NA	NA	NA	NA	NA	NA	NA	NA	NA	NA	1	NA	NA	NA	NA	1	NA	NA	NA	NA	NA	NA	NA	NA	NA	NA
ENSG00000236876,ENSG00000186409	TMSB4XP1,CCDC30	-,+	chr1	42965876	42966067	2	19	0.578947	0.999723	0.991056	0.983149	1	1	3	0.333333	NA	NA	NA	NA	2	16	0.625	NA	NA	NA	NA	2	7	0.285714	NA	NA	NA	NA	0.947368	0.159973	0.0397754	0.000237672	0.0026092	0.666667	NA	NA	NA	NA	1	NA	NA	NA	NA	0.714286
ENSG00000236180,ENSG00000186409	RP11-163G10.4,CCDC30	+,+	chr1	43036641	43037061	1	17	0.607843	0.999486	0.982184	0.336281	0.991887	1	12	0.527778	NA	NA	NA	NA	1	9	0.666667	NA	NA	NA	NA	1	2	0	NA	NA	NA	NA	0.72549	0.603936	0.276497	0.0498162	0.151496	0.694444	NA	NA	NA	NA	0.666667	NA	NA	NA	NA	0.5
ENSG00000171960	PPIH	+	chr1	43124096	43142429	64	133	0.492627	0.999973	0.997241	0.894352	1	63	131	0.492294	0.999982	0.997163	0.742543	0.999025	36	92	0.471066	0.999572	0.992368	0.197876	0.98445	38	101	0.491597	0.999958	0.997317	0.814825	0.997961	0.499584	0.808082	0.495684	0.446592	0.643569	0.500488	0.808936	0.521772	0.422423	0.6565	0.47029	0.801661	0.522384	0.927711	0.971357	0.491867
ENSG00000234917	RP5-994D16.3	+	chr1	43144406	43147325	6	31	0.548387	0.999623	0.987456	0.521333	0.999984	5	15	0.5	NA	NA	NA	NA	4	17	0.617647	0.999353	0.987742	0.50953	0.995466	4	10	0.533333	NA	NA	NA	NA	0.580645	0.66424	0.339965	0.336081	0.540171	0.5	NA	NA	NA	NA	0.617647	0.656359	0.355433	0.263395	0.503585	0.666667
ENSG00000065978	YBX1	+	chr1	43148098	43168020	83	149	0.511039	0.999966	0.997139	0.870018	1	83	149	0.510877	0.999981	0.997152	0.879667	1	4	4	0.75	NA	NA	NA	NA	28	70	0.49132	0.999893	0.995321	0.849348	0.997961	0.500723	0.852382	0.510334	0.799579	0.900823	0.500505	0.85594	0.535117	0.761147	0.887926	0.75	NA	NA	NA	NA	0.591976
ENSG00000164007	CLDN19	-	chr1	43198764	43205925	12	23	0.565217	0.999424	0.979746	0.477138	0.999963	10	19	0.631579	0.999425	0.966161	0.259808	0.990951	3	4	0.25	NA	NA	NA	NA	1	1	1	NA	NA	NA	NA	0.463768	0.760652	0.461376	0.866777	0.935526	0.403509	0.731342	0.447801	0.566888	0.76696	0.75	NA	NA	NA	NA	1
ENSG00000117385	LEPRE1	-	chr1	43212006	43232755	77	136	0.49463	0.999875	0.995401	0.183788	0.986316	6	8	0.625	NA	NA	NA	NA	76	136	0.494397	0.999823	0.996196	0.164294	0.98445	38	93	0.525998	0.999664	0.984811	0.0180599	0.906494	0.539366	0.111536	0.0262196	0.0119454	0.053661	0.875	NA	NA	NA	NA	0.538207	0.148498	0.0377734	0.0141369	0.0741936	0.543486
ENSG00000234866,ENSG00000117385	RP5-994D16.7,LEPRE1	+,-	chr1	43221886	43222881	4	13	0.597436	NA	NA	NA	NA	NA	0	NA	NA	NA	NA	NA	4	13	0.597436	NA	NA	NA	NA	1	2	0.5	NA	NA	NA	NA	0.658974	NA	NA	NA	NA	NA	NA	NA	NA	NA	0.658974	NA	NA	NA	NA	0
ENSG00000164008	C1orf50	+	chr1	43232940	43263968	85	133	0.474868	0.999679	0.989482	0.0399278	0.986316	85	133	0.474979	0.999831	0.991246	0.0404918	0.945276	7	8	0.375	NA	NA	NA	NA	40	90	0.46703	0.999915	0.996075	0.244387	0.98229	0.521631	0.822998	0.501676	0.694814	0.83019	0.521229	0.836012	0.530697	0.688098	0.845427	0.5	NA	NA	NA	NA	0.491142
ENSG00000228452,ENSG00000164008	RP5-994D16.9,C1orf50	-,+	chr1	43241484	43242461	5	12	0.394841	NA	NA	NA	NA	5	12	0.394841	NA	NA	NA	NA	NA	0	NA	NA	NA	NA	NA	1	5	0.273333	NA	NA	NA	NA	0.617063	NA	NA	NA	NA	0.617063	NA	NA	NA	NA	NA	NA	NA	NA	NA	0.326667
ENSG00000177868	CCDC23	-	chr1	43272723	43282794	26	91	0.454744	0.99893	0.960254	0.289864	0.991887	12	14	0.25	NA	NA	NA	NA	25	87	0.482385	0.999427	0.989336	0.636241	1	8	42	0.588582	0.999889	0.995146	0.370488	0.982426	0.577106	0.00653233	0.00124273	0.000343744	0.00350431	0.785714	NA	NA	NA	NA	0.55093	0.0169926	0.00333938	0.00218539	0.0182035	0.503661
ENSG00000164010	ERMAP	+	chr1	43282955	43300351	63	142	0.457687	0.998681	0.950068	0.0490284	0.986316	58	133	0.478602	0.99975	0.986364	0.195681	0.98859	37	124	0.467151	0.999422	0.989229	0.133921	0.98445	28	83	0.436841	0.999857	0.993833	0.162549	0.98229	0.528817	0.457695	0.166515	0.0910353	0.231017	0.542672	0.535103	0.229762	0.16509	0.379102	0.516638	0.646084	0.344258	0.248125	0.486068	0.534422
ENSG00000164010,ENSG00000243153	ERMAP,RP11-342M1.4	+,-	chr1	43300352	43302602	9	70	0.44381	0.999765	0.992427	0.409087	0.995382	6	22	0.363636	0.99962	0.978487	0.16471	0.981805	7	64	0.463021	0.999776	0.99566	0.735662	1	2	5	0.8	NA	NA	NA	NA	0.502143	0.785843	0.483859	0.944679	0.976816	0.568182	0.721477	0.435285	0.686243	0.844252	0.460938	0.783077	0.511487	0.706363	0.858095	0.6
ENSG00000164010,ENSG00000243153,ENSG00000241784	ERMAP,RP11-342M1.4,RP11-342M1.2	+,-,-	chr1	43302603	43307568	20	79	0.512538	0.99968	0.989512	0.239524	0.98714	15	46	0.521739	0.999904	0.994963	0.988991	1	18	72	0.545602	0.999342	0.987441	0.117372	0.98445	3	7	0.285714	NA	NA	NA	NA	0.520976	0.738666	0.432744	0.56549	0.737175	0.467391	0.732442	0.449546	0.573985	0.771003	0.510086	0.675492	0.37703	0.491142	0.716642	0.428571
ENSG00000228192,ENSG00000164010,ENSG00000243153,ENSG00000241784	RP11-342M1.3,ERMAP,RP11-342M1.4,RP11-342M1.2	-,+,-,-	chr1	43307569	43310660	21	82	0.511277	0.999802	0.993536	0.536334	1	20	63	0.460465	0.99985	0.992357	0.431526	0.998312	17	69	0.516253	0.999842	0.996387	0.875494	1	3	25	0.438667	0.999833	0.992824	0.490452	0.982426	0.543808	0.597224	0.270026	0.158259	0.334195	0.451037	0.813492	0.523356	0.711533	0.857974	0.58109	0.192185	0.0520904	0.0179779	0.0881914	0.489333
ENSG00000228192,ENSG00000243153,ENSG00000241784	RP11-342M1.3,RP11-342M1.4,RP11-342M1.2	-,-,-	chr1	43310661	43312033	4	21	0.452381	0.999256	0.973378	0.436554	0.995382	3	8	0.5	NA	NA	NA	NA	3	14	0.428571	NA	NA	NA	NA	4	12	0.333333	NA	NA	NA	NA	0.47619	0.719308	0.40704	0.984992	0.998576	0.75	NA	NA	NA	NA	0.285714	NA	NA	NA	NA	0.430556
ENSG00000164011	ZNF691	+	chr1	43312280	43318148	18	93	0.459669	0.999814	0.993867	0.131177	0.986316	18	93	0.459669	0.999897	0.994666	0.131177	0.968636	NA	0	NA	NA	NA	NA	NA	5	45	0.53283	0.999948	0.997088	0.703668	0.990395	0.564923	0.373858	0.122222	0.067954	0.189815	0.564923	0.37277	0.124464	0.067954	0.215814	NA	NA	NA	NA	NA	0.569328
ENSG00000233708	RP11-342M1.7	-	chr1	43352268	43354438	NA	NA	NA	NA	NA	NA	NA	NA	NA	NA	NA	NA	NA	NA	NA	NA	NA	NA	NA	NA	NA	1	1	0	NA	NA	NA	NA	NA	NA	NA	NA	NA	NA	NA	NA	NA	NA	NA	NA	NA	NA	NA	0
ENSG00000225099	ATP6V1E1P1	+	chr1	43368903	43369583	1	1	0	NA	NA	NA	NA	NA	0	NA	NA	NA	NA	NA	1	1	0	NA	NA	NA	NA	1	3	0.666667	NA	NA	NA	NA	0	NA	NA	NA	NA	NA	NA	NA	NA	NA	0	NA	NA	NA	NA	1
ENSG00000117394	SLC2A1	-	chr1	43391052	43424530	222	158	0.497689	0.999978	0.997279	0.90232	1	24	57	0.506683	0.999903	0.994924	0.712787	0.998312	222	158	0.497785	0.999968	0.997457	0.879323	1	74	103	0.500867	0.999975	0.997601	0.570648	0.985041	0.525308	0.000115843	1.57766e-05	1.91345e-06	5.17352e-05	0.44528	0.643251	0.336287	0.214319	0.444075	0.525627	0.000113013	1.53703e-05	9.87207e-07	3.98111e-05	0.478149
ENSG00000227533	SLC2A1-AS1	+	chr1	43424720	43449029	118	137	0.525212	0.999606	0.986824	0.12981	0.986316	118	137	0.523028	0.999813	0.990207	0.138199	0.972477	11	10	0.7	NA	NA	NA	NA	41	56	0.440313	0.999776	0.99019	0.332753	0.982426	0.512366	0.818059	0.49977	0.770309	0.881179	0.511687	0.823659	0.526779	0.766712	0.89096	0.4	NA	NA	NA	NA	0.577785
ENSG00000207256	U6	+	chr1	43457109	43457215	2	24	0.5625	0.999492	0.982447	0.382625	0.995382	2	24	0.541667	0.999772	0.987757	0.486597	0.998312	1	1	1	NA	NA	NA	NA	1	1	1	NA	NA	NA	NA	0.479167	0.763156	0.463968	0.881863	0.942968	0.458333	0.750056	0.473791	0.754221	0.884176	1	NA	NA	NA	NA	0
ENSG00000186973	FAM183A	+	chr1	43610029	43622067	18	14	0.428571	NA	NA	NA	NA	14	10	0.5	NA	NA	NA	NA	5	4	0.25	NA	NA	NA	NA	5	6	0.5	NA	NA	NA	NA	0.267857	NA	NA	NA	NA	0.275	NA	NA	NA	NA	0.25	NA	NA	NA	NA	0.5
ENSG00000117395	EBNA1BP2	-	chr1	43629846	43727589	59	117	0.474876	0.999837	0.994489	0.251153	0.98714	14	24	0.4375	0.999724	0.984805	0.33952	0.990951	53	112	0.462997	0.999757	0.995427	0.258456	0.98445	27	69	0.498133	0.999947	0.997055	0.869697	0.998724	0.500729	0.765754	0.466752	0.621035	0.779956	0.604167	0.708785	0.4181	0.592744	0.783455	0.502324	0.78205	0.510749	0.636415	0.816096	0.463185
ENSG00000117395,ENSG00000243710	EBNA1BP2,WDR65	-,+	chr1	43637820	43720029	218	138	0.466932	0.99993	0.996491	0.574527	1	188	135	0.46467	0.999952	0.996414	0.520911	0.998312	64	79	0.523296	0.999664	0.994122	0.285094	0.986023	23	22	0.415152	0.999816	0.992003	0.461076	0.982426	0.513633	0.730939	0.421727	0.105109	0.254489	0.504881	0.81234	0.522969	0.24228	0.476709	0.541259	0.621529	0.317058	0.434858	0.670207	0.434848
ENSG00000179178	TMEM125	+	chr1	43735665	43739673	2	5	0.4	NA	NA	NA	NA	2	5	0.4	NA	NA	NA	NA	NA	0	NA	NA	NA	NA	NA	3	3	0	NA	NA	NA	NA	0.6	NA	NA	NA	NA	0.6	NA	NA	NA	NA	NA	NA	NA	NA	NA	0.666667
ENSG00000253313	C1orf210	-	chr1	43747554	43751288	2	7	0.285714	NA	NA	NA	NA	1	1	0	NA	NA	NA	NA	2	6	0.333333	NA	NA	NA	NA	1	2	1	NA	NA	NA	NA	0.571429	NA	NA	NA	NA	1	NA	NA	NA	NA	0.5	NA	NA	NA	NA	0
ENSG00000066056	TIE1	+	chr1	43766664	43788779	38	72	0.585025	0.994293	0.790337	0.0415474	0.986316	36	68	0.596592	0.996282	0.789942	0.0478949	0.945276	12	15	0.466667	NA	NA	NA	NA	13	37	0.538288	0.999892	0.995275	0.761769	0.995409	0.550926	0.633588	0.306432	0.129459	0.293326	0.570022	0.625377	0.31584	0.175861	0.394141	0.5	NA	NA	NA	NA	0.582132
ENSG00000117400	MPL	+	chr1	43803478	43818443	17	29	0.603448	0.999493	0.982503	0.37605	0.995382	NA	0	NA	NA	NA	NA	NA	17	29	0.603448	0.999333	0.987246	0.37605	0.995466	4	9	0.666667	NA	NA	NA	NA	0.603448	0.637209	0.310611	0.213349	0.404882	NA	NA	NA	NA	NA	0.603448	0.630124	0.326199	0.213349	0.444353	0.555556
ENSG00000234694	RP1-92O14.3	-	chr1	43820355	43824329	8	78	0.492579	0.999806	0.993648	0.312275	0.991887	1	1	1	NA	NA	NA	NA	8	78	0.492151	0.999716	0.994887	0.297688	0.98709	5	18	0.366667	0.999808	0.991675	0.685939	0.989221	0.583321	0.559483	0.234823	0.0676672	0.189158	1	NA	NA	NA	NA	0.582894	0.574405	0.267147	0.0696397	0.222127	0.522222
ENSG00000117399	CDC20	+	chr1	43824626	43828874	9	58	0.554258	0.999848	0.994759	0.714319	1	9	54	0.557099	0.999916	0.995371	0.718619	0.998312	4	11	0.5	NA	NA	NA	NA	2	5	0.5	NA	NA	NA	NA	0.489603	0.75965	0.460148	0.88981	0.947109	0.54321	0.679251	0.379533	0.392841	0.630788	0.227273	NA	NA	NA	NA	0.9
ENSG00000066322	ELOVL1	-	chr1	43829068	43833697	12	59	0.529852	0.99957	0.985487	0.153789	0.986316	NA	0	NA	NA	NA	NA	NA	12	59	0.529852	0.999405	0.988886	0.153789	0.98445	9	43	0.451124	0.999967	0.997484	0.36366	0.982426	0.541494	0.613013	0.285869	0.349774	0.554342	NA	NA	NA	NA	NA	0.541494	0.615334	0.31021	0.349774	0.593789	0.490713
ENSG00000159479	MED8	-	chr1	43849588	43855479	5	77	0.483013	0.999919	0.996298	0.575054	1	3	4	0.75	NA	NA	NA	NA	5	77	0.482916	0.999883	0.996782	0.548659	0.996529	3	54	0.526133	0.99988	0.994815	0.290191	0.982426	0.511884	0.755807	0.455111	0.696014	0.831106	1	NA	NA	NA	NA	0.510551	0.755322	0.483255	0.663301	0.833209	0.514456
ENSG00000159479,ENSG00000229431	MED8,RP1-92O14.6	-,+	chr1	43850784	43854826	7	18	0.535558	0.999677	0.989436	0.578374	1	2	3	0.666667	NA	NA	NA	NA	7	16	0.539268	NA	NA	NA	NA	5	19	0.511935	0.999534	0.978421	0.0483059	0.944862	0.646583	0.6987	0.380913	0.705492	0.837437	0.333333	NA	NA	NA	NA	0.665641	NA	NA	NA	NA	0.561502
ENSG00000198198	SZT2	+	chr1	43855553	43916823	204	147	0.51401	0.999962	0.997075	0.799462	1	204	147	0.512873	0.999978	0.997084	0.771511	1	18	44	0.488636	0.999747	0.995306	0.911083	1	95	103	0.489105	0.999963	0.997405	0.412746	0.982426	0.517435	0.0822144	0.0185525	0.00554883	0.0301115	0.517595	0.0907586	0.0205221	0.00729725	0.0444219	0.522727	0.668483	0.369275	0.368505	0.612107	0.536151
ENSG00000229372,ENSG00000198198	SZT2-AS1,SZT2	-,+	chr1	43913447	43914315	2	2	0.305556	NA	NA	NA	NA	2	2	0.323529	NA	NA	NA	NA	1	1	0	NA	NA	NA	NA	2	2	0.573529	NA	NA	NA	NA	0.805556	NA	NA	NA	NA	0.823529	NA	NA	NA	NA	0	NA	NA	NA	NA	0.573529
ENSG00000178922,ENSG00000198198	HYI,SZT2	-,+	chr1	43916824	43918321	12	72	0.459393	0.999874	0.995374	0.20481	0.986316	12	69	0.491667	0.999937	0.99602	0.96254	1	10	66	0.449588	0.999772	0.995616	0.111139	0.98445	6	62	0.50095	0.999959	0.997339	0.827818	0.997961	0.518201	0.752683	0.451085	0.90676	0.956435	0.490942	0.767705	0.497584	0.517708	0.733379	0.526121	0.674375	0.375321	0.454448	0.686803	0.472594
ENSG00000178922	HYI	-	chr1	43918322	43919597	7	49	0.486771	0.999793	0.993278	0.554108	1	6	17	0.477273	0.999785	0.98854	0.572008	0.998312	7	43	0.492248	0.999768	0.995555	0.795923	1	NA	NA	NA	NA	NA	NA	NA	0.53439	0.68643	0.365543	0.383287	0.586646	0.536096	0.719807	0.43304	0.518393	0.733696	0.531008	0.558169	0.25293	0.0966169	0.276475	NA
ENSG00000229348	HYI-AS1	+	chr1	43919661	43922666	6	40	0.55	0.999806	0.993658	0.845465	1	5	39	0.564103	0.999883	0.994054	0.749744	0.999512	1	1	0	NA	NA	NA	NA	3	13	0.423077	NA	NA	NA	NA	0.529167	0.699282	0.381724	0.504428	0.692063	0.517094	0.714117	0.425534	0.58795	0.779542	1	NA	NA	NA	NA	0.615385
ENSG00000142949	PTPRF	+	chr1	43990858	44089343	190	132	0.460363	0.999491	0.982401	0.0920067	0.986316	189	132	0.459596	0.999737	0.985512	0.0946294	0.961945	4	4	0.5	NA	NA	NA	NA	13	39	0.494872	0.999889	0.995173	0.716805	0.992956	0.512678	0.714927	0.401491	0.425716	0.62494	0.512452	0.723958	0.438707	0.431062	0.663682	0.5	NA	NA	NA	NA	0.409402
ENSG00000066135	KDM4A	+	chr1	44115829	44165435	131	147	0.481454	0.999811	0.99378	0.173798	0.986316	131	145	0.481482	0.999896	0.994609	0.347999	0.990951	96	128	0.487469	0.99979	0.995834	0.292833	0.98709	56	96	0.535943	0.999846	0.993376	0.0989343	0.98229	0.510301	0.752562	0.450874	0.31888	0.522586	0.511453	0.841271	0.531999	0.530107	0.741785	0.520229	0.392189	0.139918	0.083561	0.251393	0.486684
ENSG00000066135,ENSG00000236200	KDM4A,KDM4A-AS1	+,-	chr1	44165436	44171186	13	49	0.459587	0.999915	0.996211	0.775748	1	13	46	0.47926	0.999922	0.995562	0.504473	0.998312	13	32	0.405757	0.999517	0.991234	0.370473	0.995466	10	12	0.54375	NA	NA	NA	NA	0.53995	0.79904	0.491182	0.814681	0.909775	0.564516	0.757	0.483436	0.87236	0.945933	0.432841	0.7768	0.507297	0.968971	0.99306	0.627083
ENSG00000236200	KDM4A-AS1	-	chr1	44171187	44171494	2	35	0.320136	0.998963	0.961772	0.189986	0.986316	2	33	0.322872	0.999315	0.959393	0.170478	0.984057	2	5	0.5	NA	NA	NA	NA	2	4	0.25	NA	NA	NA	NA	0.581497	0.682844	0.361301	0.436174	0.634543	0.612193	0.672037	0.370789	0.425168	0.658704	0.4	NA	NA	NA	NA	0.5
ENSG00000236200,ENSG00000126091	KDM4A-AS1,ST3GAL3	-,+	chr1	44171495	44173809	4	44	0.40947	0.999818	0.993981	0.777775	1	4	32	0.367188	0.99981	0.990001	0.400299	0.997954	4	17	0.544118	0.999518	0.991261	0.703284	1	NA	NA	NA	NA	NA	NA	NA	0.504167	0.739248	0.433214	0.783329	0.889528	0.440104	0.700813	0.408148	0.467432	0.691691	0.602941	0.586221	0.27963	0.120957	0.317799	NA
ENSG00000126091	ST3GAL3	+	chr1	44173810	44396831	628	156	0.49403	0.999978	0.997279	0.619397	1	626	156	0.494516	0.999988	0.997258	0.673357	0.998312	121	82	0.404879	0.999588	0.99268	0.184511	0.98445	133	94	0.521413	0.999958	0.997302	0.358421	0.982426	0.535748	0.000261808	4.02989e-05	6.26375e-07	2.02704e-05	0.531778	0.000384295	5.56986e-05	1.23785e-06	4.2188e-05	0.595018	0.611925	0.306347	0.275249	0.516768	0.487944
ENSG00000229444,ENSG00000126091	RP11-184I16.4,ST3GAL3	-,+	chr1	44175063	44193014	56	113	0.473715	0.999759	0.992225	0.321362	0.991887	55	112	0.475837	0.999852	0.992458	0.319722	0.990951	10	9	0.555556	NA	NA	NA	NA	13	15	0.32	0.999817	0.992057	0.50296	0.982426	0.505302	0.73539	0.428136	0.804457	0.903664	0.502707	0.729916	0.445725	0.760595	0.887643	0.444444	NA	NA	NA	NA	0.433333
ENSG00000224751,ENSG00000126091	SHMT1P1,ST3GAL3	-,+	chr1	44315972	44317283	4	12	0.604167	NA	NA	NA	NA	4	12	0.5625	NA	NA	NA	NA	1	1	1	NA	NA	NA	NA	NA	NA	NA	NA	NA	NA	NA	0.5625	NA	NA	NA	NA	0.520833	NA	NA	NA	NA	1	NA	NA	NA	NA	NA
ENSG00000117407	ARTN	+	chr1	44398992	44402913	14	80	0.506431	0.999914	0.996179	0.287511	0.991887	14	80	0.512968	0.999924	0.995651	0.314288	0.990951	5	8	0.625	NA	NA	NA	NA	4	8	0.8125	NA	NA	NA	NA	0.564769	0.250389	0.0700756	0.0315919	0.109621	0.574825	0.127894	0.030888	0.0150801	0.0761349	0.125	NA	NA	NA	NA	0.9375
ENSG00000237950	RP11-7O11.3	-	chr1	44410042	44412223	2	55	0.476017	0.999877	0.995439	0.990069	1	NA	0	NA	NA	NA	NA	NA	2	55	0.476017	0.99983	0.996269	0.990069	1	2	8	0.125	NA	NA	NA	NA	0.459134	0.738604	0.432605	0.474175	0.666208	NA	NA	NA	NA	NA	0.459134	0.743499	0.467939	0.474175	0.703645	0.375
ENSG00000117408	IPO13	+	chr1	44412611	44433694	58	101	0.522377	0.999962	0.997089	0.761518	1	58	101	0.522377	0.999979	0.997102	0.761518	1	NA	0	NA	NA	NA	NA	NA	34	66	0.531209	0.999863	0.994119	0.291443	0.982426	0.531504	0.427343	0.148988	0.00963174	0.0455404	0.531504	0.434494	0.160782	0.00963174	0.0546838	NA	NA	NA	NA	NA	0.522053
ENSG00000132768	DPH2	+	chr1	44435672	44439041	7	90	0.51097	0.999951	0.996883	0.7729	1	7	90	0.51097	0.999973	0.996951	0.7729	1	NA	0	NA	NA	NA	NA	NA	4	49	0.544049	0.99992	0.996269	0.562712	0.985041	0.516912	0.770019	0.471203	0.383546	0.586886	0.516912	0.830982	0.529113	0.383546	0.622	NA	NA	NA	NA	NA	0.529267
ENSG00000117410	ATP6V0B	+	chr1	44440159	44443967	14	97	0.479156	0.999534	0.984124	0.0656675	0.986316	14	96	0.472292	0.999579	0.975818	0.0367408	0.944999	8	26	0.628205	0.999174	0.983688	0.204012	0.98445	9	57	0.516288	0.999228	0.964879	0.015207	0.888875	0.535261	0.847168	0.509024	0.604881	0.767027	0.539975	0.856608	0.535203	0.600967	0.788591	0.532051	0.746485	0.471736	0.860139	0.941085	0.488166
ENSG00000117411	B4GALT2	+	chr1	44444615	44456840	42	119	0.494957	0.999954	0.996945	0.830321	1	42	118	0.501474	0.999976	0.997026	0.774824	1	16	33	0.434343	0.999613	0.993167	0.630876	1	12	27	0.506173	0.99989	0.995209	0.889137	1	0.490894	0.844594	0.508335	0.387585	0.589948	0.491601	0.850085	0.533955	0.351647	0.592319	0.479798	0.748268	0.473836	0.975588	0.995472	0.52037
ENSG00000159214,ENSG00000196517	CCDC24,SLC6A9	+,-	chr1	44457172	44462200	14	55	0.538687	0.999778	0.992831	0.358101	0.992893	14	48	0.577207	0.999818	0.990505	0.236297	0.989755	7	25	0.53	0.999615	0.993198	0.702935	1	10	29	0.45546	0.99987	0.994409	0.951036	1	0.619596	0.540369	0.221032	0.0949105	0.237653	0.66307	0.402956	0.141376	0.0296449	0.122408	0.48	0.751796	0.478702	0.746551	0.879375	0.58477
ENSG00000196517	SLC6A9	-	chr1	44462201	44497139	85	110	0.496187	0.999845	0.994689	0.383871	0.995382	3	3	0.333333	NA	NA	NA	NA	85	109	0.491866	0.999792	0.995862	0.360908	0.992039	16	23	0.461957	0.999863	0.994101	0.866	0.998724	0.521443	0.794576	0.488812	0.84047	0.924519	0.666667	NA	NA	NA	NA	0.517322	0.810958	0.525841	0.85206	0.939022	0.603261
ENSG00000230615	RP5-1198O20.4	+	chr1	44509600	44570647	65	54	0.538272	0.999764	0.992406	0.503888	0.999984	63	50	0.518	0.9999	0.99479	0.724868	0.998312	5	5	0.8	NA	NA	NA	NA	4	3	0.666667	NA	NA	NA	NA	0.574383	0.617495	0.290927	0.288452	0.490048	0.543667	0.662187	0.35829	0.440111	0.670471	0.8	NA	NA	NA	NA	1
ENSG00000227163,ENSG00000230615	RP5-1198O20.5,RP5-1198O20.4	-,+	chr1	44553630	44554149	1	2	1	NA	NA	NA	NA	1	2	1	NA	NA	NA	NA	NA	0	NA	NA	NA	NA	NA	NA	NA	NA	NA	NA	NA	NA	0.5	NA	NA	NA	NA	0.5	NA	NA	NA	NA	NA	NA	NA	NA	NA	NA
ENSG00000171872	KLF17	+	chr1	44584522	44600812	1	1	0	NA	NA	NA	NA	1	1	0	NA	NA	NA	NA	NA	0	NA	NA	NA	NA	NA	1	1	1	NA	NA	NA	NA	0	NA	NA	NA	NA	0	NA	NA	NA	NA	NA	NA	NA	NA	NA	0
ENSG00000178028	DMAP1	+	chr1	44679127	44686353	28	126	0.498454	0.999965	0.997125	0.877323	1	28	126	0.496093	0.999979	0.997101	0.796675	1	13	40	0.552083	0.999332	0.987224	0.410563	0.995466	16	103	0.541059	0.999957	0.997295	0.523505	0.982426	0.516733	0.835115	0.50536	0.891187	0.947826	0.518957	0.814798	0.523702	0.743834	0.877881	0.38125	0.62003	0.315385	0.171013	0.389988	0.465538
ENSG00000117419	ERI3	-	chr1	44686742	44820932	396	143	0.512603	0.999974	0.997248	0.880671	1	14	16	0.5	NA	NA	NA	NA	396	143	0.513064	0.999963	0.997436	0.877582	1	87	85	0.482047	0.999607	0.981974	0.0749846	0.98229	0.52124	0.190609	0.0494353	0.019688	0.0776619	0.59375	NA	NA	NA	NA	0.521098	0.209852	0.0579246	0.019983	0.0945744	0.539086
ENSG00000233602,ENSG00000117419	ERI3-IT1,ERI3	-,-	chr1	44709080	44709945	4	34	0.421569	0.999249	0.973066	0.218046	0.98714	NA	0	NA	NA	NA	NA	NA	4	34	0.421569	0.999016	0.980456	0.218046	0.98445	1	4	0.75	NA	NA	NA	NA	0.441176	0.748348	0.444974	0.652668	0.802819	NA	NA	NA	NA	NA	0.441176	0.750002	0.476131	0.652668	0.827578	0.5
ENSG00000187147	RNF220	+	chr1	44870866	45100909	56	63	0.490029	0.999733	0.991388	0.282703	0.991887	33	52	0.548909	0.999698	0.983202	0.110926	0.961945	29	26	0.339744	0.999035	0.98091	0.175107	0.98445	37	49	0.683528	0.997064	0.881363	0.0251345	0.923086	0.571788	0.675349	0.352669	0.156448	0.331526	0.549672	0.727428	0.442803	0.392514	0.630624	0.596154	0.621351	0.316968	0.233353	0.467968	0.545311
ENSG00000126106,ENSG00000187147	TMEM53,RNF220	-,+	chr1	45100910	45117396	51	117	0.507009	0.999964	0.997116	0.788088	1	49	113	0.499624	0.999978	0.997081	0.630027	0.998312	39	86	0.490385	0.999738	0.99518	0.355936	0.990354	48	96	0.500885	0.999947	0.997062	0.879223	1	0.547067	0.387777	0.129458	0.0575626	0.168292	0.544308	0.482341	0.190371	0.0667135	0.212934	0.546942	0.487248	0.197411	0.102094	0.28664	0.526381
ENSG00000126106	TMEM53	-	chr1	45117397	45140227	70	103	0.434166	0.999834	0.994396	0.401789	0.995382	8	8	0.125	NA	NA	NA	NA	69	102	0.443348	0.999828	0.99624	0.52054	0.995713	22	60	0.534246	0.999858	0.993893	0.369488	0.982426	0.520706	0.518647	0.204184	0.183425	0.367953	0.375	NA	NA	NA	NA	0.520741	0.479169	0.191519	0.143691	0.352845	0.565992
ENSG00000198520	C1orf228	+	chr1	45140364	45191263	139	137	0.508243	0.999848	0.99477	0.285395	0.991887	132	128	0.496998	0.999832	0.991317	0.0949493	0.961945	67	97	0.508123	0.999842	0.996381	0.92841	1	33	60	0.504387	0.999923	0.996357	0.718561	0.992956	0.526492	0.700482	0.383527	0.25453	0.452973	0.524881	0.820415	0.52567	0.368393	0.608322	0.50127	0.70834	0.419439	0.330825	0.573797	0.563708
ENSG00000199377,ENSG00000198520	RNU5F-1,C1orf228	-,+	chr1	45187458	45187574	8	52	0.574267	0.999732	0.991356	0.306316	0.991887	6	24	0.525	0.999807	0.989834	0.958404	1	5	41	0.582462	0.999213	0.984508	0.215066	0.98445	NA	NA	NA	NA	NA	NA	NA	0.550458	0.491133	0.186197	0.183119	0.36766	0.670833	0.392117	0.135338	0.0291032	0.12105	0.518002	0.706872	0.417456	0.750076	0.880886	NA
ENSG00000200169	RNU5D-1	-	chr1	45196727	45196842	8	28	0.458333	0.999587	0.986159	0.54193	1	1	1	0	NA	NA	NA	NA	8	28	0.47619	0.999503	0.990945	0.627039	1	NA	NA	NA	NA	NA	NA	NA	0.541667	0.751273	0.449038	0.925203	0.96645	0	NA	NA	NA	NA	0.559524	0.749251	0.475069	0.825115	0.926885	NA
ENSG00000142945	KIF2C	+	chr1	45205490	45224708	36	101	0.524428	0.999929	0.99647	0.387158	0.995382	35	101	0.525661	0.999954	0.99648	0.337733	0.990951	18	39	0.386447	0.99949	0.99069	0.451899	0.995466	20	39	0.504274	0.999854	0.99373	0.656218	0.989221	0.552878	0.000846502	0.000139297	0.00370546	0.0223249	0.553465	0.0530635	0.0117379	0.00328817	0.0245999	0.46337	0.775925	0.506698	0.808071	0.917488	0.376068
ENSG00000225721,ENSG00000142945	RP11-269F19.2,KIF2C	-,+	chr1	45224709	45233439	24	114	0.48024	0.999935	0.996579	0.956	1	24	114	0.475629	0.999959	0.996606	0.769379	1	14	45	0.479259	0.999691	0.994535	0.689288	1	13	44	0.398737	0.999861	0.994023	0.32307	0.982426	0.520103	0.451587	0.162602	0.250616	0.448588	0.511898	0.516559	0.215941	0.369856	0.609465	0.535556	0.668223	0.36894	0.571045	0.772329	0.513384
ENSG00000225721	RP11-269F19.2	-	chr1	45233440	45240922	14	78	0.464209	0.999878	0.995451	0.877359	1	9	34	0.457843	0.999901	0.994846	1	1	14	69	0.484058	0.999809	0.996065	0.816984	1	8	16	0.385417	0.999204	0.963766	0.215654	0.98229	0.497405	0.648823	0.323797	0.542338	0.722437	0.597059	0.555863	0.247749	0.12255	0.314966	0.486473	0.755882	0.484119	0.790462	0.906266	0.552083
ENSG00000142937,ENSG00000225721	RPS8,RP11-269F19.2	+,-	chr1	45240923	45241482	5	44	0.419562	0.992771	0.748195	0.00536355	0.762818	5	36	0.437703	0.999084	0.944565	0.0102713	0.78623	3	14	0.333333	NA	NA	NA	NA	2	11	0.5	NA	NA	NA	NA	0.547376	0.688103	0.367775	0.518134	0.70393	0.505648	0.728047	0.443337	0.662824	0.831226	0.666667	NA	NA	NA	NA	0.348485
ENSG00000142937	RPS8	+	chr1	45241483	45244451	7	26	0.580249	0.999772	0.99265	0.793546	1	7	26	0.583454	0.99987	0.993462	0.688667	0.998312	1	1	0	NA	NA	NA	NA	7	13	0.637821	NA	NA	NA	NA	0.576538	0.737502	0.431171	0.688965	0.826937	0.573333	0.746483	0.468787	0.757928	0.886055	1	NA	NA	NA	NA	0.466026
ENSG00000142937,ENSG00000264294	RPS8,SNORD55	+,+	chr1	45241536	45241615	1	5	0.403333	NA	NA	NA	NA	1	5	0.403333	NA	NA	NA	NA	NA	0	NA	NA	NA	NA	NA	NA	NA	NA	NA	NA	NA	NA	0.503333	NA	NA	NA	NA	0.503333	NA	NA	NA	NA	NA	NA	NA	NA	NA	NA
ENSG00000142937,ENSG00000202031	RPS8,SNORD38A	+,+	chr1	45243515	45243584	1	4	0.527083	NA	NA	NA	NA	1	4	0.527083	NA	NA	NA	NA	NA	0	NA	NA	NA	NA	NA	NA	NA	NA	NA	NA	NA	NA	0.339583	NA	NA	NA	NA	0.339583	NA	NA	NA	NA	NA	NA	NA	NA	NA	NA
ENSG00000234093	RP11-269F19.4	-	chr1	45245998	45246387	NA	NA	NA	NA	NA	NA	NA	NA	NA	NA	NA	NA	NA	NA	NA	NA	NA	NA	NA	NA	NA	3	17	0.529412	0.999808	0.991649	0.8349	0.997961	NA	NA	NA	NA	NA	NA	NA	NA	NA	NA	NA	NA	NA	NA	NA	0.529412
ENSG00000142959	BEST4	-	chr1	45249257	45253377	4	9	0.611111	NA	NA	NA	NA	2	2	0.5	NA	NA	NA	NA	3	7	0.642857	NA	NA	NA	NA	1	1	0	NA	NA	NA	NA	0.5	NA	NA	NA	NA	0.5	NA	NA	NA	NA	0.5	NA	NA	NA	NA	1
ENSG00000173846	PLK3	+	chr1	45265897	45271584	12	85	0.511389	0.999931	0.996521	0.663082	1	12	85	0.511597	0.999961	0.996645	0.621745	0.998312	4	5	0.4	NA	NA	NA	NA	10	68	0.52134	0.999977	0.997628	0.776314	0.997087	0.497022	0.776463	0.477213	0.624023	0.782073	0.497765	0.77884	0.506817	0.625144	0.804997	0.6	NA	NA	NA	NA	0.553223
ENSG00000188396	TCTEX1D4	-	chr1	45271663	45272957	3	19	0.298246	0.997755	0.912574	0.0744247	0.986316	3	19	0.298246	0.998907	0.932288	0.0744247	0.953626	NA	0	NA	NA	NA	NA	NA	1	1	0	NA	NA	NA	NA	0.438596	0.758846	0.459071	0.877474	0.941177	0.438596	0.762468	0.490174	0.877474	0.948722	NA	NA	NA	NA	NA	0
ENSG00000222009	BTBD19	+	chr1	45274154	45281257	15	96	0.473738	0.999899	0.995882	0.865227	1	15	96	0.47318	0.999946	0.996263	0.925261	1	1	1	1	NA	NA	NA	NA	22	57	0.452845	0.999829	0.992647	0.244943	0.98229	0.505695	0.813794	0.497985	0.794462	0.897112	0.506253	0.81648	0.524213	0.838415	0.933781	0	NA	NA	NA	NA	0.473268
ENSG00000117425	PTCH2	-	chr1	45285516	45308735	24	59	0.509746	0.999743	0.991746	0.630816	1	7	13	0.5	NA	NA	NA	NA	23	55	0.502035	0.99961	0.993119	0.455172	0.995466	20	42	0.671429	0.999402	0.97179	0.0637635	0.97578	0.50791	0.657534	0.332798	0.421041	0.620531	0.807692	NA	NA	NA	NA	0.484805	0.754668	0.482457	0.798689	0.911859	0.437302
ENSG00000202444,ENSG00000117425	RNU5E-6P,PTCH2	-,-	chr1	45285555	45285669	3	9	0.518519	NA	NA	NA	NA	1	4	0.5	NA	NA	NA	NA	3	6	0.5	NA	NA	NA	NA	NA	NA	NA	NA	NA	NA	NA	0.37037	NA	NA	NA	NA	0	NA	NA	NA	NA	0.666667	NA	NA	NA	NA	NA
ENSG00000070785	EIF2B3	-	chr1	45316450	45452282	354	134	0.480362	0.999957	0.997007	0.947265	1	16	12	0.763889	NA	NA	NA	NA	354	134	0.475553	0.999945	0.997321	0.879843	1	101	88	0.442846	0.999838	0.993057	0.0554395	0.957352	0.541328	0.753602	0.452246	0.502777	0.690818	0.458333	NA	NA	NA	NA	0.535802	0.77541	0.506243	0.52244	0.739255	0.51838
ENSG00000266294,ENSG00000070785	AL136380.1,EIF2B3	-,-	chr1	45378740	45378844	1	4	0.75	NA	NA	NA	NA	NA	0	NA	NA	NA	NA	NA	1	4	0.75	NA	NA	NA	NA	1	1	1	NA	NA	NA	NA	0.75	NA	NA	NA	NA	NA	NA	NA	NA	NA	0.75	NA	NA	NA	NA	1
ENSG00000229815,ENSG00000070785	CCNB1IP1P1,EIF2B3	+,-	chr1	45424229	45425067	4	16	0.53125	NA	NA	NA	NA	NA	0	NA	NA	NA	NA	NA	4	16	0.53125	NA	NA	NA	NA	NA	NA	NA	NA	NA	NA	NA	0.59375	NA	NA	NA	NA	NA	NA	NA	NA	NA	0.59375	NA	NA	NA	NA	NA
ENSG00000268949	MRPS17P1	-	chr1	45454398	45457506	4	3	0.333333	NA	NA	NA	NA	3	2	0.5	NA	NA	NA	NA	1	1	0	NA	NA	NA	NA	2	1	0.5	NA	NA	NA	NA	0.666667	NA	NA	NA	NA	1	NA	NA	NA	NA	0	NA	NA	NA	NA	0.5
ENSG00000126107	HECTD3	-	chr1	45468212	45477001	35	104	0.504998	0.999915	0.996217	0.204497	0.986316	2	3	0.333333	NA	NA	NA	NA	35	104	0.505304	0.999883	0.996785	0.217427	0.98445	29	78	0.496044	0.999982	0.997704	0.879731	1	0.513378	0.170983	0.043196	0.00289332	0.0182942	1	NA	NA	NA	NA	0.512911	0.218124	0.0606506	0.00341148	0.0257957	0.533784
ENSG00000126088	UROD	+	chr1	45477819	45481247	14	90	0.485871	0.999953	0.996929	0.931186	1	14	90	0.485871	0.999974	0.996979	0.931186	1	NA	0	NA	NA	NA	NA	NA	12	68	0.500376	0.999911	0.995938	0.266961	0.982348	0.464807	0.80244	0.493087	0.804118	0.903547	0.464807	0.80912	0.521893	0.804118	0.914489	NA	NA	NA	NA	NA	0.500641
ENSG00000162415	ZSWIM5	-	chr1	45482071	45771881	217	119	0.515075	0.999816	0.99394	0.280815	0.991887	28	55	0.595455	0.999672	0.981694	0.1642	0.98144	197	110	0.527083	0.999818	0.996148	0.529597	0.996529	72	83	0.449635	0.999753	0.989103	0.315553	0.982426	0.538758	0.466984	0.171219	0.11462	0.269718	0.522727	0.614266	0.304888	0.171271	0.388207	0.538097	0.524246	0.223941	0.242227	0.479016	0.483838
ENSG00000264650,ENSG00000162415	AL359473.1,ZSWIM5	-,-	chr1	45499641	45499692	NA	NA	NA	NA	NA	NA	NA	NA	NA	NA	NA	NA	NA	NA	NA	NA	NA	NA	NA	NA	NA	1	1	0	NA	NA	NA	NA	NA	NA	NA	NA	NA	NA	NA	NA	NA	NA	NA	NA	NA	NA	NA	1
ENSG00000186603	HPDL	+	chr1	45792545	45794347	8	33	0.497041	0.999891	0.995727	0.852186	1	8	33	0.500536	0.999928	0.995771	0.883592	1	4	9	0.277778	NA	NA	NA	NA	NA	NA	NA	NA	NA	NA	NA	0.483912	0.747304	0.443358	0.560628	0.734341	0.497278	0.799792	0.51865	0.980482	0.998189	0.166667	NA	NA	NA	NA	NA
ENSG00000132781	MUTYH	-	chr1	45794835	45805341	27	109	0.514893	0.999645	0.98825	0.0949784	0.986316	4	4	0.375	NA	NA	NA	NA	27	109	0.51461	0.999514	0.991188	0.0910106	0.98445	18	82	0.519142	0.999775	0.990136	0.0818388	0.98229	0.497462	0.533312	0.215125	0.140444	0.309439	0.625	NA	NA	NA	NA	0.496876	0.581032	0.27398	0.156892	0.371259	0.468606
ENSG00000132781,ENSG00000132773	MUTYH,TOE1	-,+	chr1	45805342	45806142	4	7	0.628571	NA	NA	NA	NA	3	7	0.642857	NA	NA	NA	NA	3	3	0.583333	NA	NA	NA	NA	2	7	0.636508	NA	NA	NA	NA	0.8	NA	NA	NA	NA	0.785714	NA	NA	NA	NA	0.75	NA	NA	NA	NA	0.474603
ENSG00000132773	TOE1	+	chr1	45806143	45809554	11	58	0.476358	0.999213	0.97182	0.113877	0.986316	11	57	0.499412	0.999732	0.985221	0.272712	0.990951	6	12	0.291667	NA	NA	NA	NA	6	36	0.506105	0.999814	0.991926	0.197459	0.98229	0.443392	0.719208	0.406885	0.910331	0.958399	0.43512	0.722416	0.436661	0.906316	0.961886	0.541667	NA	NA	NA	NA	0.493847
ENSG00000070759	TESK2	-	chr1	45809648	45956872	322	141	0.509129	0.999956	0.996991	0.669109	1	31	72	0.551009	0.999897	0.994646	0.384018	0.995378	320	141	0.507344	0.999911	0.997034	0.684192	1	92	97	0.457091	0.999843	0.993263	0.183326	0.98229	0.534884	0.0251955	0.00517935	0.00248307	0.0162263	0.553786	0.557874	0.249729	0.132384	0.33085	0.537644	0.0354796	0.00780689	0.00329374	0.0251146	0.53282
ENSG00000236872,ENSG00000070759	RP11-291L19.1,TESK2	+,-	chr1	45880692	45881016	1	1	0	NA	NA	NA	NA	NA	0	NA	NA	NA	NA	NA	1	1	0	NA	NA	NA	NA	NA	NA	NA	NA	NA	NA	NA	1	NA	NA	NA	NA	NA	NA	NA	NA	NA	1	NA	NA	NA	NA	NA
ENSG00000236624	CCDC163P	-	chr1	45959538	45965724	18	98	0.55259	0.999744	0.991785	0.411597	0.995382	3	2	0.5	NA	NA	NA	NA	18	98	0.552023	0.99966	0.994027	0.422211	0.995466	11	80	0.490353	0.999885	0.995031	0.908511	1	0.644764	8.00186e-05	1.03586e-05	2.63133e-06	6.72316e-05	1	NA	NA	NA	NA	0.64329	0.000130704	1.6875e-05	4.64357e-06	0.000142879	0.71356
ENSG00000132763	MMACHC	+	chr1	45965752	45976707	26	118	0.504983	0.999933	0.996553	0.459002	0.9979	25	118	0.506048	0.999963	0.996691	0.65791	0.998312	17	85	0.491732	0.999819	0.996162	0.595823	0.997758	14	98	0.535401	0.999847	0.993427	0.148201	0.98229	0.53195	0.818101	0.499785	0.516925	0.702857	0.526294	0.836687	0.530844	0.603702	0.790201	0.540948	0.785972	0.51357	0.959351	0.987294	0.554829
ENSG00000117450	PRDX1	-	chr1	45976740	45988719	43	116	0.499034	0.999938	0.996643	0.549705	1	19	76	0.495737	0.999934	0.995948	0.677991	0.998312	42	115	0.506881	0.99991	0.997028	0.46769	0.995466	27	92	0.45732	0.999388	0.971361	0.0279575	0.923418	0.512359	0.741752	0.43631	0.474037	0.666125	0.461041	0.612636	0.303644	0.0870145	0.254774	0.527968	0.571665	0.264458	0.0685215	0.219597	0.518578
ENSG00000117448	AKR1A1	+	chr1	46016215	46035721	65	117	0.502891	0.999958	0.997019	0.984197	1	65	117	0.502641	0.999977	0.997061	0.988711	1	4	4	1	NA	NA	NA	NA	38	101	0.495525	0.999982	0.997703	0.978916	1	0.528474	0.593547	0.266163	2.25815e-06	5.93804e-05	0.52844	0.0381136	0.00804111	2.34899e-06	7.20517e-05	0.5	NA	NA	NA	NA	0.517208
ENSG00000132780	NASP	+	chr1	46049518	46084566	108	119	0.506279	0.999836	0.99446	0.134722	0.986316	107	119	0.504534	0.999912	0.99523	0.155606	0.975158	22	67	0.564775	0.99925	0.985284	0.167383	0.98445	44	97	0.481125	0.999946	0.99702	0.804399	0.997961	0.52805	0.618808	0.291941	4.26348e-08	2.12795e-06	0.526665	0.626376	0.317215	4.69399e-08	2.69277e-06	0.591806	0.0819789	0.0192591	0.00344699	0.0259753	0.545714
ENSG00000159588	CCDC17	-	chr1	46085716	46089729	14	84	0.527193	0.999862	0.995115	0.446021	0.995861	8	23	0.652174	0.999088	0.944798	0.173107	0.986276	14	84	0.530085	0.999847	0.996435	0.715645	1	14	79	0.484835	0.999938	0.996822	0.760822	0.995409	0.527051	0.233929	0.0643395	0.0609339	0.175144	0.347826	0.633585	0.324465	0.132784	0.331023	0.53338	0.416969	0.153618	0.126941	0.327078	0.523589
ENSG00000159592	GPBP1L1	-	chr1	46092976	46152885	204	134	0.497937	0.999959	0.997032	0.126736	0.986316	23	21	0.68254	0.999675	0.981907	0.300723	0.990951	203	134	0.497778	0.999946	0.997331	0.119748	0.98445	82	103	0.451134	0.99993	0.996575	0.261185	0.98229	0.525717	0.172912	0.0438548	1.9783e-06	5.34257e-05	0.531746	0.725331	0.440278	0.712443	0.857974	0.525787	0.175041	0.0454247	2.00637e-06	7.12093e-05	0.505522
ENSG00000225447,ENSG00000159592	RPS15AP10,GPBP1L1	-,-	chr1	46111488	46111869	3	10	0.25	NA	NA	NA	NA	NA	0	NA	NA	NA	NA	NA	3	10	0.25	NA	NA	NA	NA	NA	NA	NA	NA	NA	NA	NA	0.483333	NA	NA	NA	NA	NA	NA	NA	NA	NA	0.483333	NA	NA	NA	NA	NA
ENSG00000234329,ENSG00000159592	RP11-767N6.2,GPBP1L1	-,-	chr1	46116711	46117498	5	71	0.515566	0.999778	0.992839	0.671139	1	2	1	0	NA	NA	NA	NA	5	71	0.518383	0.999693	0.994566	0.655075	1	3	27	0.465432	0.99944	0.973708	0.244299	0.98229	0.520147	0.754178	0.452921	0.414573	0.615589	1	NA	NA	NA	NA	0.517331	0.760986	0.489872	0.429525	0.665593	0.52716
ENSG00000159596,ENSG00000159592	TMEM69,GPBP1L1	+,-	chr1	46152886	46153785	7	62	0.583141	0.996884	0.880105	0.0259393	0.986316	6	46	0.536232	0.999768	0.987486	0.25171	0.990951	5	39	0.675214	0.994893	0.888433	0.0361899	0.98445	2	3	0.666667	NA	NA	NA	NA	0.489055	0.768162	0.469476	0.601496	0.764084	0.550725	0.745247	0.467238	0.751326	0.882414	0.440171	0.723776	0.440552	0.546684	0.755829	0.333333
ENSG00000159596	TMEM69	+	chr1	46153786	46159995	17	83	0.523612	0.999614	0.987129	0.0429119	0.986316	17	83	0.522202	0.999826	0.990968	0.0607614	0.945276	8	50	0.511333	0.999483	0.99053	0.567282	0.996529	13	57	0.484995	0.999588	0.981024	0.0548753	0.957352	0.510109	0.853946	0.510637	0.817009	0.911313	0.506388	0.811381	0.522563	0.881341	0.95036	0.580667	0.495304	0.203123	0.0903992	0.265142	0.474593
ENSG00000197429	IPP	-	chr1	46160116	46216322	106	117	0.445044	0.99983	0.994292	0.0351385	0.986316	52	83	0.450699	0.999918	0.995435	0.409613	0.998312	100	112	0.452585	0.999807	0.996042	0.056718	0.98445	38	87	0.468939	0.999888	0.99512	0.0795964	0.98229	0.529893	0.215073	0.057715	0.00164631	0.0118264	0.507549	0.79389	0.515945	0.756659	0.885785	0.544575	0.133928	0.033358	0.000320029	0.0040761	0.527905
ENSG00000230896,ENSG00000197429	RP11-767N6.7,IPP	-,-	chr1	46160356	46162747	6	83	0.454779	0.999818	0.993988	0.359729	0.993548	5	28	0.44898	0.999886	0.994196	0.900566	1	6	81	0.442676	0.999713	0.994857	0.385253	0.995466	8	75	0.556738	0.999925	0.996405	0.968741	1	0.530153	0.662349	0.338077	0.402268	0.604347	0.579082	0.668178	0.365672	0.318094	0.558626	0.525683	0.708436	0.41953	0.583613	0.780682	0.439727
ENSG00000086015	MAST2	+	chr1	46252659	46501796	491	142	0.511646	0.999885	0.9956	0.216509	0.98645	486	140	0.51356	0.999941	0.996116	0.254232	0.990951	56	60	0.574369	0.999768	0.995565	0.605083	0.997895	82	112	0.479227	0.999917	0.996165	0.123941	0.98229	0.518389	0.0430787	0.0090988	0.00534989	0.0293015	0.515213	0.0596435	0.0130805	0.00462675	0.0315976	0.575429	0.470878	0.186195	0.221481	0.454383	0.531048
ENSG00000232467,ENSG00000086015	TMA16P2,MAST2	-,+	chr1	46312666	46313266	1	1	1	NA	NA	NA	NA	1	1	1	NA	NA	NA	NA	NA	0	NA	NA	NA	NA	NA	NA	NA	NA	NA	NA	NA	NA	0	NA	NA	NA	NA	0	NA	NA	NA	NA	NA	NA	NA	NA	NA	NA
ENSG00000117461	PIK3R3	-	chr1	46505812	46640744	277	136	0.510858	0.999652	0.988494	0.0111644	0.882753	84	73	0.626908	0.998689	0.916808	0.0353644	0.944999	250	131	0.515742	0.99964	0.993699	0.0128	0.947816	30	75	0.485007	0.999935	0.996741	0.977615	1	0.498006	0.752748	0.451262	0.330909	0.535134	0.469602	0.773223	0.502663	0.815882	0.921858	0.497864	0.771465	0.502789	0.29763	0.540018	0.527864
ENSG00000226957,ENSG00000117461	RP4-533D7.4,PIK3R3	+,-	chr1	46512490	46514040	3	14	0.392857	NA	NA	NA	NA	NA	0	NA	NA	NA	NA	NA	3	14	0.392857	NA	NA	NA	NA	1	1	0	NA	NA	NA	NA	0.321429	NA	NA	NA	NA	NA	NA	NA	NA	NA	0.321429	NA	NA	NA	NA	0
ENSG00000227857,ENSG00000117461	RP4-533D7.5,PIK3R3	+,-	chr1	46599043	46604753	13	30	0.555556	0.99975	0.99197	0.818076	1	12	29	0.545977	0.999876	0.993745	0.922139	1	3	3	0.666667	NA	NA	NA	NA	2	4	0.75	NA	NA	NA	NA	0.444444	0.696072	0.377906	0.536956	0.718161	0.431034	0.670562	0.368792	0.427119	0.660247	0.666667	NA	NA	NA	NA	0.5
ENSG00000250719,ENSG00000117472,ENSG00000117461	RP11-322N21.2,TSPAN1,PIK3R3	-,+,-	chr1	46641158	46642150	2	10	0.45	NA	NA	NA	NA	2	9	0.5	NA	NA	NA	NA	1	1	0	NA	NA	NA	NA	NA	NA	NA	NA	NA	NA	NA	0.45	NA	NA	NA	NA	0.388889	NA	NA	NA	NA	1	NA	NA	NA	NA	NA
ENSG00000117472	TSPAN1	+	chr1	46642161	46651630	17	36	0.574074	0.999529	0.983935	0.395583	0.995382	15	30	0.497778	0.999873	0.993569	0.857107	1	7	10	0.7	NA	NA	NA	NA	NA	NA	NA	NA	NA	NA	NA	0.512963	0.731055	0.421946	0.829305	0.918267	0.519444	0.763576	0.491998	0.927723	0.972208	0.55	NA	NA	NA	NA	NA
ENSG00000085998	POMGNT1	-	chr1	46654354	46669005	31	100	0.462656	0.999939	0.996667	0.822979	1	20	28	0.446429	0.999836	0.991551	0.683347	0.998312	27	99	0.46299	0.999919	0.997106	0.913608	1	23	65	0.491184	0.999943	0.996965	0.557165	0.98482	0.536372	0.204721	0.0542571	0.0165122	0.0684312	0.446429	0.743047	0.464323	0.98983	1	0.527899	0.195496	0.0537377	0.0150071	0.0776254	0.517302
ENSG00000171357,ENSG00000085998	LURAP1,POMGNT1	+,-	chr1	46669006	46685977	12	26	0.625	0.999328	0.976288	0.259778	0.99006	12	26	0.625	0.999651	0.980298	0.259778	0.990951	NA	0	NA	NA	NA	NA	NA	6	6	0.666667	NA	NA	NA	NA	0.653846	0.426921	0.148677	0.0345499	0.116734	0.653846	0.40344	0.141646	0.0345499	0.135938	NA	NA	NA	NA	NA	0.666667
ENSG00000171357	LURAP1	+	chr1	46685978	46686933	1	2	0	NA	NA	NA	NA	1	2	0	NA	NA	NA	NA	NA	0	NA	NA	NA	NA	NA	NA	NA	NA	NA	NA	NA	NA	1	NA	NA	NA	NA	1	NA	NA	NA	NA	NA	NA	NA	NA	NA	NA
ENSG00000085999	RAD54L	+	chr1	46713360	46726867	56	100	0.45971	0.999903	0.995969	0.478379	0.999984	52	95	0.454202	0.999922	0.995567	0.328078	0.990951	17	31	0.504301	0.999342	0.987432	0.413034	0.995466	5	9	0.666667	NA	NA	NA	NA	0.593593	0.120325	0.0283097	0.00190107	0.0131673	0.594776	0.180569	0.0470557	0.00253611	0.0202646	0.62043	0.656422	0.35555	0.249207	0.487092	0.666667
ENSG00000085999,ENSG00000132128	RAD54L,LRRC41	+,-	chr1	46726868	46744145	52	116	0.486109	0.999952	0.996917	0.71046	1	51	110	0.508931	0.999955	0.996486	0.484675	0.998312	38	78	0.408441	0.999479	0.990464	0.279881	0.985466	8	35	0.448753	0.999753	0.989086	0.223416	0.98229	0.540499	0.226516	0.0618423	0.00216629	0.0146085	0.55786	0.148617	0.0367968	0.00637002	0.0400927	0.531832	0.716578	0.430491	0.779285	0.899573	0.577324
ENSG00000132128	LRRC41	-	chr1	46744146	46769280	77	122	0.429986	0.999129	0.968645	0.0132812	0.93305	49	70	0.494231	0.99994	0.996089	0.930645	1	73	120	0.416942	0.998276	0.963879	0.00794903	0.884711	14	40	0.465076	0.999923	0.996367	0.194644	0.98229	0.556862	0.466011	0.170492	0.00176864	0.0124601	0.491381	0.70858	0.417832	0.497377	0.717227	0.570805	0.461124	0.179441	0.00037114	0.00462362	0.567652
ENSG00000173660	UQCRH	+	chr1	46769303	46782448	42	113	0.503269	0.999961	0.99706	0.679787	1	40	110	0.518525	0.999919	0.995491	0.283906	0.990951	40	101	0.47285	0.999561	0.992127	0.311075	0.988771	19	65	0.490266	0.999902	0.995635	0.608033	0.986938	0.518432	0.21339	0.0570842	0.0486798	0.149085	0.538364	0.0468695	0.0101138	0.0036497	0.0266675	0.476176	0.835304	0.533055	0.901346	0.95815	0.594061
ENSG00000117481	NSUN4	+	chr1	46805849	46830824	167	121	0.519069	0.999936	0.996598	0.507905	0.999984	166	121	0.519897	0.999962	0.996669	0.405166	0.998312	29	33	0.403535	0.998379	0.966497	0.0763461	0.98445	138	103	0.490077	0.999939	0.996861	0.618536	0.988375	0.506817	0.546534	0.225507	0.0683153	0.190576	0.506403	0.575119	0.265257	0.0702391	0.220211	0.518855	0.648867	0.347025	0.4588	0.690008	0.46278
ENSG00000225779	RP4-603I14.3	+	chr1	46836258	46836627	1	1	0	NA	NA	NA	NA	1	1	0	NA	NA	NA	NA	NA	0	NA	NA	NA	NA	NA	NA	NA	NA	NA	NA	NA	NA	0	NA	NA	NA	NA	0	NA	NA	NA	NA	NA	NA	NA	NA	NA	NA
ENSG00000117480	FAAH	+	chr1	46859937	46879520	74	114	0.504926	0.999919	0.996293	0.727624	1	74	114	0.504926	0.999955	0.996505	0.727624	0.998312	NA	0	NA	NA	NA	NA	NA	26	93	0.49556	0.99995	0.997127	0.592212	0.986817	0.523218	0.590525	0.263046	0.390509	0.593076	0.523218	0.593933	0.283296	0.390509	0.628308	NA	NA	NA	NA	NA	0.442423
ENSG00000232022	RP5-1109J22.1	+	chr1	46897801	46911374	17	25	0.52	0.9997	0.990231	0.746551	1	17	25	0.52	0.99984	0.991785	0.746551	0.999083	NA	0	NA	NA	NA	NA	NA	31	87	0.50725	0.999964	0.997416	0.539433	0.982426	0.56	0.659497	0.33487	0.316396	0.520071	0.56	0.65672	0.351902	0.316396	0.557234	NA	NA	NA	NA	NA	0.529736
ENSG00000224863	RP5-1109J22.2	-	chr1	46912345	46915376	1	1	0.5	NA	NA	NA	NA	1	1	0.5	NA	NA	NA	NA	NA	0	NA	NA	NA	NA	NA	6	12	0.625	NA	NA	NA	NA	0.5	NA	NA	NA	NA	0.5	NA	NA	NA	NA	NA	NA	NA	NA	NA	0.291667
ENSG00000225667	LINC00505	+	chr1	46921495	46948147	4	4	0.25	NA	NA	NA	NA	4	4	0.25	NA	NA	NA	NA	NA	0	NA	NA	NA	NA	NA	25	32	0.5	0.999881	0.994872	0.931522	1	0.25	NA	NA	NA	NA	0.25	NA	NA	NA	NA	NA	NA	NA	NA	NA	0.46875
ENSG00000197587	DMBX1	+	chr1	46972668	46979898	9	11	0.545455	NA	NA	NA	NA	9	10	0.5	NA	NA	NA	NA	1	1	1	NA	NA	NA	NA	NA	NA	NA	NA	NA	NA	NA	0.363636	NA	NA	NA	NA	0.3	NA	NA	NA	NA	1	NA	NA	NA	NA	NA
ENSG00000269956	MKNK1-AS1	+	chr1	47004368	47023089	3	6	0.333333	NA	NA	NA	NA	1	1	0	NA	NA	NA	NA	2	5	0.4	NA	NA	NA	NA	NA	NA	NA	NA	NA	NA	NA	0.666667	NA	NA	NA	NA	1	NA	NA	NA	NA	0.6	NA	NA	NA	NA	NA
ENSG00000162456,ENSG00000269956	KNCN,MKNK1-AS1	-,+	chr1	47011316	47017199	2	2	0	NA	NA	NA	NA	NA	0	NA	NA	NA	NA	NA	2	2	0	NA	NA	NA	NA	2	2	0.5	NA	NA	NA	NA	0.5	NA	NA	NA	NA	NA	NA	NA	NA	NA	0.5	NA	NA	NA	NA	0.5
ENSG00000269956,ENSG00000079277	MKNK1-AS1,MKNK1	+,-	chr1	47023090	47035927	27	82	0.503772	0.999824	0.994144	0.715523	1	1	1	1	NA	NA	NA	NA	27	82	0.503162	0.999771	0.995593	0.742072	1	24	76	0.548315	0.999953	0.997194	0.300924	0.982426	0.456274	0.789323	0.486048	0.477016	0.668508	1	NA	NA	NA	NA	0.454445	0.789719	0.515627	0.429052	0.665197	0.466457
ENSG00000079277	MKNK1	-	chr1	47035928	47073386	110	109	0.498292	0.999691	0.989887	0.327427	0.991887	7	14	0.285714	NA	NA	NA	NA	108	109	0.499169	0.999857	0.996533	0.279286	0.985329	81	92	0.490805	0.999966	0.997466	0.949109	1	0.527289	0.76392	0.464644	0.411837	0.612934	0.607143	NA	NA	NA	NA	0.526279	0.783277	0.51163	0.447101	0.680212	0.523797
ENSG00000142961,ENSG00000079277	MOB3C,MKNK1	-,-	chr1	47073387	47082515	35	110	0.488098	0.999951	0.99689	0.32756	0.991887	13	20	0.4	0.99978	0.988249	0.572332	0.998312	35	110	0.490926	0.999936	0.997254	0.431328	0.995466	22	90	0.510834	0.99997	0.997528	0.562947	0.985041	0.508455	0.842101	0.507544	0.815768	0.910413	0.3	0.63848	0.330486	0.249393	0.485038	0.509927	0.796149	0.519163	0.737519	0.874622	0.503659
ENSG00000123472	ATPAF1	-	chr1	47098409	47124365	107	127	0.500134	0.999978	0.997282	0.860969	1	7	6	0.0555556	NA	NA	NA	NA	107	127	0.500622	0.999969	0.997462	0.942086	1	41	94	0.483085	0.999934	0.996706	0.490597	0.982426	0.497924	0.911488	0.516338	0.778694	0.88654	0.166667	NA	NA	NA	NA	0.49837	0.915591	0.543566	0.817995	0.923301	0.455963
ENSG00000123472,ENSG00000159658	ATPAF1,EFCAB14	-,-	chr1	47124366	47139539	41	111	0.5124	0.999945	0.996783	0.939557	1	2	2	0.5	NA	NA	NA	NA	41	111	0.512314	0.999922	0.997135	0.928999	1	5	9	0.611111	NA	NA	NA	NA	0.51265	0.645871	0.320332	0.256802	0.455571	1	NA	NA	NA	NA	0.512135	0.672141	0.373527	0.278561	0.519622	0.611111
ENSG00000233647,ENSG00000123472,ENSG00000159658	RP11-8J9.1,ATPAF1,EFCAB14	-,-,-	chr1	47131582	47132047	5	23	0.615942	0.999227	0.972329	0.270756	0.991887	NA	0	NA	NA	NA	NA	NA	5	23	0.615942	0.999001	0.980104	0.270756	0.985329	NA	NA	NA	NA	NA	NA	NA	0.615942	0.594004	0.266602	0.138899	0.307095	NA	NA	NA	NA	NA	0.615942	0.581247	0.27419	0.138899	0.34557	NA
ENSG00000123472,ENSG00000159658,ENSG00000186118	ATPAF1,EFCAB14,TEX38	-,-,+	chr1	47134527	47139266	15	62	0.481855	0.99987	0.995278	0.838684	1	13	19	0.526316	0.999811	0.990117	0.622928	0.998312	13	53	0.477314	0.999772	0.995622	1	1	NA	NA	NA	NA	NA	NA	NA	0.475134	0.715459	0.402024	0.751772	0.868219	0.666667	0.594411	0.28399	0.0779768	0.235956	0.411725	0.774775	0.505663	0.649088	0.825018	NA
ENSG00000159658	EFCAB14	-	chr1	47139540	47184824	124	128	0.504066	0.999937	0.996634	0.50316	0.999984	1	1	0	NA	NA	NA	NA	124	128	0.504129	0.999914	0.997063	0.506781	0.995466	26	50	0.518046	0.999906	0.995775	0.513357	0.982426	0.503309	0.870297	0.513374	0.540062	0.720739	1	NA	NA	NA	NA	0.503235	0.876952	0.541181	0.516007	0.735803	0.533892
ENSG00000159658,ENSG00000228237	EFCAB14,EFCAB14-AS1	-,+	chr1	47139708	47157770	76	123	0.494533	0.999969	0.997184	0.818441	1	2	2	0.5	NA	NA	NA	NA	76	123	0.494525	0.999955	0.997398	0.815352	1	24	88	0.478389	0.999947	0.997057	0.227965	0.98229	0.529574	8.59688e-05	1.06968e-05	1.57364e-06	4.41559e-05	0	NA	NA	NA	NA	0.529622	0.000111555	1.50975e-05	1.56342e-06	5.78465e-05	0.513598
ENSG00000142973	CYP4B1	+	chr1	47223510	47285085	9	7	0.428571	NA	NA	NA	NA	5	3	0	NA	NA	NA	NA	4	4	0.75	NA	NA	NA	NA	4	12	0.416667	NA	NA	NA	NA	0.714286	NA	NA	NA	NA	0.666667	NA	NA	NA	NA	0.75	NA	NA	NA	NA	0.25
ENSG00000154198	CYP4Z2P	-	chr1	47308767	47366109	NA	NA	NA	NA	NA	NA	NA	NA	NA	NA	NA	NA	NA	NA	NA	NA	NA	NA	NA	NA	NA	1	1	1	NA	NA	NA	NA	NA	NA	NA	NA	NA	NA	NA	NA	NA	NA	NA	NA	NA	NA	NA	1
ENSG00000187048	CYP4A11	-	chr1	47394849	47407156	NA	NA	NA	NA	NA	NA	NA	NA	NA	NA	NA	NA	NA	NA	NA	NA	NA	NA	NA	NA	NA	1	1	1	NA	NA	NA	NA	NA	NA	NA	NA	NA	NA	NA	NA	NA	NA	NA	NA	NA	NA	NA	0
ENSG00000186377	CYP4X1	+	chr1	47427036	47516423	20	19	0.368421	0.998559	0.946167	0.20719	0.986316	2	2	0.5	NA	NA	NA	NA	18	17	0.352941	0.997962	0.956475	0.19374	0.98445	6	3	0.866667	NA	NA	NA	NA	0.473684	0.7181	0.405275	0.814082	0.909459	0.5	NA	NA	NA	NA	0.470588	0.716934	0.431098	0.802648	0.914206	0.533333
ENSG00000186160,ENSG00000225506	CYP4Z1,CYP4A22-AS1	+,-	chr1	47562325	47583991	NA	NA	NA	NA	NA	NA	NA	NA	NA	NA	NA	NA	NA	NA	NA	NA	NA	NA	NA	NA	NA	3	3	0.333333	NA	NA	NA	NA	NA	NA	NA	NA	NA	NA	NA	NA	NA	NA	NA	NA	NA	NA	NA	0.666667
ENSG00000225506	CYP4A22-AS1	-	chr1	47583992	47644921	21	59	0.433293	0.999536	0.984186	0.201747	0.986316	NA	0	NA	NA	NA	NA	NA	21	59	0.433293	0.999377	0.988264	0.201747	0.98445	1	1	0	NA	NA	NA	NA	0.498063	0.658397	0.333685	0.336887	0.541063	NA	NA	NA	NA	NA	0.498063	0.656526	0.355629	0.336887	0.580122	0
ENSG00000225514,ENSG00000225506	MTND1P34,CYP4A22-AS1	-,-	chr1	47630182	47631592	1	1	0	NA	NA	NA	NA	NA	0	NA	NA	NA	NA	NA	1	1	0	NA	NA	NA	NA	NA	NA	NA	NA	NA	NA	NA	0	NA	NA	NA	NA	NA	NA	NA	NA	NA	0	NA	NA	NA	NA	NA
ENSG00000224805	LINC00853	+	chr1	47644944	47646011	1	12	0.666667	NA	NA	NA	NA	1	12	0.666667	NA	NA	NA	NA	NA	0	NA	NA	NA	NA	NA	3	45	0.472593	0.999583	0.980859	0.301874	0.982426	0.333333	NA	NA	NA	NA	0.333333	NA	NA	NA	NA	NA	NA	NA	NA	NA	0.586667
ENSG00000162366	PDZK1IP1	-	chr1	47649265	47656716	2	2	0	NA	NA	NA	NA	NA	0	NA	NA	NA	NA	NA	2	2	0	NA	NA	NA	NA	6	16	0.563276	0.999756	0.98928	0.588368	0.986817	0.5	NA	NA	NA	NA	NA	NA	NA	NA	NA	0.5	NA	NA	NA	NA	0.462083
ENSG00000162367	TAL1	-	chr1	47681962	47697892	3	3	0.666667	NA	NA	NA	NA	NA	0	NA	NA	NA	NA	NA	3	3	0.666667	NA	NA	NA	NA	18	91	0.519764	0.999956	0.99727	0.666868	0.989221	1	NA	NA	NA	NA	NA	NA	NA	NA	NA	1	NA	NA	NA	NA	0.533527
ENSG00000162367,ENSG00000226252	TAL1,RP1-18D14.7	-,+	chr1	47691469	47696422	1	1	0	NA	NA	NA	NA	NA	0	NA	NA	NA	NA	NA	1	1	0	NA	NA	NA	NA	8	78	0.441164	0.999907	0.995805	0.156909	0.98229	0	NA	NA	NA	NA	NA	NA	NA	NA	NA	0	NA	NA	NA	NA	0.334643
ENSG00000123473	STIL	-	chr1	47715811	47779819	233	130	0.504273	0.999972	0.997224	0.871759	1	4	5	0.266667	NA	NA	NA	NA	233	130	0.504673	0.999961	0.997425	0.848293	1	17	35	0.35119	0.99962	0.982517	0.245411	0.98229	0.50958	0.383973	0.127164	0.0675102	0.188925	0.733333	NA	NA	NA	NA	0.509788	0.414867	0.152194	0.0703947	0.223475	0.526667
ENSG00000162368	CMPK1	+	chr1	47799469	47844511	166	122	0.497832	0.99997	0.997205	0.859624	1	165	122	0.498679	0.999982	0.997174	0.835572	1	8	29	0.441379	0.999529	0.991491	0.443037	0.995466	37	83	0.493957	0.999974	0.997593	0.806574	0.997961	0.525918	0.151044	0.0372141	0.00513375	0.0284907	0.525538	0.166796	0.0421893	0.00588878	0.037808	0.57931	0.620862	0.316516	0.258008	0.498133	0.537915
ENSG00000225762	RP11-511I2.2	-	chr1	47846600	47874149	61	103	0.511697	0.999895	0.995806	0.751614	1	53	97	0.49712	0.999944	0.99622	0.834824	1	17	19	0.684211	0.998369	0.966166	0.172088	0.98445	29	57	0.523183	0.999935	0.996747	0.897039	1	0.556241	0.417555	0.144127	0.0145254	0.062249	0.565112	0.475634	0.185993	0.038035	0.145499	0.631579	0.659287	0.359058	0.235729	0.470885	0.547619
ENSG00000186790	FOXE3	+	chr1	47881744	47883723	2	3	0.333333	NA	NA	NA	NA	1	1	1	NA	NA	NA	NA	1	2	0	NA	NA	NA	NA	NA	NA	NA	NA	NA	NA	NA	1	NA	NA	NA	NA	1	NA	NA	NA	NA	1	NA	NA	NA	NA	NA
ENSG00000237424	FOXD2-AS1	-	chr1	47897805	47900313	9	86	0.466443	0.999891	0.995716	0.640137	1	NA	0	NA	NA	NA	NA	NA	9	86	0.466443	0.999848	0.996442	0.640137	1	6	53	0.504031	0.999937	0.996792	0.845794	0.997961	0.519426	0.77314	0.474169	0.660194	0.807873	NA	NA	NA	NA	NA	0.519426	0.780829	0.510216	0.660194	0.831209	0.551201
ENSG00000186564	FOXD2	+	chr1	47901689	47906363	9	73	0.516427	0.999899	0.995889	0.864404	1	2	2	0.5	NA	NA	NA	NA	8	73	0.516427	0.999858	0.996548	0.863923	1	3	16	0.46875	0.99984	0.993145	1	1	0.525158	0.589165	0.261491	0.223012	0.416534	0	NA	NA	NA	NA	0.529724	0.554309	0.249002	0.170024	0.388326	0.375
ENSG00000227947	RP11-543D5.1	+	chr1	48154135	48169055	1	1	1	NA	NA	NA	NA	1	1	1	NA	NA	NA	NA	NA	0	NA	NA	NA	NA	NA	1	1	0	NA	NA	NA	NA	0	NA	NA	NA	NA	0	NA	NA	NA	NA	NA	NA	NA	NA	NA	1
ENSG00000204018	TRABD2B	-	chr1	48231308	48462567	21	18	0.416667	0.999096	0.967461	0.233383	0.98714	9	8	0.375	NA	NA	NA	NA	13	11	0.409091	NA	NA	NA	NA	5	2	0.125	NA	NA	NA	NA	0.527778	0.717459	0.404593	0.659953	0.807749	0.4375	NA	NA	NA	NA	0.636364	NA	NA	NA	NA	1
ENSG00000225028,ENSG00000204018	RP11-330M19.1,TRABD2B	+,-	chr1	48283738	48285909	2	2	1	NA	NA	NA	NA	NA	0	NA	NA	NA	NA	NA	2	2	1	NA	NA	NA	NA	NA	NA	NA	NA	NA	NA	NA	0.5	NA	NA	NA	NA	NA	NA	NA	NA	NA	0.5	NA	NA	NA	NA	NA
ENSG00000226133	RP4-683M8.2	+	chr1	48519217	48532873	4	3	0.666667	NA	NA	NA	NA	1	1	1	NA	NA	NA	NA	3	2	0.5	NA	NA	NA	NA	1	1	0	NA	NA	NA	NA	0.333333	NA	NA	NA	NA	0	NA	NA	NA	NA	0.5	NA	NA	NA	NA	1
ENSG00000215889	SKINTL	-	chr1	48567387	48627543	8	8	0.625	NA	NA	NA	NA	5	5	0.6	NA	NA	NA	NA	3	3	0.666667	NA	NA	NA	NA	1	1	0	NA	NA	NA	NA	0.75	NA	NA	NA	NA	0.6	NA	NA	NA	NA	1	NA	NA	NA	NA	1
ENSG00000242267	RP5-1024N4.1	-	chr1	48630301	48648100	1	1	1	NA	NA	NA	NA	NA	0	NA	NA	NA	NA	NA	1	1	1	NA	NA	NA	NA	2	2	0.5	NA	NA	NA	NA	0	NA	NA	NA	NA	NA	NA	NA	NA	NA	0	NA	NA	NA	NA	0
ENSG00000223720	RP5-1024N4.2	+	chr1	48671637	48672515	1	1	0	NA	NA	NA	NA	1	1	0	NA	NA	NA	NA	NA	0	NA	NA	NA	NA	NA	NA	NA	NA	NA	NA	NA	NA	0	NA	NA	NA	NA	0	NA	NA	NA	NA	NA	NA	NA	NA	NA	NA
ENSG00000117834	SLC5A9	+	chr1	48688357	48714316	2	2	0.5	NA	NA	NA	NA	NA	0	NA	NA	NA	NA	NA	2	2	0.5	NA	NA	NA	NA	30	67	0.571575	0.999904	0.995711	0.161373	0.98229	0	NA	NA	NA	NA	NA	NA	NA	NA	NA	0	NA	NA	NA	NA	0.538
ENSG00000132122	SPATA6	-	chr1	48761044	48937845	17	42	0.52381	0.999812	0.993807	0.859065	1	3	29	0.482759	0.999852	0.992451	0.878629	1	14	15	0.566667	NA	NA	NA	NA	54	77	0.479803	0.99991	0.995924	0.822983	0.997961	0.84127	0	0	1.17937e-06	3.47062e-05	1	7.18303e-10	1.04554e-10	2.20225e-06	6.86718e-05	0.477778	NA	NA	NA	NA	0.636596
ENSG00000235105,ENSG00000132122	RP11-329A14.1,SPATA6	+,-	chr1	48901639	48902895	NA	NA	NA	NA	NA	NA	NA	NA	NA	NA	NA	NA	NA	NA	NA	NA	NA	NA	NA	NA	NA	5	24	0.541667	0.997999	0.915635	0.43036	0.982426	NA	NA	NA	NA	NA	NA	NA	NA	NA	NA	NA	NA	NA	NA	NA	1
ENSG00000186094	AGBL4	-	chr1	48998527	50489585	32	27	0.450617	0.999573	0.985644	0.359692	0.993548	8	7	0.642857	NA	NA	NA	NA	24	23	0.413043	0.998925	0.97871	0.190018	0.98445	15	8	0.1875	NA	NA	NA	NA	0.561728	0.682548	0.361072	0.378467	0.581828	0.714286	NA	NA	NA	NA	0.521739	0.740413	0.464252	0.860139	0.941085	0.333333
ENSG00000162373,ENSG00000186094	BEND5,AGBL4	-,-	chr1	49193195	49242641	44	49	0.559961	0.999745	0.991817	0.492911	0.999984	NA	0	NA	NA	NA	NA	NA	44	49	0.559961	0.999653	0.993911	0.492911	0.995466	24	39	0.525641	0.99991	0.99591	0.955107	1	0.511662	0.575431	0.248931	0.373809	0.577673	NA	NA	NA	NA	NA	0.511662	0.561877	0.256036	0.373809	0.617524	0.485043
ENSG00000229846,ENSG00000186094	RP11-141A19.1,AGBL4	+,-	chr1	49513988	49653257	1	1	1	NA	NA	NA	NA	NA	0	NA	NA	NA	NA	NA	1	1	1	NA	NA	NA	NA	NA	NA	NA	NA	NA	NA	NA	0	NA	NA	NA	NA	NA	NA	NA	NA	NA	0	NA	NA	NA	NA	NA
ENSG00000162374	ELAVL4	+	chr1	50513686	50669458	23	16	0.354167	NA	NA	NA	NA	21	14	0.404762	NA	NA	NA	NA	2	2	0	NA	NA	NA	NA	4	4	0.75	NA	NA	NA	NA	0.589286	NA	NA	NA	NA	0.530612	NA	NA	NA	NA	1	NA	NA	NA	NA	1
ENSG00000225671	FCF1P6	-	chr1	50871102	50871696	1	1	1	NA	NA	NA	NA	NA	0	NA	NA	NA	NA	NA	1	1	1	NA	NA	NA	NA	NA	NA	NA	NA	NA	NA	NA	1	NA	NA	NA	NA	NA	NA	NA	NA	NA	1	NA	NA	NA	NA	NA
ENSG00000142700	DMRTA2	-	chr1	50883222	50889172	3	3	0.333333	NA	NA	NA	NA	NA	0	NA	NA	NA	NA	NA	3	3	0.333333	NA	NA	NA	NA	NA	NA	NA	NA	NA	NA	NA	0.666667	NA	NA	NA	NA	NA	NA	NA	NA	NA	0.666667	NA	NA	NA	NA	NA
ENSG00000185104	FAF1	-	chr1	50905150	51425935	1112	154	0.497089	0.999973	0.99724	0.747989	1	9	6	0.305556	NA	NA	NA	NA	1112	154	0.497193	0.999963	0.997436	0.72163	1	110	77	0.513257	0.99993	0.996575	0.647357	0.989221	0.527827	0.00390867	0.000709608	2.02327e-05	0.000355641	0.527778	NA	NA	NA	NA	0.52781	0.00422336	0.000777243	1.94544e-05	0.00044848	0.563712
ENSG00000225767,ENSG00000185104	RP5-850O15.3,FAF1	+,-	chr1	50927141	50936822	32	70	0.492602	0.99982	0.994035	0.640109	1	1	1	1	NA	NA	NA	NA	32	70	0.491808	0.999741	0.995234	0.600312	0.997777	3	4	0.25	NA	NA	NA	NA	0.642727	0.346642	0.108867	0.00963298	0.0455404	0	NA	NA	NA	NA	0.64352	0.296259	0.0909528	0.00803609	0.0488637	0.5
ENSG00000230585,ENSG00000185104	PHBP12,FAF1	+,-	chr1	51246012	51246822	2	28	0.407738	0.999674	0.989314	0.428608	0.995382	NA	0	NA	NA	NA	NA	NA	2	28	0.407738	0.999563	0.992163	0.428608	0.995466	NA	NA	NA	NA	NA	NA	NA	0.467262	0.770292	0.471487	0.917765	0.962658	NA	NA	NA	NA	NA	0.467262	0.773201	0.50425	0.917765	0.966619	NA
ENSG00000123080	CDKN2C	+	chr1	51426417	51440305	34	86	0.474196	0.999847	0.994741	0.505738	0.999984	28	83	0.476932	0.999873	0.993575	0.263828	0.990951	15	30	0.473889	0.999192	0.983974	0.246007	0.98445	5	37	0.472567	0.999792	0.990907	0.110931	0.98229	0.526909	0.801011	0.492337	0.680957	0.822326	0.52464	0.813567	0.523417	0.444181	0.673259	0.454444	0.705877	0.415827	0.500083	0.722705	0.599997
ENSG00000204006	C1orf185	+	chr1	51567906	51613752	3	3	0.666667	NA	NA	NA	NA	2	2	1	NA	NA	NA	NA	1	1	0	NA	NA	NA	NA	NA	NA	NA	NA	NA	NA	NA	0.333333	NA	NA	NA	NA	0	NA	NA	NA	NA	1	NA	NA	NA	NA	NA
ENSG00000203356	RP11-296A18.3	-	chr1	51660767	51700768	21	16	0.583333	NA	NA	NA	NA	NA	0	NA	NA	NA	NA	NA	21	16	0.583333	NA	NA	NA	NA	4	4	0.75	NA	NA	NA	NA	0.479167	NA	NA	NA	NA	NA	NA	NA	NA	NA	0.479167	NA	NA	NA	NA	0.5
ENSG00000123091	RNF11	+	chr1	51701943	51739127	116	84	0.562135	0.999917	0.996248	0.645317	1	116	83	0.561129	0.999955	0.99649	0.543495	0.998312	12	10	0.533333	NA	NA	NA	NA	13	17	0.443511	0.999798	0.991209	0.612975	0.98791	0.560836	0.50396	0.194104	0.0955948	0.238887	0.558703	0.436715	0.162293	0.0714815	0.222851	0.3	NA	NA	NA	NA	0.507937
ENSG00000233406,ENSG00000123091	RP11-296A18.5,RNF11	-,+	chr1	51716270	51717144	NA	NA	NA	NA	NA	NA	NA	NA	NA	NA	NA	NA	NA	NA	NA	NA	NA	NA	NA	NA	NA	1	2	0.5	NA	NA	NA	NA	NA	NA	NA	NA	NA	NA	NA	NA	NA	NA	NA	NA	NA	NA	NA	1
ENSG00000236434,ENSG00000123091	RP11-296A18.6,RNF11	+,+	chr1	51730588	51731524	5	11	0.606061	NA	NA	NA	NA	5	11	0.606061	NA	NA	NA	NA	NA	0	NA	NA	NA	NA	NA	1	1	1	NA	NA	NA	NA	0.393939	NA	NA	NA	NA	0.393939	NA	NA	NA	NA	NA	NA	NA	NA	NA	0
ENSG00000236434,ENSG00000230272,ENSG00000123091	RP11-296A18.6,RP11-296A18.7,RNF11	+,+,+	chr1	51731525	51731705	1	2	0.333333	NA	NA	NA	NA	1	2	0.333333	NA	NA	NA	NA	NA	0	NA	NA	NA	NA	NA	NA	NA	NA	NA	NA	NA	NA	0.166667	NA	NA	NA	NA	0.166667	NA	NA	NA	NA	NA	NA	NA	NA	NA	NA
ENSG00000230272,ENSG00000123091	RP11-296A18.7,RNF11	+,+	chr1	51731706	51732716	2	6	0.666667	NA	NA	NA	NA	2	6	0.666667	NA	NA	NA	NA	NA	0	NA	NA	NA	NA	NA	2	2	0.5	NA	NA	NA	NA	0.166667	NA	NA	NA	NA	0.166667	NA	NA	NA	NA	NA	NA	NA	NA	NA	0
ENSG00000085831	TTC39A	-	chr1	51752930	51810788	82	95	0.501212	0.999902	0.995936	0.847352	1	15	14	0.52381	NA	NA	NA	NA	74	93	0.507822	0.999871	0.99667	0.903989	1	18	36	0.482407	0.999724	0.987737	0.318365	0.982426	0.464936	0.440625	0.156237	0.101395	0.248429	0.595238	NA	NA	NA	NA	0.458478	0.386418	0.136279	0.06548	0.212741	0.549074
ENSG00000261664,ENSG00000085831	RP11-275F13.1,TTC39A	+,-	chr1	51795326	51800996	3	5	0.4	NA	NA	NA	NA	3	3	0.333333	NA	NA	NA	NA	2	2	0.5	NA	NA	NA	NA	1	1	0	NA	NA	NA	NA	0.4	NA	NA	NA	NA	0.333333	NA	NA	NA	NA	0.5	NA	NA	NA	NA	1
ENSG00000085832	EPS15	-	chr1	51819935	51983980	570	140	0.49147	0.999919	0.996288	0.462582	0.9979	10	17	0.483193	0.999738	0.985599	0.673639	0.998312	570	140	0.49153	0.999889	0.996842	0.450744	0.995466	119	105	0.52686	0.999981	0.997694	0.902648	1	0.535511	0.211917	0.0564883	0.00859911	0.041698	0.634454	0.608313	0.299226	0.0920589	0.264338	0.535264	0.282894	0.085467	0.0108141	0.0610172	0.553165
ENSG00000232027,ENSG00000085832	RP11-275F13.3,EPS15	+,-	chr1	51837942	51838896	4	15	0.417778	NA	NA	NA	NA	1	1	0	NA	NA	NA	NA	4	15	0.417778	NA	NA	NA	NA	2	2	1	NA	NA	NA	NA	0.517778	NA	NA	NA	NA	1	NA	NA	NA	NA	0.517778	NA	NA	NA	NA	0.5
ENSG00000238140,ENSG00000085832	RP11-253A20.1,EPS15	+,-	chr1	51927393	51929088	9	13	0.266667	NA	NA	NA	NA	NA	0	NA	NA	NA	NA	NA	9	13	0.266667	NA	NA	NA	NA	NA	NA	NA	NA	NA	NA	NA	0.605128	NA	NA	NA	NA	NA	NA	NA	NA	NA	0.605128	NA	NA	NA	NA	NA
ENSG00000227070,ENSG00000085832	RP11-191G24.1,EPS15	+,-	chr1	51983981	51985000	3	14	0.505952	NA	NA	NA	NA	3	8	0.666667	NA	NA	NA	NA	3	9	0.351852	NA	NA	NA	NA	NA	NA	NA	NA	NA	NA	NA	0.678571	NA	NA	NA	NA	0.791667	NA	NA	NA	NA	0.490741	NA	NA	NA	NA	NA
ENSG00000227070	RP11-191G24.1	+	chr1	51985001	52027301	198	149	0.520009	0.999963	0.9971	0.808609	1	198	149	0.519938	0.999979	0.997104	0.772839	1	12	14	0.785714	NA	NA	NA	NA	15	16	0.375	0.999654	0.984358	0.471801	0.982426	0.51809	0.8942	0.515836	0.841945	0.925311	0.519625	0.896434	0.539459	0.734607	0.872047	0.357143	NA	NA	NA	NA	0.5625
ENSG00000252032,ENSG00000227070	U6,RP11-191G24.1	-,+	chr1	52004297	52004401	1	2	1	NA	NA	NA	NA	1	2	1	NA	NA	NA	NA	NA	0	NA	NA	NA	NA	NA	NA	NA	NA	NA	NA	NA	NA	1	NA	NA	NA	NA	1	NA	NA	NA	NA	NA	NA	NA	NA	NA	NA
ENSG00000227742	CALR4P	-	chr1	52027538	52042850	58	92	0.538056	0.999797	0.993378	0.239858	0.98714	58	92	0.539621	0.999883	0.994039	0.215516	0.989755	7	10	0.5	NA	NA	NA	NA	2	2	0.5	NA	NA	NA	NA	0.464543	0.0690882	0.015513	0.00602877	0.032039	0.462535	0.0522096	0.0113719	0.00516646	0.0343289	0.55	NA	NA	NA	NA	0.5
ENSG00000227742,ENSG00000117859	CALR4P,OSBPL9	-,+	chr1	52042851	52060569	47	76	0.544861	0.999653	0.98852	0.296499	0.991887	47	76	0.545119	0.999805	0.989758	0.291293	0.990951	3	3	0.333333	NA	NA	NA	NA	3	3	0.333333	NA	NA	NA	NA	0.421247	0.0252004	0.00518798	0.00602934	0.032039	0.421968	0.0227708	0.00451591	0.00709864	0.043477	0	NA	NA	NA	NA	0
ENSG00000117859	OSBPL9	+	chr1	52060570	52254862	452	138	0.506138	0.999925	0.996398	0.17908	0.986316	450	138	0.504471	0.999959	0.996607	0.179798	0.98859	38	44	0.438636	0.999787	0.995799	0.583284	0.996529	47	61	0.530229	0.999903	0.995682	0.98785	1	0.533599	0.153044	0.0378886	0.00493293	0.0276362	0.534181	0.166057	0.0419224	0.00433531	0.0301926	0.535985	0.667765	0.368304	0.336226	0.579652	0.442445
ENSG00000236973,ENSG00000117859	GAPDHP51,OSBPL9	-,+	chr1	52172810	52173809	1	2	0	NA	NA	NA	NA	1	2	0	NA	NA	NA	NA	NA	0	NA	NA	NA	NA	NA	NA	NA	NA	NA	NA	NA	NA	0.5	NA	NA	NA	NA	0.5	NA	NA	NA	NA	NA	NA	NA	NA	NA	NA
ENSG00000212624,ENSG00000117859	SNORA26,OSBPL9	-,+	chr1	52190447	52190568	NA	NA	NA	NA	NA	NA	NA	NA	NA	NA	NA	NA	NA	NA	NA	NA	NA	NA	NA	NA	NA	1	1	0	NA	NA	NA	NA	NA	NA	NA	NA	NA	NA	NA	NA	NA	NA	NA	NA	NA	NA	NA	1
ENSG00000078618	NRD1	-	chr1	52254890	52344477	345	142	0.493727	0.999963	0.997097	0.15499	0.986316	37	56	0.509673	0.999912	0.995222	0.865065	1	344	142	0.493481	0.999947	0.99734	0.158178	0.98445	101	112	0.480593	0.999937	0.996797	0.0053831	0.840588	0.553023	0.00950893	0.00186518	3.61987e-05	0.000579205	0.595387	0.65267	0.347825	0.189191	0.412465	0.553582	0.0263307	0.0054048	7.34382e-05	0.00130322	0.510568
ENSG00000266993,ENSG00000078618	RP4-657D16.3,NRD1	+,-	chr1	52259637	52264824	18	95	0.481021	0.999775	0.992754	0.0567045	0.986316	10	31	0.392473	0.99979	0.98886	0.233721	0.989755	18	95	0.48174	0.99974	0.995222	0.0617733	0.98445	13	56	0.46421	0.999932	0.996646	0.0334022	0.931724	0.511297	0.858594	0.511428	0.459669	0.654219	0.532258	0.717987	0.430517	0.687886	0.845305	0.510903	0.861786	0.538933	0.460504	0.691714	0.472188
ENSG00000230604,ENSG00000078618	TSEN15P2,NRD1	+,-	chr1	52325450	52325807	1	8	0.375	NA	NA	NA	NA	NA	0	NA	NA	NA	NA	NA	1	8	0.375	NA	NA	NA	NA	1	1	1	NA	NA	NA	NA	0.5	NA	NA	NA	NA	NA	NA	NA	NA	NA	0.5	NA	NA	NA	NA	0
ENSG00000212174,ENSG00000078618	Y_RNA,NRD1	+,-	chr1	52331305	52331381	2	5	0.48	NA	NA	NA	NA	NA	0	NA	NA	NA	NA	NA	2	5	0.48	NA	NA	NA	NA	NA	NA	NA	NA	NA	NA	NA	0.28	NA	NA	NA	NA	NA	NA	NA	NA	NA	0.28	NA	NA	NA	NA	NA
ENSG00000169213	RAB3B	-	chr1	52373628	52456436	155	112	0.477442	0.999784	0.993027	0.252569	0.98714	2	2	1	NA	NA	NA	NA	154	112	0.476519	0.999678	0.994329	0.225952	0.98445	2	2	0.5	NA	NA	NA	NA	0.55407	0.521033	0.206077	0.142752	0.312742	0	NA	NA	NA	NA	0.554983	0.509925	0.212863	0.131138	0.333594	0.5
ENSG00000117862	TXNDC12	-	chr1	52485803	52521796	76	82	0.468335	0.999939	0.996674	0.352699	0.991887	8	12	0.430556	NA	NA	NA	NA	76	82	0.468596	0.999918	0.997098	0.304824	0.988049	25	37	0.491408	0.999854	0.993749	0.84294	0.997961	0.522062	0.202057	0.0529892	0.0137017	0.0594273	0.486111	NA	NA	NA	NA	0.522257	0.178669	0.0469189	0.012565	0.0681928	0.503632
ENSG00000198841,ENSG00000117862	KTI12,TXNDC12	-,-	chr1	52497775	52499062	6	61	0.49552	0.999942	0.996727	0.535558	1	2	8	0.375	NA	NA	NA	NA	6	61	0.495413	0.999923	0.997138	0.561268	0.996529	5	33	0.531417	0.999868	0.994335	0.238491	0.98229	0.54814	0.386841	0.128719	0.0331978	0.113465	0.75	NA	NA	NA	NA	0.546043	0.446665	0.170685	0.0445213	0.164158	0.523568
ENSG00000198841,ENSG00000223390,ENSG00000117862	KTI12,RP11-91A18.4,TXNDC12	-,+,-	chr1	52499063	52499488	6	18	0.648148	0.999748	0.991907	0.325222	0.991887	2	4	0.5	NA	NA	NA	NA	6	18	0.648148	0.999671	0.99422	0.325222	0.988771	1	1	0.333333	NA	NA	NA	NA	0.837037	0.443538	0.158092	0.00656994	0.0341159	1	NA	NA	NA	NA	0.837037	0.500932	0.207141	0.00656994	0.0422027	0.333333
ENSG00000223390,ENSG00000117862	RP11-91A18.4,TXNDC12	+,-	chr1	52499489	52509951	38	74	0.530332	0.999893	0.995756	0.704135	1	11	13	0.538462	NA	NA	NA	NA	38	73	0.525456	0.999854	0.996501	0.736685	1	11	17	0.419608	0.999847	0.993453	1	1	0.573733	0.693157	0.373923	0.534406	0.716556	0.461538	NA	NA	NA	NA	0.567845	0.701623	0.409887	0.49259	0.717814	0.501961
ENSG00000228369,ENSG00000117862	RP11-91A18.5,TXNDC12	+,-	chr1	52516590	52518355	10	53	0.505436	0.999851	0.994842	0.970363	1	1	1	0	NA	NA	NA	NA	10	53	0.505436	0.999807	0.996035	0.985179	1	1	2	1	NA	NA	NA	NA	0.464061	0.75894	0.459243	0.884927	0.944748	0	NA	NA	NA	NA	0.464061	0.77248	0.503646	0.889498	0.952808	0.5
ENSG00000117862,ENSG00000134717	TXNDC12,BTF3L4	-,+	chr1	52521797	52521843	1	13	0.5	NA	NA	NA	NA	1	7	0.785714	NA	NA	NA	NA	1	7	0.214286	NA	NA	NA	NA	NA	NA	NA	NA	NA	NA	NA	0.576923	NA	NA	NA	NA	0.642857	NA	NA	NA	NA	0.5	NA	NA	NA	NA	NA
ENSG00000134717	BTF3L4	+	chr1	52521844	52556388	99	106	0.488637	0.999956	0.996983	0.872857	1	99	106	0.488665	0.999975	0.99702	0.872857	1	1	1	0	NA	NA	NA	NA	13	17	0.560574	0.99986	0.99399	0.916153	1	0.51618	0.845055	0.5085	0.448828	0.644959	0.516217	0.85385	0.534857	0.45741	0.683495	0	NA	NA	NA	NA	0.721989
ENSG00000157077	ZFYVE9	+	chr1	52608046	52811394	300	104	0.533861	0.999927	0.996441	0.744098	1	295	102	0.522173	0.999951	0.996401	0.888154	1	24	23	0.565217	0.999364	0.987981	0.349267	0.988771	14	12	0.708333	NA	NA	NA	NA	0.536857	0.0468538	0.00983057	0.00295896	0.0186222	0.529919	0.0647481	0.0142643	0.0056197	0.0365013	0.644928	0.585169	0.278447	0.119696	0.315742	0.416667
ENSG00000241745,ENSG00000157077	Metazoa_SRP,ZFYVE9	+,+	chr1	52615777	52616089	1	1	1	NA	NA	NA	NA	1	1	1	NA	NA	NA	NA	NA	0	NA	NA	NA	NA	NA	NA	NA	NA	NA	NA	NA	NA	1	NA	NA	NA	NA	1	NA	NA	NA	NA	NA	NA	NA	NA	NA	NA
ENSG00000228407,ENSG00000157077	RP4-800M22.1,ZFYVE9	-,+	chr1	52625933	52626272	3	4	0.75	NA	NA	NA	NA	2	3	1	NA	NA	NA	NA	1	1	0	NA	NA	NA	NA	NA	NA	NA	NA	NA	NA	NA	0.75	NA	NA	NA	NA	0.666667	NA	NA	NA	NA	1	NA	NA	NA	NA	NA
ENSG00000223429,ENSG00000157077	RP4-800M22.2,ZFYVE9	-,+	chr1	52627858	52628698	4	15	0.316667	NA	NA	NA	NA	4	15	0.316667	NA	NA	NA	NA	NA	0	NA	NA	NA	NA	NA	NA	NA	NA	NA	NA	NA	NA	0.65	NA	NA	NA	NA	0.65	NA	NA	NA	NA	NA	NA	NA	NA	NA	NA
ENSG00000224255,ENSG00000157077	PDCL3P6,ZFYVE9	+,+	chr1	52645520	52646225	1	1	1	NA	NA	NA	NA	1	1	1	NA	NA	NA	NA	NA	0	NA	NA	NA	NA	NA	NA	NA	NA	NA	NA	NA	NA	1	NA	NA	NA	NA	1	NA	NA	NA	NA	NA	NA	NA	NA	NA	NA
ENSG00000236004,ENSG00000157077	RP4-800M22.4,ZFYVE9	-,+	chr1	52655588	52655981	1	1	1	NA	NA	NA	NA	1	1	1	NA	NA	NA	NA	NA	0	NA	NA	NA	NA	NA	NA	NA	NA	NA	NA	NA	NA	1	NA	NA	NA	NA	1	NA	NA	NA	NA	NA	NA	NA	NA	NA	NA
ENSG00000237663,ENSG00000157077	DNAJC19P7,ZFYVE9	-,+	chr1	52717734	52718445	3	8	0.75	NA	NA	NA	NA	3	8	0.75	NA	NA	NA	NA	NA	0	NA	NA	NA	NA	NA	NA	NA	NA	NA	NA	NA	NA	0.5	NA	NA	NA	NA	0.5	NA	NA	NA	NA	NA	NA	NA	NA	NA	NA
ENSG00000157077,ENSG00000154222	ZFYVE9,CC2D1B	+,-	chr1	52811395	52812358	2	22	0.593434	0.999566	0.98534	0.314671	0.991887	1	13	0.512821	NA	NA	NA	NA	2	13	0.615385	NA	NA	NA	NA	3	11	0.478788	NA	NA	NA	NA	0.633838	0.685766	0.364863	0.314671	0.518199	0.794872	NA	NA	NA	NA	0.461538	NA	NA	NA	NA	0.187879
ENSG00000154222	CC2D1B	-	chr1	52812359	52831865	79	121	0.493183	0.999916	0.996221	0.221688	0.98714	18	27	0.493827	0.99984	0.991787	0.578879	0.998312	79	121	0.492368	0.99994	0.997287	0.204886	0.98445	41	95	0.459977	0.999962	0.997381	0.772846	0.996085	0.534477	0.861572	0.512119	0.221348	0.414672	0.54321	0.68567	0.387844	0.395731	0.633828	0.532654	0.784881	0.512836	0.282009	0.523024	0.582712
ENSG00000085840	ORC1	-	chr1	52838501	52870131	69	104	0.495132	0.999687	0.98973	0.19712	0.986316	8	8	0.5	NA	NA	NA	NA	68	104	0.492547	0.999539	0.991699	0.168096	0.98445	8	12	0.208333	NA	NA	NA	NA	0.55119	0.390382	0.130698	0.0433479	0.137098	0.125	NA	NA	NA	NA	0.55496	0.332695	0.108109	0.0255195	0.111974	0.291667
ENSG00000134748	PRPF38A	+	chr1	52870236	52873953	8	14	0.595238	NA	NA	NA	NA	8	12	0.611111	NA	NA	NA	NA	1	2	0.5	NA	NA	NA	NA	4	8	0.551038	NA	NA	NA	NA	0.619048	NA	NA	NA	NA	0.555556	NA	NA	NA	NA	1	NA	NA	NA	NA	0.514179
ENSG00000134748,ENSG00000134744	PRPF38A,ZCCHC11	+,-	chr1	52873954	52883992	32	99	0.460909	0.999915	0.996207	0.494494	0.999984	30	94	0.455862	0.999953	0.996453	0.455217	0.998312	22	45	0.40963	0.999712	0.994836	0.641229	1	11	59	0.478912	0.999976	0.997615	0.779071	0.997951	0.509643	0.68841	0.368134	0.320902	0.52448	0.4917	0.663247	0.359428	0.329113	0.569501	0.571852	0.676788	0.37844	0.333415	0.576465	0.508458
ENSG00000239063,ENSG00000134748,ENSG00000134744	snoU13,PRPF38A,ZCCHC11	+,+,-	chr1	52877114	52877194	1	38	0.617544	0.999509	0.983155	0.290673	0.991887	1	37	0.622973	0.999612	0.97792	0.154436	0.975158	1	3	0.166667	NA	NA	NA	NA	1	7	0.666667	NA	NA	NA	NA	0.535965	0.763444	0.464168	0.910153	0.958343	0.534685	0.764013	0.492701	0.933728	0.975188	0.5	NA	NA	NA	NA	0.380952
ENSG00000134744	ZCCHC11	-	chr1	52883993	53019159	434	143	0.505321	0.999939	0.996665	0.431081	0.995382	94	83	0.460554	0.999588	0.976457	0.166774	0.982906	427	141	0.505857	0.999937	0.997256	0.519226	0.995466	98	84	0.534663	0.999899	0.995536	0.279436	0.982426	0.504422	0.654938	0.330202	0.178473	0.361296	0.53456	0.750378	0.474255	0.66377	0.831788	0.50182	0.701665	0.409951	0.254502	0.493985	0.527576
ENSG00000116157	GPX7	+	chr1	53068044	53074723	27	105	0.481398	0.99976	0.992288	0.528257	0.999984	26	105	0.476108	0.999886	0.994169	0.612197	0.998312	15	21	0.619048	0.999031	0.980786	0.188398	0.98445	16	91	0.537628	0.999911	0.995952	0.168933	0.98229	0.597168	0.003188	0.000573292	4.15024e-05	0.000645223	0.596467	0.00191772	0.000336155	2.46656e-05	0.00051418	0.452381	0.748367	0.473979	0.703598	0.856366	0.580179
ENSG00000182183	FAM159A	+	chr1	53099016	53135355	79	112	0.524617	0.999905	0.99601	0.470092	0.997939	71	103	0.500769	0.999917	0.995415	0.898808	1	33	34	0.653922	0.998727	0.974165	0.182898	0.98445	81	109	0.470145	0.99992	0.996251	0.545555	0.983136	0.511092	0.789212	0.485947	0.906512	0.956435	0.522542	0.795213	0.516426	0.82574	0.927202	0.540196	0.725525	0.442507	0.655479	0.828727	0.399577
ENSG00000162377	SELRC1	-	chr1	53152508	53164038	43	113	0.504649	0.999902	0.99595	0.681495	1	10	12	0.333333	NA	NA	NA	NA	43	113	0.505295	0.999879	0.996752	0.782684	1	20	73	0.508723	0.999927	0.996479	0.986184	1	0.536688	0.125114	0.0297287	0.0150806	0.0641387	0.666667	NA	NA	NA	NA	0.536512	0.146122	0.0370997	0.0197705	0.0939639	0.499475
ENSG00000162378	ZYG11B	+	chr1	53192126	53293014	319	143	0.497214	0.999957	0.997002	0.575729	1	319	143	0.497237	0.999976	0.997039	0.568117	0.998312	3	3	0.333333	NA	NA	NA	NA	80	96	0.499698	0.999973	0.997573	0.963199	1	0.520998	0.52729	0.209882	0.104088	0.252694	0.521039	0.537946	0.232073	0.105517	0.286733	0.666667	NA	NA	NA	NA	0.542592
ENSG00000228929,ENSG00000162378	RP11-159C21.4,ZYG11B	-,+	chr1	53237866	53238320	1	1	0.25	NA	NA	NA	NA	1	1	1	NA	NA	NA	NA	1	1	0	NA	NA	NA	NA	1	1	0	NA	NA	NA	NA	0.75	NA	NA	NA	NA	0	NA	NA	NA	NA	1	NA	NA	NA	NA	1
ENSG00000203995	ZYG11A	+	chr1	53308183	53360670	150	121	0.516099	0.999869	0.995256	0.314723	0.991887	150	121	0.518376	0.999913	0.995261	0.243348	0.989755	18	20	0.375	0.99886	0.977217	0.20884	0.98445	2	2	1	NA	NA	NA	NA	0.502128	0.656535	0.331757	0.347891	0.552526	0.502153	0.666411	0.363484	0.376789	0.615802	0.525	0.719029	0.434588	0.686243	0.846931	0.5
ENSG00000121310	ECHDC2	-	chr1	53361656	53392884	117	126	0.486521	0.999931	0.99652	0.28636	0.991887	73	100	0.515998	0.999929	0.995817	0.921676	1	110	126	0.489094	0.999918	0.99709	0.175533	0.98445	43	79	0.500588	0.999933	0.996688	0.457418	0.982426	0.538469	0.34179	0.106504	0.001832	0.0128046	0.523095	0.562506	0.254406	0.367133	0.607175	0.532977	0.412715	0.150901	0.0105732	0.0599326	0.552124
ENSG00000116171	SCP2	+	chr1	53392901	53517375	511	135	0.501605	0.999899	0.99588	0.77859	1	509	135	0.501301	0.999944	0.996205	0.80075	1	11	10	0.35	NA	NA	NA	NA	96	42	0.438844	0.99991	0.995902	0.890202	1	0.522566	0.634584	0.307511	0.000207184	0.00234833	0.522116	0.636151	0.327343	0.000243716	0.00331497	0.683333	NA	NA	NA	NA	0.427322
ENSG00000236360,ENSG00000116171	RP11-334A14.2,SCP2	-,+	chr1	53458868	53459374	2	16	0.5625	NA	NA	NA	NA	2	16	0.552083	NA	NA	NA	NA	1	2	0.5	NA	NA	NA	NA	NA	NA	NA	NA	NA	NA	NA	0.4375	NA	NA	NA	NA	0.427083	NA	NA	NA	NA	1	NA	NA	NA	NA	NA
ENSG00000226147,ENSG00000116171	TUBBP10,SCP2	+,+	chr1	53460398	53461698	9	49	0.46542	0.99983	0.994299	0.583579	1	9	49	0.46542	0.999908	0.995083	0.583579	0.998312	NA	0	NA	NA	NA	NA	NA	5	9	0.233333	NA	NA	NA	NA	0.50907	0.766569	0.467815	0.624555	0.782451	0.50907	0.769778	0.499245	0.624555	0.804546	NA	NA	NA	NA	NA	0.344444
ENSG00000174348	PODN	+	chr1	53527854	53535609	6	3	0.416667	NA	NA	NA	NA	6	3	0.416667	NA	NA	NA	NA	NA	0	NA	NA	NA	NA	NA	12	13	0.653846	NA	NA	NA	NA	0.916667	NA	NA	NA	NA	0.916667	NA	NA	NA	NA	NA	NA	NA	NA	NA	0.480769
ENSG00000174348,ENSG00000232993	PODN,RP11-334A14.5	+,-	chr1	53535610	53551174	NA	NA	NA	NA	NA	NA	NA	NA	NA	NA	NA	NA	NA	NA	NA	NA	NA	NA	NA	NA	NA	22	60	0.591944	0.999876	0.994644	0.453538	0.982426	NA	NA	NA	NA	NA	NA	NA	NA	NA	NA	NA	NA	NA	NA	NA	0.568056
ENSG00000162383	SLC1A7	-	chr1	53552855	53608289	8	7	0.428571	NA	NA	NA	NA	3	2	0.5	NA	NA	NA	NA	5	5	0.4	NA	NA	NA	NA	24	65	0.503155	0.999901	0.995603	0.309975	0.982426	0.285714	NA	NA	NA	NA	0	NA	NA	NA	NA	0.4	NA	NA	NA	NA	0.498658
ENSG00000157184	CPT2	+	chr1	53662101	53679770	37	105	0.513371	0.999902	0.995953	0.772718	1	36	97	0.506848	0.999929	0.995812	0.662524	0.998312	24	55	0.493939	0.999709	0.994799	0.757419	1	15	44	0.562879	0.999428	0.972988	0.116409	0.98229	0.494539	0.795597	0.489318	0.738722	0.860011	0.519735	0.803678	0.520115	0.852337	0.937203	0.466667	0.746692	0.472024	0.665765	0.834315	0.401515
ENSG00000236723,ENSG00000157184	RP5-1024G6.2,CPT2	-,+	chr1	53676128	53679447	11	97	0.46701	0.999862	0.995099	0.179259	0.986316	11	96	0.473666	0.999922	0.995576	0.173908	0.986532	9	57	0.502047	0.999633	0.993566	0.515431	0.995466	10	83	0.542943	0.999936	0.996765	0.298071	0.982426	0.494125	0.863612	0.512411	0.882292	0.9432	0.495184	0.840849	0.531851	0.931997	0.974125	0.456433	0.676718	0.378404	0.401362	0.641347	0.551893
ENSG00000162384	C1orf123	-	chr1	53679870	53686289	23	103	0.486182	0.999869	0.995274	0.215672	0.986316	7	15	0.5	NA	NA	NA	NA	22	103	0.486802	0.999889	0.996846	0.206702	0.98445	19	93	0.504143	0.999961	0.997363	0.557384	0.984866	0.548065	0.228076	0.0622167	1.83745e-05	0.000328499	0.333333	NA	NA	NA	NA	0.550272	0.0960523	0.0234808	1.22496e-05	0.000306758	0.563897
ENSG00000259818	RP5-1024G6.7	+	chr1	53686335	53689925	3	10	0.65	NA	NA	NA	NA	3	6	0.5	NA	NA	NA	NA	1	5	0.8	NA	NA	NA	NA	NA	NA	NA	NA	NA	NA	NA	0.55	NA	NA	NA	NA	0.5	NA	NA	NA	NA	0.6	NA	NA	NA	NA	NA
ENSG00000162385	MAGOH	-	chr1	53692564	53704281	34	122	0.488448	0.999897	0.995842	0.675942	1	3	3	1	NA	NA	NA	NA	34	122	0.48704	0.999842	0.99638	0.623345	0.999962	19	64	0.561545	0.999558	0.979793	0.197338	0.98229	0.538015	0.738443	0.432395	0.214541	0.406066	0.333333	NA	NA	NA	NA	0.538602	0.743171	0.467549	0.213224	0.444251	0.526128
ENSG00000226754	RP5-1024G6.5	+	chr1	53704283	53708035	7	18	0.564815	0.999326	0.976193	0.302424	0.991887	3	4	0.25	NA	NA	NA	NA	5	17	0.647059	0.998104	0.960019	0.148809	0.98445	NA	NA	NA	NA	NA	NA	NA	0.472222	0.75865	0.458679	1	1	0.75	NA	NA	NA	NA	0.411765	0.728428	0.446585	0.553202	0.760185	NA
ENSG00000270172,ENSG00000226754	RP5-1024G6.8,RP5-1024G6.5	-,+	chr1	53708036	53708455	2	7	0.559524	NA	NA	NA	NA	2	2	0.5	NA	NA	NA	NA	2	7	0.555442	NA	NA	NA	NA	1	2	0.625	NA	NA	NA	NA	0.559524	NA	NA	NA	NA	0.5	NA	NA	NA	NA	0.555442	NA	NA	NA	NA	0.625
ENSG00000270172	RP5-1024G6.8	-	chr1	53708456	53710212	3	81	0.567508	0.999884	0.995576	0.492727	0.999984	1	8	0.375	NA	NA	NA	NA	3	81	0.563358	0.999786	0.995788	0.405353	0.995466	2	34	0.622269	0.99976	0.989487	0.308529	0.982426	0.53081	0.600415	0.2732	0.13595	0.302843	0.75	NA	NA	NA	NA	0.522202	0.601608	0.295157	0.178489	0.400127	0.488515
ENSG00000157193	LRP8	-	chr1	53711217	53793742	366	164	0.512523	0.999968	0.997178	0.60393	1	36	41	0.571951	0.999618	0.978289	0.180194	0.98859	364	164	0.512313	0.999957	0.997405	0.629349	1	60	71	0.531732	0.99994	0.996876	0.742541	0.994285	0.527599	9.22483e-05	1.18865e-05	3.14482e-07	1.15005e-05	0.537805	0.731546	0.448272	0.767613	0.891271	0.527529	0.000111547	1.48273e-05	3.45956e-07	1.65701e-05	0.51988
ENSG00000228838,ENSG00000157193	RP4-784A16.2,LRP8	+,-	chr1	53753696	53755378	12	106	0.544128	0.999928	0.99645	0.777147	1	NA	0	NA	NA	NA	NA	NA	12	106	0.544128	0.999899	0.996925	0.777147	1	3	3	0.333333	NA	NA	NA	NA	0.503388	0.761158	0.462026	0.616896	0.77663	NA	NA	NA	NA	NA	0.503388	0.772474	0.503604	0.616896	0.801528	0.666667
ENSG00000225030,ENSG00000157193	RP4-784A16.3,LRP8	-,-	chr1	53757463	53757810	2	22	0.454545	0.999735	0.991452	0.921585	1	NA	0	NA	NA	NA	NA	NA	2	22	0.454545	0.999643	0.993766	0.921585	1	NA	NA	NA	NA	NA	NA	NA	0.409091	0.66313	0.338898	0.229776	0.42513	NA	NA	NA	NA	NA	0.409091	0.652283	0.351122	0.229776	0.464086	NA
ENSG00000232762,ENSG00000157193	RP4-784A16.4,LRP8	+,-	chr1	53770208	53773134	19	94	0.484258	0.999765	0.992435	0.327506	0.991887	NA	0	NA	NA	NA	NA	NA	19	94	0.484258	0.999678	0.994324	0.327506	0.988771	NA	NA	NA	NA	NA	NA	NA	0.491236	0.783478	0.482202	0.752739	0.868708	NA	NA	NA	NA	NA	0.491236	0.791383	0.516522	0.752739	0.882209	NA
ENSG00000225675	RP4-784A16.5	+	chr1	53793921	53802890	63	105	0.542809	0.999829	0.994264	0.233829	0.98714	62	102	0.529289	0.999918	0.995439	0.284484	0.990951	20	27	0.567901	0.999637	0.993654	0.466626	0.995466	11	15	0.348889	0.999799	0.991278	0.416366	0.982426	0.517206	0.435337	0.153486	0.245122	0.441973	0.542776	0.378366	0.127344	0.123371	0.316212	0.392593	0.725582	0.442617	0.519224	0.737549	0.451111
ENSG00000226938	RP11-117D22.1	-	chr1	53814160	53814905	4	7	0.714286	NA	NA	NA	NA	2	3	1	NA	NA	NA	NA	3	4	0.5	NA	NA	NA	NA	2	2	1	NA	NA	NA	NA	1	NA	NA	NA	NA	1	NA	NA	NA	NA	1	NA	NA	NA	NA	1
ENSG00000230138	RP11-117D22.2	-	chr1	53832340	53833917	5	97	0.488974	0.999856	0.994956	0.382532	0.995382	NA	0	NA	NA	NA	NA	NA	5	97	0.488974	0.999799	0.995948	0.382532	0.995466	5	65	0.490952	0.999872	0.994466	0.786924	0.997961	0.512061	0.673663	0.350576	0.548165	0.726414	NA	NA	NA	NA	NA	0.512061	0.681763	0.385052	0.548165	0.757431	0.449414
ENSG00000236253	SLC25A3P1	-	chr1	53878821	53905693	1	1	1	NA	NA	NA	NA	NA	0	NA	NA	NA	NA	NA	1	1	1	NA	NA	NA	NA	3	3	0.333333	NA	NA	NA	NA	1	NA	NA	NA	NA	NA	NA	NA	NA	NA	1	NA	NA	NA	NA	0
ENSG00000174332	GLIS1	-	chr1	53971910	54199877	98	62	0.521542	0.999801	0.993486	0.700883	1	6	5	0.2	NA	NA	NA	NA	94	60	0.541704	0.999658	0.994002	0.485992	0.995466	3	3	0.666667	NA	NA	NA	NA	0.453753	0.68906	0.368805	0.418233	0.618056	0	NA	NA	NA	NA	0.491101	0.745395	0.470317	0.741232	0.876917	0.666667
ENSG00000058804	TMEM48	-	chr1	54231133	54304533	178	101	0.442147	0.999861	0.995085	0.430846	0.995382	7	7	0.714286	NA	NA	NA	NA	178	101	0.441394	0.999793	0.995879	0.401245	0.995466	23	29	0.478566	0.999882	0.994884	0.916455	1	0.523096	0.0600385	0.0134603	0.00893696	0.0429381	0.571429	NA	NA	NA	NA	0.523074	0.0806497	0.0189667	0.0098496	0.0569652	0.479459
ENSG00000058799	YIPF1	-	chr1	54317392	54356407	178	129	0.511938	0.99997	0.997207	0.82532	1	6	10	0.5	NA	NA	NA	NA	178	129	0.511979	0.999958	0.997409	0.833589	1	111	101	0.496185	0.999941	0.996891	0.313128	0.982426	0.535091	0.00408968	0.000759519	0.000253547	0.00274335	0.5	NA	NA	NA	NA	0.535075	0.00486982	0.000922242	0.000270374	0.00359527	0.518528
ENSG00000211452	DIO1	+	chr1	54356912	54376759	82	129	0.441032	0.99734	0.895225	0.00861953	0.851188	12	13	0.423077	NA	NA	NA	NA	81	129	0.442678	0.997208	0.937792	0.0104408	0.947816	40	54	0.584105	0.999826	0.992486	0.359789	0.982426	0.542437	0.461015	0.168312	0.068123	0.190162	0.5	NA	NA	NA	NA	0.542709	0.433122	0.162724	0.064504	0.21052	0.52963
ENSG00000081870	HSPB11	-	chr1	54387234	54411749	133	86	0.492345	0.999921	0.996325	0.632492	1	2	2	0.5	NA	NA	NA	NA	133	86	0.492313	0.99989	0.996851	0.643393	1	18	31	0.375691	0.998779	0.945583	0.0125075	0.887422	0.569789	0.0444197	0.0093676	0.000734182	0.00628686	0.5	NA	NA	NA	NA	0.569807	0.0585277	0.0131682	0.000784916	0.00823884	0.673275
ENSG00000116212	LRRC42	+	chr1	54411976	54433841	71	84	0.45693	0.999944	0.996755	0.377565	0.995382	71	84	0.45547	0.999946	0.996278	0.326572	0.990951	3	10	0.7	NA	NA	NA	NA	13	41	0.458615	0.999895	0.995385	0.157173	0.98229	0.553965	0.120405	0.0283344	0.0122304	0.0545788	0.554501	0.190844	0.0503941	0.00971222	0.0550017	0.4	NA	NA	NA	NA	0.505479
ENSG00000203985	LDLRAD1	-	chr1	54474412	54483856	2	2	0	NA	NA	NA	NA	NA	0	NA	NA	NA	NA	NA	2	2	0	NA	NA	NA	NA	NA	NA	NA	NA	NA	NA	NA	1	NA	NA	NA	NA	NA	NA	NA	NA	NA	1	NA	NA	NA	NA	NA
ENSG00000116209	TMEM59	-	chr1	54497347	54519177	63	108	0.467842	0.999913	0.996161	0.460977	0.9979	2	2	0	NA	NA	NA	NA	62	108	0.468305	0.999882	0.996772	0.470276	0.995466	31	63	0.502299	0.999947	0.997064	0.920137	1	0.497799	0.672384	0.3489	0.208118	0.398676	0	NA	NA	NA	NA	0.498265	0.67821	0.380272	0.205299	0.43493	0.488108
ENSG00000203276,ENSG00000116209	AL353898.2,TMEM59	-,-	chr1	54498816	54500553	2	20	0.404167	0.999533	0.984086	0.368913	0.994915	NA	0	NA	NA	NA	NA	NA	2	20	0.404167	0.999385	0.988439	0.368913	0.995466	4	11	0.545455	NA	NA	NA	NA	0.5625	0.679708	0.357927	0.368913	0.573032	NA	NA	NA	NA	NA	0.5625	0.677878	0.379699	0.368913	0.612647	0.545455
ENSG00000116205	TCEANC2	+	chr1	54519260	54578192	160	135	0.490668	0.999967	0.997165	0.739873	1	160	135	0.490908	0.999981	0.997153	0.718704	0.998312	6	9	0.444444	NA	NA	NA	NA	47	85	0.483507	0.999962	0.997379	0.84063	0.997961	0.535468	0.225859	0.061639	0.0359124	0.119831	0.534761	0.257303	0.0738697	0.0491849	0.172964	0.777778	NA	NA	NA	NA	0.537719
ENSG00000264208,ENSG00000116205	MIR4781,TCEANC2	+,+	chr1	54519752	54519827	1	1	1	NA	NA	NA	NA	1	1	1	NA	NA	NA	NA	NA	0	NA	NA	NA	NA	NA	NA	NA	NA	NA	NA	NA	NA	0	NA	NA	NA	NA	0	NA	NA	NA	NA	NA	NA	NA	NA	NA	NA
ENSG00000237611,ENSG00000116205	AL353898.3,TCEANC2	-,+	chr1	54565641	54565897	1	6	0.305556	NA	NA	NA	NA	1	6	0.305556	NA	NA	NA	NA	NA	0	NA	NA	NA	NA	NA	1	2	0.75	NA	NA	NA	NA	0.805556	NA	NA	NA	NA	0.805556	NA	NA	NA	NA	NA	NA	NA	NA	NA	0.25
ENSG00000212670,ENSG00000116205	AL161915.1,TCEANC2	+,+	chr1	54569968	54571750	4	29	0.519994	0.999592	0.986332	0.730796	1	4	29	0.519994	0.99978	0.988246	0.730796	0.999025	NA	0	NA	NA	NA	NA	NA	6	10	0.45	NA	NA	NA	NA	0.388221	0.536999	0.218425	0.148434	0.320478	0.388221	0.524371	0.221576	0.148434	0.353954	NA	NA	NA	NA	NA	0.85
ENSG00000157211	CDCP2	-	chr1	54598747	54606896	17	26	0.666026	0.99852	0.944743	0.0885452	0.986316	1	1	1	NA	NA	NA	NA	16	25	0.652667	0.99849	0.96878	0.119673	0.98445	1	1	1	NA	NA	NA	NA	0.46859	0.71411	0.400403	0.71358	0.842982	1	NA	NA	NA	NA	0.447333	0.731108	0.450586	0.839683	0.934828	1
ENSG00000157211,ENSG00000256407	CDCP2,CYB5RL	-,-	chr1	54606897	54619443	30	47	0.487589	0.999742	0.99172	0.534555	1	2	2	0	NA	NA	NA	NA	30	46	0.498188	0.999712	0.994846	0.681103	1	9	12	0.416667	NA	NA	NA	NA	0.519504	0.733735	0.425744	0.786825	0.891386	1	NA	NA	NA	NA	0.509058	0.762325	0.491987	0.983966	0.999497	0.541667
ENSG00000256407	CYB5RL	-	chr1	54619444	54638008	50	104	0.465966	0.999868	0.995249	0.61813	1	1	1	0	NA	NA	NA	NA	50	104	0.469171	0.999825	0.996213	0.6791	1	31	64	0.512295	0.999928	0.996511	0.646987	0.989221	0.500234	0.610007	0.282636	0.236798	0.433382	0	NA	NA	NA	NA	0.50344	0.60121	0.294815	0.204231	0.433258	0.529111
ENSG00000248835,ENSG00000256407	AL357673.1,CYB5RL	-,-	chr1	54635333	54637997	14	111	0.466816	0.999953	0.99693	0.560522	1	1	1	1	NA	NA	NA	NA	14	111	0.465915	0.999931	0.997207	0.546918	0.996529	15	68	0.50909	0.999934	0.996719	0.441551	0.982426	0.525699	0.652646	0.327764	0.190662	0.376853	1	NA	NA	NA	NA	0.524798	0.676622	0.37826	0.19839	0.425718	0.566889
ENSG00000256407,ENSG00000215883	CYB5RL,CYB5RL	-,-	chr1	54638009	54649713	51	126	0.536711	0.999839	0.994532	0.445714	0.995861	NA	0	NA	NA	NA	NA	NA	51	126	0.536711	0.999775	0.995655	0.445714	0.995466	23	63	0.463892	0.999909	0.995898	0.644066	0.989221	0.504871	0.740761	0.434879	0.289999	0.491523	NA	NA	NA	NA	NA	0.504871	0.753519	0.481128	0.289999	0.53053	0.496015
ENSG00000256407,ENSG00000215883,ENSG00000116221	CYB5RL,CYB5RL,MRPL37	-,-,+	chr1	54649714	54665709	46	129	0.498378	0.999822	0.9941	0.357598	0.992893	3	3	0.666667	NA	NA	NA	NA	46	129	0.497907	0.999749	0.995331	0.386004	0.995466	14	39	0.447009	0.999779	0.990307	0.559143	0.985029	0.480385	0.754995	0.453802	0.687518	0.825804	0.666667	NA	NA	NA	NA	0.480004	0.764682	0.495075	0.643553	0.821297	0.494017
ENSG00000116221	MRPL37	+	chr1	54665747	54686603	96	132	0.502232	0.999953	0.99692	0.302008	0.991887	96	132	0.50206	0.999973	0.996966	0.312763	0.990951	18	26	0.442308	0.999656	0.993984	0.919101	1	43	74	0.527231	0.999904	0.995723	0.514299	0.982426	0.519257	0.672314	0.348852	0.151097	0.323962	0.518979	0.689547	0.393349	0.140338	0.343119	0.5	0.741888	0.465931	0.864061	0.942427	0.563064
ENSG00000231581	RP5-997D24.5	-	chr1	54690181	54691156	6	86	0.498976	0.999779	0.992866	0.598522	1	5	80	0.519201	0.999827	0.991026	0.422495	0.998312	4	33	0.414141	0.999483	0.990527	0.411167	0.995466	4	52	0.506548	0.999771	0.989963	0.37636	0.982426	0.492697	0.781404	0.480701	0.878058	0.941306	0.490747	0.775578	0.504378	0.950005	0.982966	0.525253	0.748628	0.474382	0.914488	0.964576	0.405288
ENSG00000157216	SSBP3	-	chr1	54692190	54879152	718	165	0.517776	0.999918	0.99626	0.411789	0.995382	66	100	0.518524	0.999889	0.994329	0.652774	0.998312	711	165	0.519824	0.999859	0.996561	0.400097	0.995466	219	122	0.518858	0.999954	0.997218	0.623495	0.988547	0.519161	0.303886	0.0904936	0.0173609	0.0709514	0.580095	0.521777	0.220099	0.130495	0.327764	0.517913	0.438214	0.166011	0.0411869	0.155671	0.439676
ENSG00000198711,ENSG00000157216	C1orf191,SSBP3	+,-	chr1	54703710	54704736	6	61	0.553064	0.99986	0.995055	0.771904	1	4	12	0.375	NA	NA	NA	NA	6	58	0.551149	0.999703	0.994725	0.5574	0.996529	7	33	0.444444	0.999892	0.995288	0.787472	0.997961	0.576171	0.655438	0.330687	0.139063	0.307339	0.708333	NA	NA	NA	NA	0.551724	0.713391	0.426227	0.380798	0.623499	0.570707
ENSG00000225632,ENSG00000157216	RP5-997D24.3,SSBP3	+,-	chr1	54751078	54753044	8	17	0.735294	0.998326	0.936438	0.16481	0.986316	NA	0	NA	NA	NA	NA	NA	8	17	0.735294	0.997942	0.955558	0.16481	0.98445	3	20	0.4	0.999778	0.990274	0.405971	0.982426	0.5	0.747847	0.444176	0.682869	0.823976	NA	NA	NA	NA	NA	0.5	0.745849	0.471088	0.682869	0.845729	0.616667
ENSG00000162390	ACOT11	+	chr1	55007930	55104865	114	95	0.461876	0.999804	0.993604	0.78588	1	113	94	0.46679	0.999886	0.994195	0.73105	0.999025	1	1	0	NA	NA	NA	NA	39	59	0.431154	0.999909	0.995873	0.629188	0.989221	0.419903	0.476409	0.177417	0.0944066	0.236726	0.413732	0.447839	0.167286	0.0810699	0.242967	1	NA	NA	NA	NA	0.61586
ENSG00000162391,ENSG00000162390	FAM151A,ACOT11	-,+	chr1	55074855	55087149	16	21	0.357143	0.999192	0.971082	0.251512	0.98714	16	20	0.375	0.999664	0.98119	0.332504	0.990951	1	1	0	NA	NA	NA	NA	13	25	0.463333	0.999442	0.973874	0.343659	0.982426	0.47619	0.748321	0.444958	0.686243	0.824755	0.45	0.73036	0.446411	0.528428	0.741101	1	NA	NA	NA	NA	0.44
ENSG00000240289,ENSG00000162391,ENSG00000162390	RP11-240D10.2,FAM151A,ACOT11	+,-,+	chr1	55074863	55075796	6	22	0.409091	0.999258	0.973484	0.243145	0.98714	6	20	0.4	0.999586	0.976346	0.225229	0.989755	2	2	0.5	NA	NA	NA	NA	7	57	0.493007	0.99988	0.994828	0.642175	0.989221	0.636364	0.606618	0.279038	0.119657	0.277232	0.65	0.594209	0.283495	0.105881	0.287307	0.5	NA	NA	NA	NA	0.494579
ENSG00000230728,ENSG00000162391,ENSG00000162390	RP11-240D10.4,FAM151A,ACOT11	-,-,+	chr1	55087150	55089229	1	1	0	NA	NA	NA	NA	1	1	0	NA	NA	NA	NA	NA	0	NA	NA	NA	NA	NA	NA	NA	NA	NA	NA	NA	NA	0	NA	NA	NA	NA	0	NA	NA	NA	NA	NA	NA	NA	NA	NA	NA
ENSG00000230728,ENSG00000162390	RP11-240D10.4,ACOT11	-,+	chr1	55089230	55094111	NA	NA	NA	NA	NA	NA	NA	NA	NA	NA	NA	NA	NA	NA	NA	NA	NA	NA	NA	NA	NA	9	4	0.5	NA	NA	NA	NA	NA	NA	NA	NA	NA	NA	NA	NA	NA	NA	NA	NA	NA	NA	NA	0.25
ENSG00000184313	MROH7	+	chr1	55107459	55181494	70	67	0.446695	0.999769	0.992541	0.5259	0.999984	62	62	0.458525	0.999889	0.99429	0.5914	0.998312	9	8	0.375	NA	NA	NA	NA	71	84	0.512925	0.999934	0.996704	0.732363	0.993559	0.494492	0.761705	0.462691	0.974318	0.993225	0.477919	0.777731	0.505843	0.639174	0.814341	0.75	NA	NA	NA	NA	0.543953
ENSG00000243725,ENSG00000184313	TTC4,MROH7	+,+	chr1	55181495	55207981	180	129	0.476561	0.999839	0.994548	0.295739	0.991887	180	128	0.481042	0.999924	0.995625	0.355825	0.990951	25	25	0.32	0.993444	0.854558	0.0452648	0.98445	86	78	0.489763	0.999841	0.993191	0.0442445	0.944065	0.507958	0.0887791	0.0201604	0.000310501	0.00322689	0.51188	0.0820612	0.0186568	0.000313787	0.00403786	0.56	0.616093	0.311133	0.230726	0.465064	0.501522
ENSG00000243725	TTC4	+	chr1	55207982	55208330	5	52	0.423377	0.999397	0.978805	0.0597664	0.986316	5	52	0.432969	0.999688	0.982669	0.0640079	0.945276	4	5	0.2	NA	NA	NA	NA	4	36	0.530208	0.999852	0.993651	0.50018	0.982426	0.568103	0.75977	0.460242	0.723857	0.849194	0.581587	0.761479	0.489007	0.576398	0.772678	0.4	NA	NA	NA	NA	0.543866
ENSG00000162396	PARS2	-	chr1	55222571	55230187	36	115	0.536991	0.998811	0.955681	0.0348052	0.986316	4	4	0.25	NA	NA	NA	NA	36	115	0.53838	0.997913	0.954661	0.025859	0.972694	16	63	0.467422	0.999916	0.996108	0.790012	0.997961	0.542045	0.350932	0.11081	0.105857	0.255474	0.75	NA	NA	NA	NA	0.540103	0.394686	0.141491	0.136475	0.3412	0.600546
ENSG00000006555	TTC22	-	chr1	55245385	55266940	72	126	0.4705	0.999847	0.994742	0.375674	0.995382	4	3	0.333333	NA	NA	NA	NA	72	126	0.471511	0.999803	0.995995	0.424717	0.995466	60	88	0.43965	0.999471	0.975408	0.0206418	0.906494	0.496566	0.832043	0.504474	0.60921	0.770225	0.5	NA	NA	NA	NA	0.496386	0.840335	0.534453	0.640094	0.818718	0.547035
ENSG00000237453,ENSG00000006555	RP11-67L3.2,TTC22	+,-	chr1	55258558	55260578	8	28	0.565476	0.999712	0.990676	0.66182	1	NA	0	NA	NA	NA	NA	NA	8	28	0.565476	0.999612	0.993154	0.66182	1	4	10	0.6	NA	NA	NA	NA	0.494048	0.711027	0.396608	0.584954	0.751975	NA	NA	NA	NA	NA	0.494048	0.708138	0.418983	0.584954	0.781347	0.5
ENSG00000162398	C1orf177	+	chr1	55271736	55307925	112	104	0.506034	0.999912	0.99615	0.894522	1	98	73	0.483045	0.999949	0.996337	0.862438	1	60	85	0.500212	0.999735	0.995128	0.888669	1	70	61	0.468031	0.999721	0.987578	0.15825	0.98229	0.552694	0.590917	0.26371	0.186989	0.372699	0.492836	0.777751	0.505863	0.926017	0.97132	0.570658	0.506378	0.210755	0.14376	0.352845	0.521739
ENSG00000244324	RP11-67L3.6	-	chr1	55314138	55315305	8	79	0.492513	0.999907	0.996047	0.944645	1	5	11	0.454545	NA	NA	NA	NA	8	79	0.492977	0.99987	0.996662	0.958405	1	7	24	0.627679	0.999418	0.972558	0.184795	0.98229	0.542332	0.41589	0.143389	0.0471226	0.145536	0.818182	NA	NA	NA	NA	0.538131	0.517198	0.218227	0.089874	0.264125	0.448512
ENSG00000244324,ENSG00000116133	RP11-67L3.6,DHCR24	-,-	chr1	55315306	55316072	7	82	0.502929	0.999958	0.99702	0.97941	1	3	6	0.666667	NA	NA	NA	NA	7	82	0.502681	0.999942	0.997298	0.960499	1	4	61	0.454138	0.999874	0.994541	0.311446	0.982426	0.546632	0.00114794	0.000202561	5.332e-05	0.000796649	0.5	NA	NA	NA	NA	0.546613	0.0013447	0.000239985	4.99779e-05	0.000975821	0.518469
ENSG00000116133	DHCR24	-	chr1	55316073	55352547	200	136	0.47985	0.999976	0.997266	0.637215	1	33	39	0.465812	0.999884	0.994095	0.710941	0.998312	200	136	0.479841	0.999965	0.997444	0.608083	0.997914	40	68	0.502437	0.999947	0.997045	0.942505	1	0.54265	0.0202549	0.00406788	0.000585113	0.00531709	0.525641	0.680972	0.381897	0.475012	0.697482	0.542719	0.0280155	0.00571216	0.000668047	0.00728063	0.525354
ENSG00000242396,ENSG00000116133	RP11-67L3.5,DHCR24	+,-	chr1	55352548	55352891	2	5	0.726222	NA	NA	NA	NA	1	2	0.833333	NA	NA	NA	NA	2	3	0.654815	NA	NA	NA	NA	NA	NA	NA	NA	NA	NA	NA	0.540444	NA	NA	NA	NA	0.333333	NA	NA	NA	NA	0.678519	NA	NA	NA	NA	NA
ENSG00000242396	RP11-67L3.5	+	chr1	55352892	55353235	1	2	0	NA	NA	NA	NA	1	2	0	NA	NA	NA	NA	NA	0	NA	NA	NA	NA	NA	NA	NA	NA	NA	NA	NA	NA	0.5	NA	NA	NA	NA	0.5	NA	NA	NA	NA	NA	NA	NA	NA	NA	NA
ENSG00000242396,ENSG00000233203	RP11-67L3.5,RP11-67L3.4	+,+	chr1	55353236	55353674	2	18	0.444444	0.999475	0.981792	0.650632	1	2	18	0.444444	0.999726	0.984941	0.650632	0.998312	NA	0	NA	NA	NA	NA	NA	1	1	1	NA	NA	NA	NA	0.472222	0.709004	0.394265	0.650557	0.801063	0.472222	0.709228	0.418516	0.650557	0.822915	NA	NA	NA	NA	NA	1
ENSG00000233203	RP11-67L3.4	+	chr1	55353675	55354523	7	59	0.545736	0.999551	0.98481	0.230028	0.98714	7	59	0.545736	0.999757	0.986816	0.230028	0.989755	NA	0	NA	NA	NA	NA	NA	1	1	0	NA	NA	NA	NA	0.519236	0.65388	0.328972	0.453133	0.648391	0.519236	0.652653	0.347786	0.453133	0.679699	NA	NA	NA	NA	NA	1
ENSG00000143001,ENSG00000233271	TMEM61,RP11-12C17.2	+,-	chr1	55446623	55457947	9	8	0.229167	NA	NA	NA	NA	9	8	0.229167	NA	NA	NA	NA	NA	0	NA	NA	NA	NA	NA	NA	NA	NA	NA	NA	NA	NA	0.770833	NA	NA	NA	NA	0.770833	NA	NA	NA	NA	NA	NA	NA	NA	NA	NA
ENSG00000162399	BSND	+	chr1	55464606	55476556	7	10	0.5	NA	NA	NA	NA	7	10	0.5	NA	NA	NA	NA	NA	0	NA	NA	NA	NA	NA	11	17	0.5	0.999797	0.991136	0.682869	0.989221	0.6	NA	NA	NA	NA	0.6	NA	NA	NA	NA	NA	NA	NA	NA	NA	0.617647
ENSG00000169174	PCSK9	+	chr1	55505221	55530525	6	5	0.4	NA	NA	NA	NA	3	3	0.333333	NA	NA	NA	NA	4	3	0.5	NA	NA	NA	NA	4	2	0.75	NA	NA	NA	NA	0.6	NA	NA	NA	NA	0.333333	NA	NA	NA	NA	0.833333	NA	NA	NA	NA	0.5
ENSG00000162402	USP24	-	chr1	55532032	55681039	512	134	0.510851	0.999959	0.997041	0.848368	1	4	4	0.75	NA	NA	NA	NA	512	134	0.510674	0.999942	0.997298	0.855226	1	101	81	0.48485	0.999939	0.996842	0.457475	0.982426	0.526786	0.872553	0.513735	0.838562	0.923826	0.75	NA	NA	NA	NA	0.526734	0.8844	0.542034	0.821983	0.924901	0.486658
ENSG00000231090	RP11-101C11.1	+	chr1	55683534	55699850	5	4	0.75	NA	NA	NA	NA	5	4	0.75	NA	NA	NA	NA	NA	0	NA	NA	NA	NA	NA	5	4	0.25	NA	NA	NA	NA	0.5	NA	NA	NA	NA	0.5	NA	NA	NA	NA	NA	NA	NA	NA	NA	0.125
ENSG00000231095,ENSG00000231090	GYG1P3,RP11-101C11.1	+,+	chr1	55688052	55689045	1	1	0	NA	NA	NA	NA	1	1	0	NA	NA	NA	NA	NA	0	NA	NA	NA	NA	NA	NA	NA	NA	NA	NA	NA	NA	0	NA	NA	NA	NA	0	NA	NA	NA	NA	NA	NA	NA	NA	NA	NA
ENSG00000232198	RP4-633H17.2	-	chr1	55838383	55838989	1	2	1	NA	NA	NA	NA	1	2	1	NA	NA	NA	NA	NA	0	NA	NA	NA	NA	NA	NA	NA	NA	NA	NA	NA	NA	0.5	NA	NA	NA	NA	0.5	NA	NA	NA	NA	NA	NA	NA	NA	NA	NA
ENSG00000234810	RP11-466L17.1	+	chr1	56046710	56200675	8	8	0.375	NA	NA	NA	NA	6	6	0.166667	NA	NA	NA	NA	2	2	1	NA	NA	NA	NA	12	8	0.806818	NA	NA	NA	NA	0.5	NA	NA	NA	NA	0.666667	NA	NA	NA	NA	0	NA	NA	NA	NA	0.75
ENSG00000233147	RP11-90C4.1	+	chr1	56289480	56333921	NA	NA	NA	NA	NA	NA	NA	NA	NA	NA	NA	NA	NA	NA	NA	NA	NA	NA	NA	NA	NA	3	3	0.333333	NA	NA	NA	NA	NA	NA	NA	NA	NA	NA	NA	NA	NA	NA	NA	NA	NA	NA	NA	0.666667
ENSG00000230250	RP11-90C4.2	-	chr1	56381282	56410636	14	11	0.363636	NA	NA	NA	NA	NA	0	NA	NA	NA	NA	NA	14	11	0.363636	NA	NA	NA	NA	NA	NA	NA	NA	NA	NA	NA	0.454545	NA	NA	NA	NA	NA	NA	NA	NA	NA	0.454545	NA	NA	NA	NA	NA
ENSG00000227104,ENSG00000230250	RP11-90C4.4,RP11-90C4.2	-,-	chr1	56404387	56404953	1	1	0	NA	NA	NA	NA	NA	0	NA	NA	NA	NA	NA	1	1	0	NA	NA	NA	NA	NA	NA	NA	NA	NA	NA	NA	1	NA	NA	NA	NA	NA	NA	NA	NA	NA	1	NA	NA	NA	NA	NA
ENSG00000233079	RP11-90C4.3	+	chr1	56410760	56415792	11	10	0.466667	NA	NA	NA	NA	NA	0	NA	NA	NA	NA	NA	11	10	0.466667	NA	NA	NA	NA	NA	NA	NA	NA	NA	NA	NA	0.6	NA	NA	NA	NA	NA	NA	NA	NA	NA	0.6	NA	NA	NA	NA	NA
ENSG00000229871	RP4-710M16.1	-	chr1	56673239	56674128	1	1	0	NA	NA	NA	NA	NA	0	NA	NA	NA	NA	NA	1	1	0	NA	NA	NA	NA	NA	NA	NA	NA	NA	NA	NA	0	NA	NA	NA	NA	NA	NA	NA	NA	NA	0	NA	NA	NA	NA	NA
ENSG00000260971	RP11-504A18.1	-	chr1	56713966	56724243	8	7	0.214286	NA	NA	NA	NA	NA	0	NA	NA	NA	NA	NA	8	7	0.214286	NA	NA	NA	NA	2	1	1	NA	NA	NA	NA	0.357143	NA	NA	NA	NA	NA	NA	NA	NA	NA	0.357143	NA	NA	NA	NA	0.5
ENSG00000162407	PPAP2B	-	chr1	56960419	57110974	98	84	0.468807	0.999836	0.994454	0.964634	1	4	5	0.6	NA	NA	NA	NA	94	84	0.468169	0.999783	0.995755	0.896311	1	15	28	0.553301	0.999097	0.958622	0.215536	0.98229	0.554719	0.330239	0.101347	0.00997759	0.0468232	0.8	NA	NA	NA	NA	0.553798	0.394383	0.141218	0.0210019	0.097714	0.598214
ENSG00000236776,ENSG00000162407	RP11-213P13.1,PPAP2B	+,-	chr1	57004124	57004583	2	15	0.433333	NA	NA	NA	NA	2	15	0.433333	NA	NA	NA	NA	NA	0	NA	NA	NA	NA	NA	NA	NA	NA	NA	NA	NA	NA	0.5	NA	NA	NA	NA	0.5	NA	NA	NA	NA	NA	NA	NA	NA	NA	NA
ENSG00000162409	PRKAA2	+	chr1	57110995	57181008	18	16	0.4375	NA	NA	NA	NA	13	12	0.416667	NA	NA	NA	NA	5	5	0.4	NA	NA	NA	NA	3	2	1	NA	NA	NA	NA	0.5	NA	NA	NA	NA	0.416667	NA	NA	NA	NA	0.8	NA	NA	NA	NA	0.9
ENSG00000187889	C1orf168	-	chr1	57184477	57285369	78	59	0.611178	0.996522	0.865426	0.0544172	0.986316	2	1	0	NA	NA	NA	NA	77	58	0.621716	0.992676	0.836576	0.0306559	0.98445	1	1	1	NA	NA	NA	NA	0.427361	0.708443	0.393656	0.351714	0.556306	0.5	NA	NA	NA	NA	0.426108	0.709303	0.42065	0.351714	0.595784	1
ENSG00000157131	C8A	+	chr1	57320479	57383894	5	4	0.25	NA	NA	NA	NA	3	2	0.5	NA	NA	NA	NA	2	2	0	NA	NA	NA	NA	1	1	0	NA	NA	NA	NA	0.5	NA	NA	NA	NA	0.5	NA	NA	NA	NA	0.5	NA	NA	NA	NA	0
ENSG00000021852	C8B	-	chr1	57394883	57429558	1	1	0	NA	NA	NA	NA	NA	0	NA	NA	NA	NA	NA	1	1	0	NA	NA	NA	NA	3	2	0.666667	NA	NA	NA	NA	1	NA	NA	NA	NA	NA	NA	NA	NA	NA	1	NA	NA	NA	NA	0.833333
ENSG00000236341	RP5-1103B4.3	+	chr1	57431814	57460450	1	1	0	NA	NA	NA	NA	NA	0	NA	NA	NA	NA	NA	1	1	0	NA	NA	NA	NA	4	2	0.583333	NA	NA	NA	NA	1	NA	NA	NA	NA	NA	NA	NA	NA	NA	1	NA	NA	NA	NA	0.916667
ENSG00000236341,ENSG00000173406	RP5-1103B4.3,DAB1	+,-	chr1	57460451	57462430	NA	NA	NA	NA	NA	NA	NA	NA	NA	NA	NA	NA	NA	NA	NA	NA	NA	NA	NA	NA	NA	2	7	0.571429	NA	NA	NA	NA	NA	NA	NA	NA	NA	NA	NA	NA	NA	NA	NA	NA	NA	NA	NA	0.428571
[truncated: 38,059 more rows]
[truncated: 4 more columns]
