# Supplementary material for: RNA-Seq in 296 phased trios provides a high-resolution map of genomic imprinting
Source: BMC Biol. 2019 Jun 24;17:50. doi: 10.1186/s12915-019-0674-0 (PMC6589892; doi:10.1186/s12915-019-0674-0)
Supplement: Supplementary file 6 — Comparison of LCL/WB imprinting results with previous studies. We list all genes identified as imprinted either in our dataset, as well as those reported as imprinted in recent studies that used RNAseq data in either the GTEx cohort or the Icelandic population. (XLSX 41 kb) [file 12915_2019_674_MOESM6_ESM.xlsx]

## Sheet: LCL_WB_Comparison_Zink_Baran_Ba
Additional file 6: Comparison of LCL/WB imprinting results with previous studies.
GeneName	Chr	Start_hg19	End_hg19	Ensembl_Id	Strand	PatRatio (LCL/WB)	SampleSize (LCL/WB)	No.ofSNPs (LCL/WB)	LCL_Whole Blood_Tissues Expressed	LCL_Imprinting Status	LCL_Expressed Allele	Whole Blood_Imprinting Status	Whole Blood_Expressed Allele	Imprinted in Zink et al 2018?	Imprinted in Baran et al 2014?	Imprinted in Babak et al 2014?	Baran_Number of Imprinted Tissues	Baran_Number of tissues consistent with imprinting	Baran_Number of Biallelic Tissues	Baran_Number of tissues Consistent with Biallelic expression	Baran_Number of tissues Ambiguous	Baran_Total number of Tissues Tested
TP73	1	3569083	3652765	ENSG00000078900	+	0.51/0.56	165/41	406/38	LCL+WB	Not Imprinted		Not Imprinted				yes
PER3	1	7844380	7905237	ENSG00000049246	+	0.61/0.68	131/82	139/72	LCL+WB	Imprinted	Paternal	Imprinted	Paternal	yes
RP3-467L1.4	1	7870302	7887402	ENSG00000236266	-	0.81/0.62	86/49	72/34	LCL+WB	Imprinted	Paternal	Not Imprinted		yes
UTS2	1	7903143	7913572	ENSG00000049247	-	0.44/0.48	60/53	27/24	LCL+WB	Not Imprinted		Not Imprinted			yes		2	2	0	11	1	16
BMP8A	1	39957318	39991607	ENSG00000183682	+	0.45/0	27/2	13/2	LCL	Not Imprinted		Not Expressed		yes	yes(putative imprinted)
RP11-69E11.4	1	39987952	40011859	ENSG00000182109	-	0.83/0.9	121/75	24/15	LCL+WB	Imprinted	Paternal	Imprinted	Paternal	yes
PPIEL/NR_003929	1	39997510	40024379	ENSG00000243970	-	0.78/0.90	110/83	27/19	LCL+WB	Imprinted	Paternal	Imprinted	Paternal	yes	yes	yes	4	20	1	3	7	35
PABPC4	1	40026488	40042462	ENSG00000090621	-	0.51/0.54	109/71	25/11	LCL+WB	Not Imprinted		Not Imprinted		yes
RNU5D	1	45196726	45196842	ENSG00000200169	-	0.48/NA	28/0	8/0	LCL	Not Imprinted		Not Expressed				yes
DIRAS3	1	68511645	68517314	ENSG00000162595	-	0.75/0	4/1	2/1	NA	Not Expressed		Not Expressed			yes	yes	2	15	0	7	3	27
PMF1	1	156182783	156212874	ENSG00000160783	+	0.43/0.53	30/24	2/3	LCL+WB	Not Imprinted		Not Imprinted				yes
AC007318.5/ENST00000393177	2	65432137	65433396	ENSG00000172974	+	0.47/0.57	17/44	1/5	LCL+WB	Not Imprinted		Not Imprinted				yes
LRRTM1	2	80515483	80531874	ENSG00000162951	-	1/NA	1/0	1/0	NA	Not Expressed		Not Expressed			yes(putative imprinted)	yes
PAX8-AS1/NR_015377	2	113969099	114034158	ENSG00000189223	+	0.2/1	5/2	4/2	NA	Not Expressed		Not Expressed				yes
PAX8	2	113973574	114036527	ENSG00000125618	-	NA/0.61	0/69	0/26	WB	Not Expressed		Not Imprinted				yes
GPR1	2	207040040	207082771	ENSG00000183671	-	1/0.5	1/5	1/4	NA	Not Expressed		Not Expressed		yes	yes(putative imprinted)	yes
GPR1-AS	2	207068100	207130967	ENSG00000279220	+	NA/NA	0/0	0/0	NA	Not Expressed		Not Expressed		yes
ZDBF2	2	207139387	207179148	ENSG00000204186	+	0.94/0.95	129/28	119/18	LCL+WB	Imprinted	Paternal	Imprinted	Paternal	yes	yes	yes	21	11	0	2	0	34
ADAM23	2	207308263	207485851	ENSG00000114948	+	0.71/0.63	86/68	215/38	LCL+WB	Imprinted	Paternal	Not Imprinted		yes
PID1	2	229715241	230136001	ENSG00000153823	-	0.35/0.53	14/120	18/190	WB	Not Expressed		Not Imprinted				yes
AC069277.2	3	6532166	6777816	ENSG00000189229	-	0.79/0.8	58/5	242/7	LCL	Imprinted	Paternal	Not Expressed		yes
NEK10	3	27151576	27410951	ENSG00000163491	-	0.0.48/0.18	101/17	235/22	LCL+WB	Not Imprinted		Imprinted	Maternal
CTNNB1	3	41236327	41301587	ENSG00000168036	+	0.50/0.48	137/81	124/58	LCL+WB	Not Imprinted		Not Imprinted				yes
PRSS50	3	46753605	46854064	ENSG00000206549	-	0.42/0.83	36/2	45/2	LCL	Not Imprinted		Not Expressed			yes		1	3	2	16	0	22
TCTA	3	49449639	49453908	ENSG00000145022	+	0.52/0.49	81/90	12/10	LCL+WB	Not Imprinted		Not Imprinted		yes
NXPE3	3	101498046	101546236	ENSG00000144815	+	0.5/0.52	121/110	87/49	LCL+WB	Not Imprinted		Not Imprinted		yes
TIPARP	3	156391024	156424559	ENSG00000163659	+	0.52/0.49	130/29	101/19	LCL+WB	Not Imprinted		Not Imprinted		yes
EHHADH	3	184908412	184999778	ENSG00000113790	-	0.58/0.88	100/16	140/11	LCL+WB	Not Imprinted		Imprinted	Paternal
ZNF595	4	53178	88099	ENSG00000197701	+	0.47/0.53	70/24	43/18	LCL+WB	Not Imprinted		Not Imprinted				yes
THEGL	4	57396775	57469673	ENSG00000249693	+	0.62/0.00	21/1	23/1	LCL	Not Imprinted		NA			yes		1	3	1	0	0	5
UGT2B4	4	70345883	70391732	ENSG00000156096	-	0.08/0	3/1	6/1	NA	Not Expressed		Not Expressed			yes		1	1	0	1	1	4
HERC3	4	89442198	89629693	ENSG00000138641	+	0.51/0.53	136/90	296/116	LCL+WB	Not Imprinted		Not Imprinted				yes
NAP1L5	4	89617066	89619386	ENSG00000177432	-	0.97/0.92	93/20	7/8	LCL+WB	Imprinted	Paternal	Imprinted	Paternal	yes	yes	yes	19	14	0	0	0	33
RP11-384K6.6	4	119512928	119554884	ENSG00000260404	+	NA/0.52	0/70	0/15	WB	Not Expressed		Not Imprinted		yes
FRG1	4	190861942	190884359	ENSG00000109536	+	NA/0.52	0/58	0/26	WB	Not Expressed		Not Imprinted				yes
DHFR	5	79922046	79950802	ENSG00000228716	-	0.46/0.50	99/52	102/67	LCL+WB	Not Imprinted		Not Imprinted				yes
NUDT12	5	102884556	102898494	ENSG00000112874	-	0.57/0.51	92/39	43/14	LCL+WB	Not Imprinted		Not Imprinted		yes
SLC22A23	6	3269195	3457256	ENSG00000137266	-	0.45/0.55	121/89	352/92	LCL+WB	Not Imprinted		Not Imprinted				yes
PXDC1	6	3722848	3752260	ENSG00000168994	-	0.65/0.68	139/80	135/26	LCL+WB	Imprinted	Paternal	Imprinted	Paternal	yes
FAM50B	6	3849620	3851551	ENSG00000145945	+	0.94/0.99	36/35	4/5	LCL+WB	Imprinted	Paternal	Imprinted	Paternal	yes		yes
LINC00680	6	58272352	58287779	ENSG00000215190	-	NA/0.47	0/92	0/27	WB	Not Expressed		Not Imprinted		yes
LIN28B	6	105404923	105531207	ENSG00000187772	+	0.67/0	3/2	5/3	NA	Not Expressed		Not Expressed				yes
PHACTR2	6	143857982	144128228	ENSG00000112419	+	0.50/0.44	127/111	563/257	LCL+WB	Not Imprinted		Not Imprinted				yes
PLAGL1	6	144261437	144385735	ENSG00000118495	-	0.53/0.56	139/92	380/92	LCL+WB	Not Imprinted		Not Imprinted			yes	yes	28	3	3	0	0	34
IGF2R	6	160390130	160534539	ENSG00000197081	+	0.50/0.51	154/128	572/283	LCL+WB	Not Imprinted		Not Imprinted				yes
SLC22A3	6	160769300	160876014	ENSG00000146477	+	0.60/0.53	5/18	6/17	WB	Not Expressed		Not Imprinted				yes
KIF25	6	168396921	168445769	ENSG00000125337	+	0.33/0.5	6/8	8/9	NA	Not Expressed		Not Expressed			yes		1	0	0	7	0	8
WDR27	6	169857307	170102144	ENSG00000184465	-	0.47/0.50	141/94	832/231	LCL+WB	Not Imprinted		Not Imprinted		yes
DNAAF5/HEATR2	7	766338	826112	ENSG00000164818	+	0.51/0.52	128/108	281/126	LCL+WB	Not Imprinted		Not Imprinted		yes
OR10AH1P	7	5156800	5157718	ENSG00000272595	+	NA/NA	0/0	0/0	NA	Not Expressed		Not Expressed		yes
ZNF890P	7	5160870	5184177	ENSG00000159904	-	0.61/0.58	31/61	16/42	LCL+WB	Not Imprinted		Not Imprinted		yes
IGF2BP3	7	23349828	23510086	ENSG00000136231	-	0.54/1	149/1	652/1	LCL	Imprinted	Paternal	NA
RPS2P32	7	23530092	23530983	ENSG00000232818	+	0.88/0.64	23/17	3/1	LCL+WB	Imprinted	Paternal	Not Expressed		yes
TRG-AS1	7	38381178	38418405	NA	+	NA/NA	0/0	0/0	NA	NA		NA		yes
DBNL	7	44084239	44109055	ENSG00000136279	+	0.50/0.53	115/110	92/75	LCL+WB	Not Imprinted		Not Imprinted		yes
DDC	7	50526133	50633154	ENSG00000132437	-	0.00/0.47	1/14	2/14	WB	Not Expressed		Not Imprinted				yes
GRB10	7	50657760	50861159	ENSG00000106070	-	0.57/0.29	29/107	40/122	LCL+WB	Not Imprinted		Imprinted	Maternal	yes	yes	yes	1	0	28	3	1	33
MAGI2	7	77646392	79082890	ENSG00000187391	-	0.62/0.30	37/30	45/47	LCL+WB	Not Imprinted		Not Imprinted				yes
MAGI2	7	77646393	79082890	ENSG00000187391	-	0.54/0.31	79/30	212/47	NA	NA		NA			yes		2	1	20	9	0	32
CALCR	7	93053799	93204042	ENSG00000004948	-	0.33/0.56	3/2	3/6	NA	Not Expressed		Not Expressed				yes
TFPI2	7	93514708	93520303	ENSG00000105825	-	0.49/NA	50/0	18/0	LCL	Not Imprinted		Not Expressed				yes
SGCE	7	94214542	94285521	ENSG00000127990	-	0.83/0.53	102/22	148/11	LCL+WB	Imprinted	Paternal	Not imprinted				yes
PEG10	7	94285637	94299007	ENSG00000242265	+	0.97/1.00	79/14	22/7	LCL+WB	Imprinted	Paternal	Imprinted	Paternal	yes	yes	yes	13	13	0	1	3	30
PPP1R9A	7	94536513	94925727	ENSG00000158528	+	0.51/0.54	20/30	27/18	LCL+WB	Not Imprinted		Not Imprinted				yes
DLX5	7	96649704	96654409	ENSG00000105880	-	NA/NA	0/0/	0/0	NA	Not Expressed		Not Expressed				yes
CPA4	7	129932974	129964020	ENSG00000128510	+	0.52/1	86/1	60/1	LCL	Not Imprinted		Not Expressed			yes	yes	2	1	8	4	2	17
CPA5	7	129984656	130008571	ENSG00000158525	+	0.50/0.45	48/56	35/27	LCL+WB	Not Imprinted		Not Imprinted		yes
CEP41	7	130033612	130082274	ENSG00000106477	-	0.49/0.42	113/63	110/20	LCL+WB	Not Imprinted		Not Imprinted		yes
MEST	7	130126012	130146137	ENSG00000106484	+	0.50/0.31	37/40	25/8	LCL+WB	Not Imprinted		Not Imprinted		yes	yes	yes	7	12	2	8	4	33
MESTIT1	7	130126898	130131013	NA	-	NA	NA	NA	NA	NA		NA				yes
KLF14	7	130416063	130418883	ENSG00000174595	-	NA/NA	0/0	0/0	NA	Not Expressed		Not Expressed		yes		yes
DLGAP2	8	1449531	1656642	ENSG00000198010	+	0.50/0.20	73/6	111/13	LCL	Not Imprinted		Not Expressed			yes(putative imprinted)	yes
MYOM2	8	1993155	2113475	ENSG00000036448	+	0.55/0.52	90/104	204/218	LCL+WB	Not Imprinted		Not Imprinted		yes	yes(putative imprinted)
RP11-134O21.1	8	2523591	2585991	ENSG00000254319	-	0.70/0.78	115/23	387/24	LCL+WB	Imprinted	Paternal	Not Imprinted		yes	yes(putative imprinted)
GS1-57L11.1	8	2584858	2680004	ENSG00000253853	+	0.73/0.91	120/17	547/16	LCL+WB	Imprinted	Paternal	Not Imprinted		yes
SCARA5	8	27727399	27850244	ENSG00000168079	-	0.45/0.58	11/47	12/28	WB	Not Expressed		Not Imprinted		yes
ERLIN2	8	37594117	37616619	ENSG00000147475	+	0.53/0.42	36/29	30/18	LCL+WB	Not Imprinted		Not Imprinted		yes
KB-1980E6.3	8	103540968	103550896	ENSG00000253633	+	0.62/0.71	91/14	49/11	LCL+WB	Not Imprinted		Not Imprinted		yes
ZFAT	8	135490030	135725292	ENSG00000066827	-	0.49/0.48	160/124	1098/188	LCL+WB	Not Imprinted		Not Imprinted				yes
ZFAT-AS1	8	135610313	135612932	ENSG00000248492	+	0.50/0.46	2/56	2/3	WB	Not Expressed		Not Imprinted				yes
KCNK9	8	140613081	140715299	ENSG00000169427	-	0.57/0.75	19/2	21/3	LCL	Not Imprinted		Not Expressed				yes
TRAPPC9	8	140742585	141468678	ENSG00000167632	-	0.48/0.57	31/130	43/704	LCL+WB	Not Imprinted		Not Imprinted				yes
PEG13	8	141104993	141110634	NA	-	0.57/0.99	48/92	18/17	LCL+WB	Not Imprinted		Imprinted	Paternal
NAPRT1	8	144656955	144660819	ENSG00000147813	-	0.51/NA	71/0	12/0	LCL	Not Imprinted		Not Expressed				yes
GLIS3	9	3824126	4348392	ENSG00000107249	-	0.51/0.43	158/48	1737/58	LCL+WB	Not Imprinted		Not Imprinted				yes
FANCC	9	97861336	98189078	ENSG00000158169	-	0.48/0.39	131/79	317/32	LCL+WB	Not Imprinted		Not Imprinted		yes
SLC46A2	9	115641200	115653193	ENSG00000119457	-	NA/0.51	0/102	0/31	WB	Not Expressed		Not Imprinted		yes
PTCHD3	10	27687116	27703297	ENSG00000182077	-	1/1	3/4	3/5	NA	Not Expressed		Not Expressed		yes
INPP5F_V2	10	121485608	121588652	ENSG00000198825	+	0.47/0.50	129/104	186/49	LCL+WB	Not Imprinted		Not Imprinted				yes
INPP5F_V2	10	121485609	121588652	ENSG00000198825	+	0.47/0.50	129/104	186/149	LCL+WB	Not Imprinted		Not Imprinted			yes		3	0	23	10	0	36
SYCE1	10	135367404	135382876	ENSG00000171772	-	NA/NA	0/0	0/0	Not Expressed	Not Expressed		Not Expressed			yes		1	9	0	10	1	21
H19	11	2016406	2022700	ENSG00000130600	-	0.10/0.00	48/44	14/5	LCL+WB	Imprinted	Maternal	Imprinted	Maternal		yes	yes	30	4	0	1	0	35
IGF2	11	2150342	2170833	ENSG00000167244	-	NA/0.89	NA/26	NA/3	WB	Not Expressed		Imprinted	Paternal	yes	yes	yes	21	4	3	2	3	33
IGF2-AS/NR_028043	11	2161731	2169894	ENSG00000099869	+	NA/NA	0/0	0/0	NA	Not Expressed		Not Expressed			yes	yes	1	7	0	4	0	12
KCNQ1	11	2465914	2870339	ENSG00000053918	+	0.18/0.45	102/130	201/432	LCL+WB	Imprinted	Maternal	Not Imprinted		yes	yes	yes	10	4	13	3	6	36
KCNQ1OT1	11	2629558	2721224	ENSG00000269821	-	0.96/0.74	137/99	321/91	LCL+WB	Imprinted	Paternal	Imprinted	Paternal	yes		yes
CDKN1C	11	2904443	2907111	ENSG00000129757	-	NA/NA	0/0	0/0	NA	Not Expressed		Not Expressed		yes		yes
SLC22A18	11	2920950	2946476	ENSG00000110628	+	0.45/0.52	130/125	124/87	LCL+WB	Not Imprinted		Not Imprinted				yes
PHLDA2	11	2949502	2950685	ENSG00000181649	-	0.60/NA	27/0	2/0	LCL	Not Imprinted		Not Expressed				yes
OSBPL5	11	3108345	3187969	ENSG00000021762	-	0.45/0.49	22/128	25/347	LCL+WB	Not Imprinted		Not Imprinted				yes
AMPD3	11	10329859	10529126	ENSG00000133805	+	0.48/0.51	146/128	684/207	LCL+WB	Not Imprinted		Not Imprinted				yes
WT1	11	32409320	32457176	ENSG00000184937	-	0.61/0.00	54/1	40/1	LCL	Not Imprinted		Not Expressed				yes
ANO1	11	69924407	70035634	ENSG00000131620	+	0.60/NA	32/0	33/0	LCL	Not Imprinted		Not Expressed				yes
INTS4	11	77589766	77705724	ENSG00000149262	-	0.47/0.52	90/81	21/43	LCL+WB	Not Imprinted		Not Imprinted				yes
ZC3H12C	11	109964086	110042566	ENSG00000149289	+	0.50/0.53	154/43	390/42	LCL+WB	Not Imprinted		Not Imprinted				yes
NTM	11	131240373	132206716	ENSG00000182667	+	0.46/0.50	28/16	41/29	LCL+WB	Not Imprinted		Not Imprinted			yes	yes	1	0	11	11	0	23
RP11-598F7.3	12	215690	221016	ENSG00000256948	-	0.46/0.40	51/17	23/10	LCL+WB	Not Imprinted		Not Imprinted		yes
SLC6A12	12	299243	323736	ENSG00000111181	-	0.55/0.48	38/96	31/39	LCL+WB	Not Imprinted		Not Imprinted		yes
RBP5	12	7276279	7281538	ENSG00000139194	-	0.46/0.51	24/82	9/14	LCL+WB	Not Imprinted		Not Imprinted				yes
OVOS2/RP11-551L14.1	12	31264586	31359088	ENSG00000177359	-	NA/0.59	0/66	0/24	WB	Not Expressed		Not Imprinted		yes
WIF1	12	65444405	65515346	ENSG00000156076	-	0.50/0.33	4/1	4/2	NA	Not Expressed		Not Expressed				yes
RB1	13	48877887	49056122	ENSG00000139687	+	0.39/0.54	108/28	285/44	NA	Imprinted	Maternal	Not Imprinted		yes		yes
PPP1R26P1	13	48890999	48894611	ENSG00000238086	-	1/0.67	5/6	4/4	NA	Not Expressed		Not Expressed		yes
RP11-305D15.8	13	48914933	48915466	NA	-	NA/NA	0/0	0/0	NA	NA		NA		yes
LPAR6	13	48963707	49018840	ENSG00000139679	-	0.87/0.60	46/65	32/24	LCL+WB	Imprinted	Paternal	Imprinted	Paternal	yes	yes		3	0	6	25	0	34
RCBTB2	13	49063095	49107392	ENSG00000136161	-	0.50/0.49	101/55	221/62	LCL+WB	Not Imprinted		Not Imprinted		yes
CYSLTR2	13	49227847	49285362	ENSG00000152207	+	0.48/0.46	27/55	9/11	LCL+WB	Not Imprinted		Not Imprinted		yes
TARDBPP2	13	60848910	60850140	ENSG00000238213	+	NA/0.67	0/3	0/2	NA	Not Expressed		Not Expressed		yes
RP11-7F17.7	14	77425981	77432145	ENSG00000258602	-	NA	NA	NA	NA	NA		NA			yes		1	4	2	2	2	11
ITPK1	14	93403259	93582665	ENSG00000100605	-	0.51/0.49	147/130	748/315	LCL+WB	Not Imprinted		Not Imprinted		yes
DLK1	14	101192042	101204561	ENSG00000185559	+	0/NA	1/0	2/0	NA	Not Expressed		Not Expressed		yes	yes	yes	7	3	0	1	1	12
MEG3	14	101245747	101327368	ENSG00000214548	+	0.21/0.02	24/79	36/26	LCL+WB	Imprinted	Maternal	Imprinted	Maternal	yes	yes	yes	30	3	0	0	0	33
RTL1	14	101346992	101351184	ENSG00000254656	-	NA/NA	0/0	0/0	NA	Not Expressed		Not Expressed			yes(putative imprinted)	yes
MEG8	14	101361107	101402336	ENSG00000258399	+	0.4/NA	5/0	5/0	NA	Not Expressed		Not Expressed			yes		4	7	0	0	0	11
MEG9	14	101536248	101539274	ENSG00000223403	+	0.5/0	4/7	3/7	NA	Not Expressed		Not Expressed		yes	yes		5	20	0	0	2	27
MKRN3	15	23810454	23873064	ENSG00000179455	+	0.90/1.00	46/14	20/5	LCL+WB	Imprinted	Paternal	Imprinted	Paternal	yes		yes
MAGEL2	15	23888691	23891175	ENSG00000254585	+	NA/NA	0/0	0/0	NA	Not Expressed		Not Expressed			yes	yes	1	5	0	1	0	7
NDN	15	23930547	23932477	ENSG00000182636	-	NA/1	0/13	0/1	NA	Not Expressed		Not Expressed		yes		yes
PWRN1	15	24738284	24897277	ENSG00000259905	+	0.60/0.69	5/8	14/17	NA	Not Expressed		Not Expressed			yes		3	6	0	1	0	10
SNRPN	15	25068794	25223870	ENSG00000128739	+	0.98/1.00	113/97	103/39	LCL+WB	Imprinted	Paternal	Imprinted	Paternal	yes	yes	yes	31	5	0	0	1	37
SNURF	15	25200181	25245423	ENSG00000214265	+	0.98/1.00	113/97	118/39	LCL+WB	Imprinted	Paternal	Imprinted	Paternal		yes	yes	25	8	0	1	0	34
SNHG14	15	25223730	25664609	ENSG00000224078	+	0.98/0.88	145/109	478/148	LCL+WB	Imprinted	Paternal	Imprinted	Paternal	yes	yes		29	7	0	1	0	37
SNORD107	15	25227141	25227215	NA	+	NA	NA	NA	NA	NA		NA				yes
RP11-701H24.5	15	25230011	25230320	ENSG00000270704	+	NA/NA	0/0	0/0	NA	Not Expressed		Not Expressed		yes
PWAR5	15	25230200	25233379	NA	+	NA/NA	0/0	0/0	NA	NA		NA		yes
RP11-701H24.3	15	25272883	25277194	ENSG00000257647	-	NA/1	0/12	0/6	NA	Not Expressed		Not Expressed		yes	yes(putative imprinted)
PWAR6	15	25277020	25281637	ENSG00000257151	+	0.97/1	102/64	25/14	LCL+WB	Imprinted	Paternal	Imprinted	Paternal	yes
RP11-701H24.8/ SNORD109A	15	25287065	25287575	ENSG00000270246	+	NA/NA	0/0	0/0	NA	Not Expressed		Not Expressed		yes
SNORD116-4	15	25304685	25304780	ENSG00000207464	+	NA/1	0/10	0/1	NA	Not Expressed		Not Expressed		yes
SNORD116-5	15	25307480	25307574	ENSG00000207191	+	NA/NA	0/0	0/0	NA	Not Expressed		Not Expressed		yes
SNORD116-18	15	25330532	25330623	ENSG00000206688	+	NA/1	0/2	0/1	NA	Not Expressed		Not Expressed		yes
RP11-701H24.4	15	25332808	25334043	ENSG00000261069	+	NA/1	0/2	0/2	NA	Not Expressed		Not Expressed		yes
IPW	15	25361692	25367623	NA	+	NA	NA	NA	NA	NA		NA				yes
PWAR1	15	25380789	25383202	ENSG00000279050	+	NA/NA	0/0	0/0	NA	Not Expressed		Not Expressed		yes
UBE3A	15	25582381	25684128	ENSG00000114062	-	NA	NA	NA	LCL+WB	NA		NA			yes	yes	1	1	11	18	0	31
ATP10A	15	25922420	26110319	ENSG00000206190	-	0.47/0.52	93/140	382/440	LCL+WB	Not Imprinted		Not Imprinted		yes		yes
RP11-345J18.2	15	25953617	25956016	NA	-	NA/NA	0/0	0/0	NA	NA		NA		yes
IGF1R	15	99192200	99507759	ENSG00000140443	+	0.56/0.50	128/128	436/393	LCL+WB	Imprinted	Paternal	Not Imprinted
CHTF18	16	838046	850737	ENSG00000127586	+	0.48/0.59	117/62	117/39	LCL+WB	Not Imprinted		Not Imprinted		yes
PRR25	16	855443	863861	ENSG00000167945	+	0.69/0.66	88/31	42/18	LCL+WB	Imprinted	Paternal	Not Imprinted
PRSS21	16	2867181	2876305	ENSG00000007038	+	0.36/0.38	51/75	32/18	LCL+WB	Not Imprinted		Not Imprinted		yes
MTCO1P28/RP11-433P17.3	16	3417719	3419246	ENSG00000262118	-	NA/NA	0/0	0/0	NA	Not Expressed		Not Expressed		yes
MTND1P8	16	3419957	3420906	ENSG00000263177	-	0.5/0.11	2/9	1/4	NA	Not Expressed		Not Expressed		yes
MTRNR2L4	16	3420979	3422740	ENSG00000232196	-	0.67/0.29	6/7	3/4	NA	Not imprinted		Not imprinted		yes
ZNF597	16	3486104	3493542	ENSG00000167981	-	0.04/0.05	36/49	23/19	LCL+WB	Imprinted	Maternal	Imprinted	Maternal	yes	yes	yes	4	23	1	1	0	29
NAA60/NAT15	16	3493611	3536963	ENSG00000122390	+	0.06/0.03	117/56	49/28	LCL+WB	Imprinted	Maternal	Imprinted	Maternal	yes		yes
RP11-64J4.2	17	3182069	3289633	ENSG00000262670	-	0.27/0.49	27/42	97/45	LCL+WB	Imprinted	Maternal	Not Imprinted
CHRNE	17	4801069	4806369	ENSG00000108556	-	0.56/0.70	51/69	10/12	LCL+WB	Not Imprinted		Imprinted	Paternal	yes
C17orf107	17	4802713	4806227	ENSG00000205710	+	0.64/0.77	28/39	9/9	LCL+WB	Not Imprinted		Not Imprinted		yes
MYO1D	17	30819539	31204195	ENSG00000176658	-	0.49/0.50	163/110	1013/95	LCL+WB	Not Imprinted		Not Imprinted				yes
EIF1	17	39845137	39848920	ENSG00000173812	+	0.56/0.54	28/7	13/6	LCL+WB	Not Imprinted		Not Imprinted		yes
RP11-159D12.2	17	56066400	56072211	ENSG00000264112	-	0.49/0.56	68/44	22/11	LCL+WB	Not Imprinted		Not Imprinted		yes
ADNP2	18	77866915	77905406	ENSG00000101544	+	0.49/0.55	134/103	163/78	LCL+WB	Not Imprinted		Not Imprinted		yes
PARD6G-AS1/AC139100.2	18	77905807	77936315	ENSG00000267270	+	0.52/0.34	109/37	27/15	LCL+WB	Not Imprinted		Not Imprinted		yes
PARD6G	18	77915115	78005429	ENSG00000178184	-	0.58/NA	76/0	108/0	LCL	Not Imprinted		Not Expressed		yes
ADAMTSL5	19	1505017	1513603	ENSG00000185761	-	0.33/0.56	18/67	8/16	LCL+WB	Not Imprinted		Not Imprinted		yes
GNG7	19	2511217	2702707	ENSG00000176533	-	0.52/0.50	45/4	3/2	LCL	Not Imprinted		Not Expressed				yes
DDA1	19	17420327	17434110	ENSG00000130311	+	0.52/0.50	108/102	53/47	LCL+WB	Not Imprinted		Not Imprinted		yes
ZNF714	19	21264965	21308073	ENSG00000160352	+	0.62/0.63	116/37	108/44	LCL+WB	Imprinted	Paternal	Not Imprinted		yes
VN1R81P	19	21306620	21306991	ENSG00000268357	+	NA/0.78	0/9	0/1	NA	Not Expressed		Not Expressed		yes
ZNF431	19	21324827	21378856	ENSG00000196705	+	0.54/0.49	98/58	70/46	LCL+WB	Not Imprinted		Not Imprinted		yes
LINC00664/CTD-2561J22.4	19	21666176	21686040	ENSG00000268658	+	0.58/0.82	51/18	17/9	LCL+WB	Not Imprinted		Not Imprinted		yes
LINC00665	19	36803969	36822620	ENSG00000232677	-	0.49/0.50	107/99	20/47	LCL+WB	Not Imprinted		Not Imprinted		yes
ZNF613	19	52430400	52452012	ENSG00000176024	+	0.50/0.67	95/47	76/28	LCL+WB	Not Imprinted		Imprinted	Paternal
ZNF665	19	53662466	53696639	ENSG00000197497	-	0.55/0.56	138/96	86/57	LCL+WB	Not Imprinted		Not Imprinted		yes
ZNF677	19	53738634	53758151	ENSG00000197928	-	0.56/0.54	101/76	82/41	LCL+WB	Not Imprinted		Not Imprinted		yes
ZNF761	19	53935246	53961515	ENSG00000160336	+	NA/0.48	0/88	0/36	WB	Not Expressed		Not Imprinted		yes
ZNF813	19	53970989	53999509	ENSG00000198346	+	0.42/0.50	74/101	25/56	LCL+WB	Not Imprinted		Not Imprinted		yes
ZNF331	19	54024235	54083523	ENSG00000130844	+	0.81/0.70	160/117	292/164	LCL+WB	Imprinted	Paternal	Imprinted	Paternal	yes	yes	yes	13	1	7	13	2	36
NLRP2	19	55464497	55512510	ENSG00000022556	+	0.55/0.50	130/117	160/70	LCL+WB	Not Imprinted		Not Imprinted				yes
ZNF542P	19	56879468	56891197	ENSG00000240225	+	0.48/0.14	80/11	25/7	LCL	Not Imprinted		Not Expressed		yes
ZNF667-AS1	19	56988619	57012035	ENSG00000166770	+	NA/0.67	0/3	0/2	NA	Not Expressed		Not Expressed		yes
ZNF835	19	57173349	57183151	ENSG00000127903	-	0.56/0.63	32/71	21/28	LCL+WB	Not Imprinted		Not Imprinted		yes
ZIM2	19	57285920	57352097	ENSG00000269699	-	0/1	0/1	0/1	NA	Not Expressed		Not Expressed				yes
PEG3	19	57321445	57352096	ENSG00000198300	-	0.98/1	23/6	19/4	LCL	Imprinted	Paternal	Not Expressed		yes	yes		24	7	0	1	0	32
MIMT1	19	57352270	57359924	ENSG00000268654	+	1/NA	1/0	1/0	NA	Not Expressed		Not Expressed				yes
ZNF264	19	57702868	57734214	ENSG00000083844	+	0.49/0.45	136/105	92/38	LCL+WB	Not Imprinted		Not Imprinted		yes
ZNF154	19	58208735	58220562	ENSG00000179909	-	0.52/0.54	127/93	46/37	LCL+WB	Not Imprinted		Not Imprinted		yes
ZNF135	19	58570607	58597677	ENSG00000176293	+	1/0.47	2/52	2/5	WB	Not Expressed		Not Imprinted		yes
CST1	20	23728190	23731905	ENSG00000170373	-	NA/NA	0/0	0/0	NA	Not Expressed		Not Expressed			yes		1	2	0	3	0	6
DEFB124	20	30053309	30064560	ENSG00000180383	-	NA/NA	0/0	0/0	NA	Not Expressed		Not Expressed		yes
HM13	20	30102231	30157370	ENSG00000101294	+	0.57/0.63	125/87	179/112	LCL+WB	Imprinted	Paternal	Imprinted	Paternal	yes		yes
RP3-324O17.8	20	30168693	30169017	NA	+	NA/NA	0/0	0/0	NA	NA		NA		yes
NECAB3	20	32244893	32262269	ENSG00000125967	-	0.47/0.46	100/52	37/8	LCL+WB	Not Imprinted		Not Imprinted		yes
ACTL10	20	32254304	32256331	ENSG00000182584	+	0.40/NA	38/0	6/0	NA	Not Expressed		Not Expressed		yes
BLCAP	20	36120874	36156333	ENSG00000166619	-	0.43/NA	12/0	6/0	NA	Not Expressed		Not Expressed				yes
NNAT	20	36149617	36152092	ENSG00000053438	+	NA/NA	0/0/	0/0	NA	Not Expressed		Not Expressed				yes
L3MBTL1	20	42136320	42179590	ENSG00000185513	+	0.96/0.97	140/87	156/86	LCL+WB	Imprinted	Paternal	Imprinted	Paternal	yes	yes	yes	20	6	0	1	4	31
SGK2	20	42187608	42216877	ENSG00000101049	+	0.92/0.93	108/42	69/23	LCL+WB	Imprinted	Paternal	Imprinted	Paternal	yes	yes	yes	1	8	7	4	3	23
ZNF217	20	52183604	52226446	ENSG00000171940	-	0.47/0.54	120/73	66/47	LCL+WB	Not Imprinted		Not Imprinted		yes
MIR296	20	57392187	57392780	ENSG00000268649	-	1/1	2/1	1/1	NA	Not Expressed		Not Expressed		yes		yes
GNAS-AS1	20	57393974	57425958	ENSG00000235590	-	0.96/0.98	124/24	58/13	LCL+WB	Imprinted	Paternal	Imprinted	Paternal	yes		yes
RP4-806M20.3	20	57408864	57411584	ENSG00000268333	-	0.97/1	70/2	7/1	LCL	Imprinted	Paternal	Not Expressed		yes
GNAS	20	57414773	57486247	ENSG00000087460	+	0.52/0.50	148/54	35/69	LCL+WB	Not Imprinted		Not Imprinted		yes		yes
RP1-309F20.3	20	57438583	57463864	ENSG00000225806	-	0.98/0.98	103/61	64/30	LCL+WB	Imprinted	Paternal	Imprinted	Paternal	yes
RP1-309F20.4	20	57451647	57452036	ENSG00000270951	-	NA/NA	0/0	0/0	NA	Not Expressed		Not Expressed		yes
NELFCD	20	57556263	57570188	ENSG00000101158	+	0.50/0.48	120/104	73/33	LCL+WB	Not Imprinted		Not Imprinted		yes
CTSZ	20	57570240	57582302	ENSG00000101160	-	0.48/0.49	141/119	77/67	LCL+WB	Not Imprinted		Not Imprinted		yes
WRB	21	40752170	40800454	ENSG00000182093	+	0.51/0.49	89/63	58/32	LCL+WB	Not Imprinted		Not Imprinted		yes
PRMT2	21	48055079	48085036	ENSG00000160310	+	0.50/0.53	140/111	161/109	LCL+WB	Not Imprinted		Not Imprinted		yes
DGCR6	22	18893540	18901751	ENSG00000183628	+	NA/0.40	0/62	0/32	WB	Not Expressed		Not Imprinted				yes
NHP2L1/SNU13	22	42069934	42086508	ENSG00000100138	-	0.57/0.62	125/102	54/33	LCL+WB	Imprinted	Paternal	Imprinted	Paternal	yes		yes
