# Supplementary material for: RNA-Seq in 296 phased trios provides a high-resolution map of genomic imprinting
Source: BMC Biol. 2019 Jun 24;17:50. doi: 10.1186/s12915-019-0674-0 (PMC6589892; doi:10.1186/s12915-019-0674-0)
Supplement: Supplementary file 8 — Results of clonality analysis in LCLs. Reanalysis of unique gene fragments with FDR q < 0.1 using only 45 non-clonal female LCLs without skewed X chromosome inactivation ratios. (XLSX 20 kb) [file 12915_2019_674_MOESM8_ESM.xlsx]

## Sheet: ImpGenes.Female45Analysis.18Jul
Additional file 8: Results of clonality analysis in LCLs. Reanalysis of Unique Gene Fragments with FDR q<0.1 using only 45 non-clonal female LCLs without skewed X chromosome inactivation ratios.
chr	gene_id	gene_name	Uns_SampleSize	Total_Readct	Total_MatReadCt	Total_PatReadCt	Total_MatFwdReadCt	Total_MatRevReadCt	Total_PatFwdReadCt	Total_PatRevReadCt	Uns.PatRatio	Uns.MatPat.Wilcox.pval	Rev_SampleSize	Rev.PatRatio	Rev.MatPat.Wilcox.pval	Fwd_SampleSize	Fwd.PatRatio	Fwd.MatPat.Wilcox.pval
chr1	ENSG00000049246	PER3	37	347	113	234	35	78	85	149	0.63	0.00062737	28	0.78	0.000433342	37	0.62	0.00991683
chr1	ENSG00000049247,ENSG00000049246	UTS2,PER3	8	32	6	26	0	6	0	26	0.8	0.0240015	0	NA	NA	8	0.8	0.0240015
chr1	ENSG00000182109	RP11-69E11.4	32	441	116	325	84	32	295	30	0.66	9.56726e-05	32	0.69	4.88691e-05	21	0.59	0.947471
chr1	ENSG00000182109,ENSG00000183682	RP11-69E11.4,BMP8A	18	62	16	46	12	4	40	6	0.74	0.0145491	16	0.76	0.0123998	8	0.58	0.529651
chr1	ENSG00000182109,ENSG00000243970	RP11-69E11.4,PPIEL	34	300	70	230	69	1	229	1	0.76	1.25009e-05	34	0.77	1.25009e-05	2	0.5	1
chr1	ENSG00000236266,ENSG00000049246	RP3-467L1.4,PER3	32	197	55	142	21	34	111	31	0.64	0.00262947	26	0.81	0.000152289	23	0.52	0.776975
chr1	ENSG00000243970	PPIEL	32	273	62	211	62	0	211	0	0.75	0.000272477	32	0.75	0.000272477	0	NA	NA
chr2	ENSG00000114948	ADAM23	28	198	70	128	1	69	1	127	0.78	0.00082373	2	0.5	1	28	0.79	0.000602659
chr2	ENSG00000204186	ZDBF2	36	883	61	822	0	61	0	822	0.95	1.74558e-07	0	NA	NA	36	0.95	1.74558e-07
chr3	ENSG00000189229	AC069277.2	17	142	49	93	0	49	0	93	0.81	0.0332268	0	NA	NA	17	0.81	0.0332268
chr4	ENSG00000177432,ENSG00000138641	NAP1L5,HERC3	27	189	19	170	14	5	161	9	0.97	8.53556e-06	27	0.98	1.05937e-05	9	0.67	0.240171
chr6	ENSG00000168994	PXDC1	34	481	181	300	181	0	300	0	0.65	0.00206777	34	0.65	0.00206777	0	NA	NA
chr6	ENSG00000238158,ENSG00000145945	RP11-420L9.4,FAM50B	9	49	0	49	0	0	0	49	1	0.00896933	0	NA	NA	9	1	0.00896933
chr7	ENSG00000127990	SGCE	24	220	38	182	27	11	170	12	0.83	3.98059e-05	23	0.83	0.000142669	13	0.49	0.740082
chr7	ENSG00000136231	IGF2BP3	44	3043	1288	1755	1284	4	1748	7	0.57	0.00487338	44	0.57	0.00486988	8	0.78	0.407016
chr7	ENSG00000232818	RPS2P32	6	16	2	14	2	0	3	11	0.9	0.0345097	4	0.62	0.77283	6	1	0.0335053
chr7	ENSG00000242265	PEG10	19	426	17	409	0	17	0	409	0.92	0.000165327	0	NA	NA	19	0.92	0.000165327
chr8	ENSG00000253853	GS1-57L11.1	35	1270	453	817	0	453	1	816	0.74	0.00411413	1	1	1	35	0.74	0.00411413
chr8	ENSG00000254319	RP11-134O21.1	33	857	331	526	295	36	500	26	0.61	0.0403447	33	0.62	0.0275682	13	0.59	0.781678
chr11	ENSG00000053918	KCNQ1	32	136	84	52	9	75	19	33	0.28	0.00293706	13	0.77	0.0331047	27	0.12	0.000161505
chr11	ENSG00000130600	H19	14	87	60	27	48	12	12	15	0.3	0.0805682	12	0.14	0.0267377	6	0.66	0.670694
chr11	ENSG00000229414,ENSG00000053918	KCNQ1-AS1,KCNQ1	15	39	33	6	0	33	0	6	0.13	0.0021832	0	NA	NA	15	0.13	0.0021832
chr11	ENSG00000269821,ENSG00000053918	KCNQ1OT1,KCNQ1	39	1146	65	1081	36	29	1076	5	0.94	1.13174e-07	39	0.95	1.22506e-07	16	0.12	0.00537433
chr13	ENSG00000139679,ENSG00000139687	LPAR6,RB1	26	340	189	151	10	179	95	56	0.36	0.0827129	13	0.77	0.01445	26	0.26	3.91089e-05
chr13	ENSG00000139687	RB1	33	645	388	257	2	386	9	248	0.38	0.000145374	8	0.75	0.124115	33	0.39	0.000155255
chr14	ENSG00000214548	MEG3	4	15	14	1	0	14	1	0	0.25	0.269294	1	1	1	3	0	0.181449
chr14	ENSG00000214548,ENSG00000258663	MEG3,RP11-123M6.2	8	26	21	5	0	21	1	4	0.38	0.608248	1	1	1	7	0.29	0.429906
chr15	ENSG00000140443	IGF1R	34	246	91	155	1	90	1	154	0.59	0.0255304	2	0.5	1	34	0.59	0.0262678
chr15	ENSG00000140443,ENSG00000259475	IGF1R,RP11-654A16.3	29	126	46	80	3	43	3	77	0.57	0.0698434	6	0.5	1	29	0.57	0.0582711
chr15	ENSG00000179455	MKRN3	9	11	0	11	0	0	0	11	1	0.00600848	0	NA	NA	9	1	0.00600848
chr15	ENSG00000214265,ENSG00000128739	SNURF,SNRPN	33	1734	99	1635	0	99	1	1634	0.98	1.28234e-06	1	1	1	33	0.98	1.28172e-06
chr15	ENSG00000214265,ENSG00000224078	SNURF,SNHG14	37	1092	62	1030	0	62	5	1025	0.98	6.63894e-07	4	1	0.088973	37	0.98	6.63652e-07
chr15	ENSG00000224078	SNHG14	41	1945	205	1740	188	17	165	1575	0.88	5.83224e-08	28	0.48	0.250794	41	0.98	3.91269e-08
chr15	ENSG00000257151,ENSG00000224078	RP11-701H24.2,SNHG14	29	214	1	213	0	1	0	213	1	2.60951e-06	0	NA	NA	29	1	2.60951e-06
chr15	ENSG00000257647,ENSG00000224078	RP11-701H24.3,SNHG14	28	176	0	176	0	0	0	176	1	3.8059e-06	0	NA	NA	28	1	3.8059e-06
chr16	ENSG00000167945	PRR25	23	158	45	113	10	35	23	90	0.75	0.000494521	10	0.6	0.236812	22	0.76	0.00243644
chr16	ENSG00000232196,ENSG00000262621	MTRNR2L4,LA16c-306E5.2	10	17	11	6	0	11	2	4	0.43	0.407016	2	1	0.345779	9	0.31	0.152093
chr16	ENSG00000262118,ENSG00000262621	RP11-433P17.3,LA16c-306E5.2	9	16	13	3	0	13	0	3	0.25	0.0527786	0	NA	NA	9	0.25	0.0527786
chr16	ENSG00000262621	LA16c-306E5.2	31	403	342	61	234	108	22	39	0.12	7.09416e-06	29	0.09	1.72258e-05	26	0.24	0.000523068
chr16	ENSG00000262621,ENSG00000122390	LA16c-306E5.2,NAA60	33	291	261	30	4	257	1	29	0.08	1.36594e-05	5	0.2	0.233038	32	0.08	1.86177e-05
chr16	ENSG00000262621,ENSG00000140987	LA16c-306E5.2,ZSCAN32	27	605	312	293	259	53	279	14	0.47	0.434172	27	0.52	0.557262	21	0.25	0.000992227
chr16	ENSG00000262621,ENSG00000167981	LA16c-306E5.2,ZNF597	27	209	204	5	190	14	4	1	0.07	9.46359e-06	27	0.06	1.0222e-05	11	0.05	0.00354862
chr16	ENSG00000263177,ENSG00000262621	RP11-433P17.2,LA16c-306E5.2	11	23	18	5	0	18	1	4	0.27	0.0367994	1	1	1	11	0.25	0.0367994
chr17	ENSG00000262670	RP11-64J4.2	7	37	31	6	31	0	5	1	0.4	0.527089	7	0.33	0.442771	1	1	1
chr19	ENSG00000130844	ZNF331	45	1850	389	1461	1	388	5	1456	0.79	1.49017e-08	3	0.67	0.422678	45	0.79	1.49056e-08
chr19	ENSG00000160352	ZNF714	30	646	269	377	0	269	0	377	0.62	0.0144806	0	NA	NA	30	0.62	0.0144806
chr19	ENSG00000269699,ENSG00000198300	ZIM2,PEG3	9	15	1	14	1	0	14	0	0.94	0.0118662	9	0.94	0.0118662	0	NA	NA
chr20	ENSG00000087460,ENSG00000225806	GNAS,RP1-309F20.3	29	95	1	94	1	0	94	0	0.97	4.19465e-06	29	0.97	4.19465e-06	0	NA	NA
chr20	ENSG00000087460,ENSG00000235590	GNAS,GNAS-AS1	23	127	6	121	6	0	121	0	0.92	7.65308e-05	23	0.92	7.65308e-05	0	NA	NA
chr20	ENSG00000101049	SGK2	30	85	17	68	1	16	0	68	0.85	7.78171e-05	1	0	1	29	0.88	5.57525e-05
chr20	ENSG00000101294	HM13	36	1317	617	700	2	615	10	690	0.56	0.00157984	8	0.75	0.0982422	36	0.54	0.00181301
chr20	ENSG00000185513	L3MBTL1	37	1790	218	1572	4	214	10	1562	0.91	2.47209e-07	10	0.8	0.168503	37	0.91	2.46725e-07
chr20	ENSG00000226143,ENSG00000185513	RP1-138B7.5,L3MBTL1	29	185	22	163	0	22	0	163	0.92	1.5539e-05	0	NA	NA	29	0.92	1.5539e-05
chr20	ENSG00000235590	GNAS-AS1	33	295	20	275	20	0	274	1	0.95	4.54752e-06	33	0.95	4.54752e-06	1	1	1
chr20	ENSG00000235590,ENSG00000268333	GNAS-AS1,RP4-806M20.3	20	45	0	45	0	0	45	0	1	8.03358e-05	20	1	8.03358e-05	0	NA	NA
chr22	ENSG00000100138	NHP2L1	36	1888	841	1047	839	2	1040	7	0.57	0.000535873	36	0.57	0.000601484	7	0.86	0.0368884
