# Supplementary material for: RNA-Seq in 296 phased trios provides a high-resolution map of genomic imprinting
Source: BMC Biol. 2019 Jun 24;17:50. doi: 10.1186/s12915-019-0674-0 (PMC6589892; doi:10.1186/s12915-019-0674-0)
Supplement: Supplementary file 10 — Location of closest imprinted differentially methylated region from two published studies to each imprinted gene identified in our dataset. (XLSX 17 kb) [file 12915_2019_674_MOESM10_ESM.xlsx]

## Sheet: LCL_WB_closeDMRs_deCODE_Court
Additional file 10: Location of closest imprinted differentially methylated region from two published studies to each imprinted gene identified in our dataset.
GeneSymbol	Chr	Start_hg19	End _hg19	Cytogenetic Band	Strand	Pat Ratio ((LCLS/LCLU/WB))	Preferentially expressed allele	Confidence(LCL/WB)	Distance_closest_Zink 2018_DMR(BP)	DMRStart_hg19_Zink 2018	DMR End_hg19_Zink 2018	DMRStatus_Zink 2018	GeneSymbol_Zink 2018	distance_closest_Court 2014_DMR(BP)	DMRStart_hg19_Court 2014	DMREnd_hg19_Court 2014
PER3	1	7844380	7905237	p36.23	+	0.61/0.65/0.68	Paternal	HC/LC	42819	7887199	7887769		PER3,RP3-467L1.4
RP3-467L1.4	1	7870302	7887402	p36.23	-	0.81/0.69/0.62	Paternal	HC/-	16897	7887199	7887769		PER3,RP3-467L1.4
PPIEL	1	39997510	40024379	p34.3	-	0.78/0.78/0.90	Paternal	HC/HC	27764	40025274	40025652	known	PABPC4	27116	40024626	40025540
ZDBF2	2	207139387	207179148	q33.3	+	0.94/0.94/0.95	Paternal	HC/HC	1271	207138116	207138775	known	ZDBF2	24804	207114583	207136544
ADAM23	2	207308263	207485851	q33.3	+	0.71/0.70/0.63	Paternal	HC/-	170147	207138116	207138775	known	ZDBF2
AC069277.2	3	6532166	6777816	p26.1	+	0.79/0.79/0.80	Paternal	HC/-
NEK10	3	27151576	27410951	p24.1	-	0.48/0.48/0.18	Maternal	-/LC
EHHADH	3	184908412	184999778	q27.2	-	0.58/0.58/0.88	Paternal	-/LC
NAP1L5	4	89617066	89619386	q22.1	-	0.97/0.95/0.93	Paternal	HC/LC	1464	89618530	89619368	known	HERC3,NAP1L5	1118	89618184	89619237
PXDC1	6	3722848	3752260	p25.2	-	0.65/0.64/0.68	Paternal	HC/LC	125898	3848746	3849512	known	RP11-420L9.4	126234	3849082	3850359
FAM50B	6	3849620	3851551	p25.2	+	0.94/0.94/1.00	Paternal	HC/HC	874	3848746	3849512	known	RP11-420L9.4	538	3849082	3850359
IGF2BP3	7	23349828	23510086	p15.3	-	0.54/0.54/1.00	Paternal	LC/-	180171	23529999	23530920	known	RPS2P32
RPS2P32	7	23530092	23530983	p15.3	+	0.88/0.79/0.64	Paternal	LC/-	93	23529999	23530920	known	RPS2P32
GRB10	7	50657760	50861159	p12.1	-	0.57/0.57/0.29	Maternal	-/HC	191336	50849096	50851311	known	GRB10	190966	50848726	50851312
SGCE	7	94214542	94285521	q21.3	-	0.83/0.83/0.53	Paternal	HC/-						70995	94285537	94287960
PEG10	7	94285637	94299007	q21.3	+	0.97/0.97/1.00	Paternal	HC/LC						100	94285537	94287960
RP11-134O21.1	8	2523591	2585991	p23.2	-	0.70/0.68/0.78	Paternal	HC/-
GS1-57L11.1	8	2584858	2680004	p23.2	+	0.73/0.73/0.91	Paternal	HC/-
PEG13	8	141104993	141110634	q24.3	-	0.47/0.47/0.99	Paternal	-/LC	2666	141107659	141111392	known	PEG13,TRAPPC9	3154	141108147	141111081
H19	11	2016406	2022700	p15.5	-	0.10/0.26/0.00	Maternal	HC/HC						2406	2018812	2024740
IGF2	11	2150342	2170833	p15.5	-	NA/ NA/0.89	Paternal	-/LC	3239	2153581	2155111	known	IGF2,INS-IGF2	3649	2153991	2155112
KCNQ1	11	2465914	2870339	p15.5	+	0.18/0.36/0.46	Maternal	HC/HC	254416	2720330	2721866	known	KCNQ1,KCNQ1OT1	254034	2719948	2722259
KCNQ1OT1	11	2629558	2721224	p15.5	-	0.96/0.94/0.74	Paternal	HC/HC	90772	2720330	2721866	known	KCNQ1,KCNQ1OT1	90390	2719948	2722259
RB1	13	48877887	49056122	q14.2	+	0.39/0.39/0.54	Maternal	HC/-	13414	48891301	48894961	known	PPP1R26P1,RB1	14454	48892341	48895763
LPAR6	13	48963707	49018840	q14.2	-	0.87/0.39/0.60	Paternal	HC/LC	72406	48891301	48894961	known	PPP1R26P1,RB1	71366	48892341	48895763
(unannotated transcript)	13	60794418	60853802	q21.2	+	NA/0.86/NA	Paternal	LC/-	47236	60841654	60843379	novel	TARDBPP2
MEG3	14	101245747	101327368	q32.2	+	0.21/0.24/0.02	Maternal	LC/HC	28260	101274007	101278074	known	MEG3	44777	101290524	101293978
MKRN3	15	23810454	23873064	q11.2	+	0.90/0.90/1.00	Paternal	HC/LC	41331	23851785	23854603		MKRN3	3368	23807086	23812495
SNRPN	15	25068794	25223870	q11.2	+	0.98/0.98/1.00	Paternal	HC/HC	230	25068564	25069906	known	SNRPN	230	25068564	25069481
SNURF	15	25200181	25245423	q11.2	+	0.98/0.98/1.00	Paternal	HC/HC	541	25199640	25202395	known	RP11-701H24.9,SNRPN,SNURF	177	25200004	25201976
SNHG14	15	25223730	25664609	q11.2	+	0.98/0.89/0.88	Paternal	HC/HC	17994	25241724	25243348	known		23726	25200004	25201976
IGF1R	15	99192200	99507759	q26.3	+	0.56/0.56/0.50	Paternal	HC/-	216604	99408804	99410333	known	IGF1R	216296	99408496	99409650
PRR25	16	855443	863861	p13.3	+	0.69/0.67/0.66	Paternal	HC/-	1436	856879	858764		PRR25
ZNF597	16	3486104	3493542	p13.3	-	0.04/0.06/0.05	Maternal	HC/HC	6874	3492978	3494462	known	LA16c-306E5.2,NAA60,ZNF597	6724	3492828	3494463
NAA60	16	3493611	3536963	p13.3	+	0.06/0.05/0.03	Maternal	HC/HC	633	3492978	3494462	known	LA16c-306E5.2,NAA60,ZNF597	783	3492828	3494463
RP11-64J4.2	17	3182069	3289633	p13.3	-	0.27/0.30/0.49	Maternal	LC/-
CHRNE	17	4801069	4806369	p13.2	-	0.56/0.59/0.70	Paternal	-/LC	2586	4803655	4805605		C17orf107,CHRNE
ZNF714	19	21264965	21308073	p12	+	0.62/0.62/0.63	Paternal	HC/-
ZNF613	19	52430400	52452012	q13.41	+	0.50/0.50/0.67	Paternal	-/HC
ZNF331	19	54024235	54083523	q13.42	+	0.81/0.81/0.70	Paternal	HC/HC	15974	54040209	54042407	known	ZNF331	16275	54040510	54042212
PEG3	19	57321445	57352096	q13.43	-	0.98/0.98/1.00	Paternal	HC/-	19592	57341037	57341281	close to known	PEG3,ZIM2	27048	57348493	57353271
HM13	20	30102231	30157370	q11.21	+	0.57/0.58/0.63	Paternal	HC/HC	32818	30135049	30136204	known	HM13,MCTS2P	32432	30134663	30135933
L3MBTL1	20	42136320	42179590	q13.12	+	0.96/0.96/0.97	Paternal	HC/HC	6958	42143278	42144039	known	L3MBTL1	6045	42142365	42144040
SGK2	20	42187608	42216877	q13.12	+	0.92/0.91/0.93	Paternal	HC/HC	44330	42143278	42144039	known	L3MBTL1	45243	42142365	42144040
GNAS-AS1	20	57393974	57425958	q13.32	-	0.96/0.96/0.98	Paternal	HC/HC	20065	57414039	57418611	known	GNAS,GNAS-AS1,GNAS-AS1_1,GNAS-AS1_2	31675	57425649	57428033
NHP2L1	22	42069934	42086508	q13.2	-	0.57/0.57/0.62	Paternal	HC/HC	7804	42077738	42078872	known	NHP2L1(SNU13)	7840	42077774	42078873
