# Supplementary material for: RNA-Seq in 296 phased trios provides a high-resolution map of genomic imprinting
Source: BMC Biol. 2019 Jun 24;17:50. doi: 10.1186/s12915-019-0674-0 (PMC6589892; doi:10.1186/s12915-019-0674-0)
Supplement: Supplementary file 13 — All 25 kb windows with significant p values from sliding window analysis. (XLSX 478 kb) [file 12915_2019_674_MOESM13_ESM.xlsx]

## Sheet: WindowAnalysisCorrectedPval.Fil
Additional file 13: All 25kb windows with significant p-values from sliding window analysis.
chr	Window Start (hg19)	Window End (hg19)	SNV Count	SampleSize	Total_Readct	Total_MatReadCt	Total_PatReadCt	Total_MatRefReadCt	Total_PatRefReadCt	Total_RefReadCt	Total_AltReadCt	Total_MatFwdReadCt	Total_MatRevReadCt	Total_PatFwdReadCt	Total_PatRevReadCt	Avg_MatPatRatio	Avg_RefAltRatio	MatPat.Wilcox.pval	MatPat.Wilcox.padj	MatPat.Wilcox.correctedP	Fwd_SampleSize	Avg_MatPatFwdRatio	MatPatFwd.Wilcox.pval	MatPatFwd.Wilcox.padj	MatPatFwd.Wilcox.correctedP	Rev_SampleSize	Avg_MatPatRevRatio	MatPatRev.Wilcox.pval	RefAlt.Wilcox.pval	MatPatRev.Wilcox.padj	RefAlt.Wilcox.padj	MatPatRev.Wilcox.correctedP	RefAlt.Wilcox.correctedP	Gene chr	Gene start (hg19)	Gene end (hg19)	strand	gene_id	gene_info	gene_name
chr1	7835000	7860000	103	138	2382	1199	1183	641	632	1273	1109	10	1189	45	1138	0.52	0.52	0.734314	1	0.200001	39	0.19	0.000222552	0.352625	0.0819894	138	0.53	0.342388	0.734314	1	1	0.230799	0.200001	chr1	7836443	7836835	+,+	ENSG00000269925,ENSG00000049245	sense_intronic,protein_coding;NOVEL,KNOWN	RP3-467L1.6,VAMP3
chr1	7835000	7860000	103	138	2382	1199	1183	641	632	1273	1109	10	1189	45	1138	0.52	0.52	0.734314	1	0.200001	39	0.19	0.000222552	0.352625	0.0819894	138	0.53	0.342388	0.734314	1	1	0.230799	0.200001	chr1	7836836	7841492	+	ENSG00000049245	protein_coding;KNOWN	VAMP3
chr1	7835000	7860000	103	138	2382	1199	1183	641	632	1273	1109	10	1189	45	1138	0.52	0.52	0.734314	1	0.200001	39	0.19	0.000222552	0.352625	0.0819894	138	0.53	0.342388	0.734314	1	1	0.230799	0.200001	chr1	7831329	7836442	+	ENSG00000049245	protein_coding;KNOWN	VAMP3
chr1	7835000	7860000	103	138	2382	1199	1183	641	632	1273	1109	10	1189	45	1138	0.52	0.52	0.734314	1	0.200001	39	0.19	0.000222552	0.352625	0.0819894	138	0.53	0.342388	0.734314	1	1	0.230799	0.200001	chr1	7844380	7870301	+	ENSG00000049246	protein_coding;KNOWN	PER3
chr1	7840000	7865000	93	128	1474	695	779	350	412	762	712	12	683	82	697	0.44	0.51	0.0204057	0.98707	0.197415	55	0.12	2.03764e-07	0.000491971	0.000114389	123	0.49	0.779785	0.0204057	1	0.98707	0.230799	0.197415	chr1	7836836	7841492	+	ENSG00000049245	protein_coding;KNOWN	VAMP3
chr1	7840000	7865000	93	128	1474	695	779	350	412	762	712	12	683	82	697	0.44	0.51	0.0204057	0.98707	0.197415	55	0.12	2.03764e-07	0.000491971	0.000114389	123	0.49	0.779785	0.0204057	1	0.98707	0.230799	0.197415	chr1	7844380	7870301	+	ENSG00000049246	protein_coding;KNOWN	PER3
chr1	7845000	7870000	100	118	651	239	412	128	197	325	326	48	191	215	197	0.39	0.5	1.04629e-05	0.010858	0.00217161	79	0.17	2.89007e-09	8.32583e-06	1.93585e-06	108	0.52	0.870164	1.04629e-05	1	0.010858	0.230799	0.00217161	chr1	7844380	7870301	+	ENSG00000049246	protein_coding;KNOWN	PER3
chr1	7850000	7875000	98	122	696	214	482	118	221	339	357	65	149	306	176	0.34	0.49	1.8945e-09	3.1193e-06	6.23863e-07	86	0.15	3.23065e-11	1.13752e-07	2.64487e-08	106	0.51	0.653861	1.8945e-09	1	3.1193e-06	0.230799	6.23863e-07	chr1	7870302	7887402	-,+	ENSG00000236266,ENSG00000049246	antisense,protein_coding;NOVEL,KNOWN	RP3-467L1.4,PER3
chr1	7850000	7875000	98	122	696	214	482	118	221	339	357	65	149	306	176	0.34	0.49	1.8945e-09	3.1193e-06	6.23863e-07	86	0.15	3.23065e-11	1.13752e-07	2.64487e-08	106	0.51	0.653861	1.8945e-09	1	3.1193e-06	0.230799	6.23863e-07	chr1	7844380	7870301	+	ENSG00000049246	protein_coding;KNOWN	PER3
chr1	7855000	7880000	108	128	945	290	655	153	307	460	485	96	194	451	204	0.34	0.49	4.58047e-09	7.29716e-06	1.45944e-06	95	0.16	2.51907e-12	9.53164e-09	2.21622e-09	109	0.5	0.938904	4.58047e-09	1	7.29716e-06	0.230799	1.45944e-06	chr1	7870302	7887402	-,+	ENSG00000236266,ENSG00000049246	antisense,protein_coding;NOVEL,KNOWN	RP3-467L1.4,PER3
chr1	7855000	7880000	108	128	945	290	655	153	307	460	485	96	194	451	204	0.34	0.49	4.58047e-09	7.29716e-06	1.45944e-06	95	0.16	2.51907e-12	9.53164e-09	2.21622e-09	109	0.5	0.938904	4.58047e-09	1	7.29716e-06	0.230799	1.45944e-06	chr1	7844380	7870301	+	ENSG00000049246	protein_coding;KNOWN	PER3
chr1	7860000	7885000	110	122	1001	275	726	152	331	483	518	120	155	562	164	0.31	0.49	2.67286e-11	5.11529e-08	1.02306e-08	97	0.17	1.70798e-12	6.69701e-09	1.55713e-09	99	0.49	0.675676	2.67286e-11	1	5.11529e-08	0.230799	1.02306e-08	chr1	7870302	7887402	-,+	ENSG00000236266,ENSG00000049246	antisense,protein_coding;NOVEL,KNOWN	RP3-467L1.4,PER3
chr1	7860000	7885000	110	122	1001	275	726	152	331	483	518	120	155	562	164	0.31	0.49	2.67286e-11	5.11529e-08	1.02306e-08	97	0.17	1.70798e-12	6.69701e-09	1.55713e-09	99	0.49	0.675676	2.67286e-11	1	5.11529e-08	0.230799	1.02306e-08	chr1	7844380	7870301	+	ENSG00000049246	protein_coding;KNOWN	PER3
chr1	7865000	7890000	121	125	1340	358	982	184	474	658	682	131	227	612	370	0.33	0.48	8.51972e-12	1.70814e-08	3.41629e-09	97	0.21	1.42149e-11	5.22272e-08	1.21434e-08	119	0.4	0.000135085	8.51972e-12	0.126838	1.70814e-08	0.0292742	3.41629e-09	chr1	7870302	7887402	-,+	ENSG00000236266,ENSG00000049246	antisense,protein_coding;NOVEL,KNOWN	RP3-467L1.4,PER3
chr1	7865000	7890000	121	125	1340	358	982	184	474	658	682	131	227	612	370	0.33	0.48	8.51972e-12	1.70814e-08	3.41629e-09	97	0.21	1.42149e-11	5.22272e-08	1.21434e-08	119	0.4	0.000135085	8.51972e-12	0.126838	1.70814e-08	0.0292742	3.41629e-09	chr1	7887403	7903142	+	ENSG00000049246	protein_coding;KNOWN	PER3
chr1	7865000	7890000	121	125	1340	358	982	184	474	658	682	131	227	612	370	0.33	0.48	8.51972e-12	1.70814e-08	3.41629e-09	97	0.21	1.42149e-11	5.22272e-08	1.21434e-08	119	0.4	0.000135085	8.51972e-12	0.126838	1.70814e-08	0.0292742	3.41629e-09	chr1	7844380	7870301	+	ENSG00000049246	protein_coding;KNOWN	PER3
chr1	7870000	7895000	107	125	1187	313	874	150	426	576	611	97	216	477	397	0.32	0.5	1.57091e-11	3.08657e-08	6.17317e-09	87	0.18	4.95882e-11	1.67617e-07	3.8973e-08	119	0.37	3.92345e-06	1.57091e-11	0.00556682	3.08657e-08	0.00128482	6.17317e-09	chr1	7870302	7887402	-,+	ENSG00000236266,ENSG00000049246	antisense,protein_coding;NOVEL,KNOWN	RP3-467L1.4,PER3
chr1	7870000	7895000	107	125	1187	313	874	150	426	576	611	97	216	477	397	0.32	0.5	1.57091e-11	3.08657e-08	6.17317e-09	87	0.18	4.95882e-11	1.67617e-07	3.8973e-08	119	0.37	3.92345e-06	1.57091e-11	0.00556682	3.08657e-08	0.00128482	6.17317e-09	chr1	7887403	7903142	+	ENSG00000049246	protein_coding;KNOWN	PER3
chr1	7870000	7895000	107	125	1187	313	874	150	426	576	611	97	216	477	397	0.32	0.5	1.57091e-11	3.08657e-08	6.17317e-09	87	0.18	4.95882e-11	1.67617e-07	3.8973e-08	119	0.37	3.92345e-06	1.57091e-11	0.00556682	3.08657e-08	0.00128482	6.17317e-09	chr1	7844380	7870301	+	ENSG00000049246	protein_coding;KNOWN	PER3
chr1	7875000	7900000	105	126	1142	330	812	145	407	552	590	109	221	398	414	0.32	0.5	3.19573e-10	5.47592e-07	1.09519e-07	86	0.22	5.46535e-09	1.53949e-05	3.5795e-06	122	0.36	1.12708e-06	3.19573e-10	0.00174454	5.47592e-07	0.000402639	1.09519e-07	chr1	7870302	7887402	-,+	ENSG00000236266,ENSG00000049246	antisense,protein_coding;NOVEL,KNOWN	RP3-467L1.4,PER3
chr1	7875000	7900000	105	126	1142	330	812	145	407	552	590	109	221	398	414	0.32	0.5	3.19573e-10	5.47592e-07	1.09519e-07	86	0.22	5.46535e-09	1.53949e-05	3.5795e-06	122	0.36	1.12708e-06	3.19573e-10	0.00174454	5.47592e-07	0.000402639	1.09519e-07	chr1	7887403	7903142	+	ENSG00000049246	protein_coding;KNOWN	PER3
chr1	7880000	7905000	93	126	1094	325	769	140	412	552	542	132	193	291	478	0.31	0.52	2.74712e-11	5.19001e-08	1.03801e-08	82	0.25	1.43856e-06	0.00309064	0.000718611	122	0.3	1.05012e-09	2.74712e-11	2.55425e-06	5.19001e-08	5.89518e-07	1.03801e-08	chr1	7903143	7905237	-,+	ENSG00000049247,ENSG00000049246	protein_coding,protein_coding;KNOWN,KNOWN	UTS2,PER3
chr1	7880000	7905000	93	126	1094	325	769	140	412	552	542	132	193	291	478	0.31	0.52	2.74712e-11	5.19001e-08	1.03801e-08	82	0.25	1.43856e-06	0.00309064	0.000718611	122	0.3	1.05012e-09	2.74712e-11	2.55425e-06	5.19001e-08	5.89518e-07	1.03801e-08	chr1	7870302	7887402	-,+	ENSG00000236266,ENSG00000049246	antisense,protein_coding;NOVEL,KNOWN	RP3-467L1.4,PER3
chr1	7880000	7905000	93	126	1094	325	769	140	412	552	542	132	193	291	478	0.31	0.52	2.74712e-11	5.19001e-08	1.03801e-08	82	0.25	1.43856e-06	0.00309064	0.000718611	122	0.3	1.05012e-09	2.74712e-11	2.55425e-06	5.19001e-08	5.89518e-07	1.03801e-08	chr1	7887403	7903142	+	ENSG00000049246	protein_coding;KNOWN	PER3
chr1	7885000	7910000	82	124	1443	590	853	231	453	684	759	415	175	393	460	0.34	0.53	9.47908e-07	0.00111748	0.000223498	67	0.34	0.0505016	1	0.232512	120	0.3	2.2828e-10	9.47908e-07	5.77243e-07	0.00111748	1.33227e-07	0.000223498	chr1	7903143	7905237	-,+	ENSG00000049247,ENSG00000049246	protein_coding,protein_coding;KNOWN,KNOWN	UTS2,PER3
chr1	7885000	7910000	82	124	1443	590	853	231	453	684	759	415	175	393	460	0.34	0.53	9.47908e-07	0.00111748	0.000223498	67	0.34	0.0505016	1	0.232512	120	0.3	2.2828e-10	9.47908e-07	5.77243e-07	0.00111748	1.33227e-07	0.000223498	chr1	7870302	7887402	-,+	ENSG00000236266,ENSG00000049246	antisense,protein_coding;NOVEL,KNOWN	RP3-467L1.4,PER3
chr1	7885000	7910000	82	124	1443	590	853	231	453	684	759	415	175	393	460	0.34	0.53	9.47908e-07	0.00111748	0.000223498	67	0.34	0.0505016	1	0.232512	120	0.3	2.2828e-10	9.47908e-07	5.77243e-07	0.00111748	1.33227e-07	0.000223498	chr1	7887403	7903142	+	ENSG00000049246	protein_coding;KNOWN	PER3
chr1	7885000	7910000	82	124	1443	590	853	231	453	684	759	415	175	393	460	0.34	0.53	9.47908e-07	0.00111748	0.000223498	67	0.34	0.0505016	1	0.232512	120	0.3	2.2828e-10	9.47908e-07	5.77243e-07	0.00111748	1.33227e-07	0.000223498	chr1	7905238	7913572	-	ENSG00000049247	protein_coding;KNOWN	UTS2
chr1	7890000	7915000	76	120	1511	787	724	405	378	783	728	701	86	484	240	0.38	0.53	0.050162	0.98707	0.197415	61	0.55	0.447849	1	0.232512	97	0.27	7.8681e-08	0.050162	0.00015699	0.98707	3.62332e-05	0.197415	chr1	7903143	7905237	-,+	ENSG00000049247,ENSG00000049246	protein_coding,protein_coding;KNOWN,KNOWN	UTS2,PER3
chr1	7890000	7915000	76	120	1511	787	724	405	378	783	728	701	86	484	240	0.38	0.53	0.050162	0.98707	0.197415	61	0.55	0.447849	1	0.232512	97	0.27	7.8681e-08	0.050162	0.00015699	0.98707	3.62332e-05	0.197415	chr1	7887403	7903142	+	ENSG00000049246	protein_coding;KNOWN	PER3
chr1	7890000	7915000	76	120	1511	787	724	405	378	783	728	701	86	484	240	0.38	0.53	0.050162	0.98707	0.197415	61	0.55	0.447849	1	0.232512	97	0.27	7.8681e-08	0.050162	0.00015699	0.98707	3.62332e-05	0.197415	chr1	7905238	7913572	-	ENSG00000049247	protein_coding;KNOWN	UTS2
chr1	7895000	7920000	87	112	1525	821	704	424	363	787	738	750	71	513	191	0.43	0.54	0.221812	0.98707	0.197415	63	0.55	0.418523	1	0.232512	79	0.3	1.03316e-05	0.221812	0.013785	0.98707	0.00318157	0.197415	chr1	7903143	7905237	-,+	ENSG00000049247,ENSG00000049246	protein_coding,protein_coding;KNOWN,KNOWN	UTS2,PER3
chr1	7895000	7920000	87	112	1525	821	704	424	363	787	738	750	71	513	191	0.43	0.54	0.221812	0.98707	0.197415	63	0.55	0.418523	1	0.232512	79	0.3	1.03316e-05	0.221812	0.013785	0.98707	0.00318157	0.197415	chr1	7887403	7903142	+	ENSG00000049246	protein_coding;KNOWN	PER3
chr1	7895000	7920000	87	112	1525	821	704	424	363	787	738	750	71	513	191	0.43	0.54	0.221812	0.98707	0.197415	63	0.55	0.418523	1	0.232512	79	0.3	1.03316e-05	0.221812	0.013785	0.98707	0.00318157	0.197415	chr1	7905238	7913572	-	ENSG00000049247	protein_coding;KNOWN	UTS2
chr1	7900000	7925000	102	89	1532	841	691	452	372	824	708	802	39	565	126	0.44	0.58	0.521868	1	0.200001	64	0.53	0.463572	1	0.232512	48	0.28	5.91931e-05	0.521868	0.0632189	1	0.0145909	0.200001	chr1	7903143	7905237	-,+	ENSG00000049247,ENSG00000049246	protein_coding,protein_coding;KNOWN,KNOWN	UTS2,PER3
chr1	7900000	7925000	102	89	1532	841	691	452	372	824	708	802	39	565	126	0.44	0.58	0.521868	1	0.200001	64	0.53	0.463572	1	0.232512	48	0.28	5.91931e-05	0.521868	0.0632189	1	0.0145909	0.200001	chr1	7887403	7903142	+	ENSG00000049246	protein_coding;KNOWN	PER3
chr1	7900000	7925000	102	89	1532	841	691	452	372	824	708	802	39	565	126	0.44	0.58	0.521868	1	0.200001	64	0.53	0.463572	1	0.232512	48	0.28	5.91931e-05	0.521868	0.0632189	1	0.0145909	0.200001	chr1	7905238	7913572	-	ENSG00000049247	protein_coding;KNOWN	UTS2
chr1	31025000	31050000	59	43	98	68	30	34	15	49	49	68	0	30	0	0.69	0.49	0.000599195	0.367146	0.0734295	43	0.69	0.000599195	0.719926	0.167391	0	NA	NA	0.000599195	NA	0.367146	NA	0.0734295	.	-1	-1	.	.	.	.
chr1	39440000	39465000	48	141	5477	2933	2544	1524	1205	2729	2748	2	2931	3	2541	0.54	0.52	8.04577e-05	0.0705739	0.0141148	5	0.4	0.765594	1	0.232512	141	0.54	6.56909e-05	8.04577e-05	0.0683824	0.0705739	0.0157826	0.0141148	chr1	39456895	39471731	+	ENSG00000174574	protein_coding;KNOWN	AKIRIN1
chr1	39445000	39470000	65	141	6825	3640	3185	1900	1585	3485	3340	3	3637	3	3182	0.54	0.52	2.11425e-05	0.0206331	0.00412663	6	0.5	1	1	0.232512	141	0.54	1.93416e-05	2.11425e-05	0.0234111	0.0206331	0.00540328	0.00412663	chr1	39456895	39471731	+	ENSG00000174574	protein_coding;KNOWN	AKIRIN1
chr1	39450000	39475000	81	142	7338	3903	3435	2039	1721	3760	3578	4	3899	4	3431	0.54	0.52	1.16213e-05	0.0119757	0.00239516	7	0.43	1	1	0.232512	142	0.54	9.85028e-06	1.16213e-05	0.0132406	0.0119757	0.00305592	0.00239516	chr1	39456895	39471731	+	ENSG00000174574	protein_coding;KNOWN	AKIRIN1
chr1	39455000	39480000	94	142	7393	3928	3465	2056	1742	3798	3595	3	3925	1	3464	0.54	0.52	9.89774e-06	0.0103811	0.00207624	3	0.67	0.586214	1	0.232512	142	0.54	1.04712e-05	9.89774e-06	0.013785	0.0103811	0.00318157	0.00207624	chr1	39456895	39471731	+	ENSG00000174574	protein_coding;KNOWN	AKIRIN1
chr1	39885000	39910000	62	124	3302	1772	1530	836	806	1642	1660	2	1770	2	1528	0.55	0.49	0.000182016	0.141169	0.028234	4	0.5	1	1	0.232512	124	0.55	0.000182047	0.000182016	0.161437	0.141169	0.0372595	0.028234	chr1	39882155	39952849	+	ENSG00000127603	protein_coding;KNOWN	MACF1
chr1	39890000	39915000	67	128	5593	2931	2662	1354	1410	2764	2829	2	2929	2	2660	0.53	0.48	0.000401099	0.272382	0.0544765	4	0.5	1	1	0.232512	128	0.53	0.000374066	0.000401099	0.283485	0.272382	0.0654283	0.0544765	chr1	39882155	39952849	+	ENSG00000127603	protein_coding;KNOWN	MACF1
chr1	39970000	39995000	20	117	1707	391	1316	246	578	824	883	273	118	1232	84	0.29	0.51	1.62721e-15	4.56741e-12	9.13485e-13	115	0.22	1.09161e-16	8.1394e-13	1.89251e-13	82	0.58	0.116777	1.62721e-15	1	4.56741e-12	0.230799	9.13485e-13	chr1	39980628	39982162	+,+	ENSG00000237624,ENSG00000183682	pseudogene,protein_coding;KNOWN,KNOWN	OXCT2P1,BMP8A
chr1	39970000	39995000	20	117	1707	391	1316	246	578	824	883	273	118	1232	84	0.29	0.51	1.62721e-15	4.56741e-12	9.13485e-13	115	0.22	1.09161e-16	8.1394e-13	1.89251e-13	82	0.58	0.116777	1.62721e-15	1	4.56741e-12	0.230799	9.13485e-13	chr1	39982163	39987951	+	ENSG00000183682	protein_coding;KNOWN	BMP8A
chr1	39970000	39995000	20	117	1707	391	1316	246	578	824	883	273	118	1232	84	0.29	0.51	1.62721e-15	4.56741e-12	9.13485e-13	115	0.22	1.09161e-16	8.1394e-13	1.89251e-13	82	0.58	0.116777	1.62721e-15	1	4.56741e-12	0.230799	9.13485e-13	chr1	39987952	39991607	-,+	ENSG00000182109,ENSG00000183682	processed_transcript,protein_coding;NOVEL,KNOWN	RP11-69E11.4,BMP8A
chr1	39970000	39995000	20	117	1707	391	1316	246	578	824	883	273	118	1232	84	0.29	0.51	1.62721e-15	4.56741e-12	9.13485e-13	115	0.22	1.09161e-16	8.1394e-13	1.89251e-13	82	0.58	0.116777	1.62721e-15	1	4.56741e-12	0.230799	9.13485e-13	chr1	39991608	39997509	-	ENSG00000182109	processed_transcript;NOVEL	RP11-69E11.4
chr1	39970000	39995000	20	117	1707	391	1316	246	578	824	883	273	118	1232	84	0.29	0.51	1.62721e-15	4.56741e-12	9.13485e-13	115	0.22	1.09161e-16	8.1394e-13	1.89251e-13	82	0.58	0.116777	1.62721e-15	1	4.56741e-12	0.230799	9.13485e-13	chr1	39957318	39980627	+	ENSG00000183682	protein_coding;KNOWN	BMP8A
chr1	39975000	40000000	29	123	2058	493	1565	300	681	981	1077	363	130	1468	97	0.3	0.51	5.43164e-16	1.60084e-12	3.20168e-13	121	0.25	3.18476e-17	2.52307e-13	5.86643e-14	84	0.57	0.208556	5.43164e-16	1	1.60084e-12	0.230799	3.20168e-13	chr1	39980628	39982162	+,+	ENSG00000237624,ENSG00000183682	pseudogene,protein_coding;KNOWN,KNOWN	OXCT2P1,BMP8A
chr1	39975000	40000000	29	123	2058	493	1565	300	681	981	1077	363	130	1468	97	0.3	0.51	5.43164e-16	1.60084e-12	3.20168e-13	121	0.25	3.18476e-17	2.52307e-13	5.86643e-14	84	0.57	0.208556	5.43164e-16	1	1.60084e-12	0.230799	3.20168e-13	chr1	39982163	39987951	+	ENSG00000183682	protein_coding;KNOWN	BMP8A
chr1	39975000	40000000	29	123	2058	493	1565	300	681	981	1077	363	130	1468	97	0.3	0.51	5.43164e-16	1.60084e-12	3.20168e-13	121	0.25	3.18476e-17	2.52307e-13	5.86643e-14	84	0.57	0.208556	5.43164e-16	1	1.60084e-12	0.230799	3.20168e-13	chr1	39987952	39991607	-,+	ENSG00000182109,ENSG00000183682	processed_transcript,protein_coding;NOVEL,KNOWN	RP11-69E11.4,BMP8A
chr1	39975000	40000000	29	123	2058	493	1565	300	681	981	1077	363	130	1468	97	0.3	0.51	5.43164e-16	1.60084e-12	3.20168e-13	121	0.25	3.18476e-17	2.52307e-13	5.86643e-14	84	0.57	0.208556	5.43164e-16	1	1.60084e-12	0.230799	3.20168e-13	chr1	39991608	39997509	-	ENSG00000182109	processed_transcript;NOVEL	RP11-69E11.4
chr1	39975000	40000000	29	123	2058	493	1565	300	681	981	1077	363	130	1468	97	0.3	0.51	5.43164e-16	1.60084e-12	3.20168e-13	121	0.25	3.18476e-17	2.52307e-13	5.86643e-14	84	0.57	0.208556	5.43164e-16	1	1.60084e-12	0.230799	3.20168e-13	chr1	39997510	40011859	-,-	ENSG00000182109,ENSG00000243970	processed_transcript,pseudogene;NOVEL,KNOWN	RP11-69E11.4,PPIEL
chr1	39975000	40000000	29	123	2058	493	1565	300	681	981	1077	363	130	1468	97	0.3	0.51	5.43164e-16	1.60084e-12	3.20168e-13	121	0.25	3.18476e-17	2.52307e-13	5.86643e-14	84	0.57	0.208556	5.43164e-16	1	1.60084e-12	0.230799	3.20168e-13	chr1	39957318	39980627	+	ENSG00000183682	protein_coding;KNOWN	BMP8A
chr1	39980000	40005000	35	125	2185	522	1663	313	736	1049	1136	392	130	1565	98	0.29	0.51	8.57813e-17	2.74802e-13	5.49607e-14	124	0.24	7.01607e-18	6.84105e-14	1.59062e-14	83	0.57	0.221121	8.57813e-17	1	2.74802e-13	0.230799	5.49607e-14	chr1	39980628	39982162	+,+	ENSG00000237624,ENSG00000183682	pseudogene,protein_coding;KNOWN,KNOWN	OXCT2P1,BMP8A
chr1	39980000	40005000	35	125	2185	522	1663	313	736	1049	1136	392	130	1565	98	0.29	0.51	8.57813e-17	2.74802e-13	5.49607e-14	124	0.24	7.01607e-18	6.84105e-14	1.59062e-14	83	0.57	0.221121	8.57813e-17	1	2.74802e-13	0.230799	5.49607e-14	chr1	39982163	39987951	+	ENSG00000183682	protein_coding;KNOWN	BMP8A
chr1	39980000	40005000	35	125	2185	522	1663	313	736	1049	1136	392	130	1565	98	0.29	0.51	8.57813e-17	2.74802e-13	5.49607e-14	124	0.24	7.01607e-18	6.84105e-14	1.59062e-14	83	0.57	0.221121	8.57813e-17	1	2.74802e-13	0.230799	5.49607e-14	chr1	39987952	39991607	-,+	ENSG00000182109,ENSG00000183682	processed_transcript,protein_coding;NOVEL,KNOWN	RP11-69E11.4,BMP8A
chr1	39980000	40005000	35	125	2185	522	1663	313	736	1049	1136	392	130	1565	98	0.29	0.51	8.57813e-17	2.74802e-13	5.49607e-14	124	0.24	7.01607e-18	6.84105e-14	1.59062e-14	83	0.57	0.221121	8.57813e-17	1	2.74802e-13	0.230799	5.49607e-14	chr1	39991608	39997509	-	ENSG00000182109	processed_transcript;NOVEL	RP11-69E11.4
chr1	39980000	40005000	35	125	2185	522	1663	313	736	1049	1136	392	130	1565	98	0.29	0.51	8.57813e-17	2.74802e-13	5.49607e-14	124	0.24	7.01607e-18	6.84105e-14	1.59062e-14	83	0.57	0.221121	8.57813e-17	1	2.74802e-13	0.230799	5.49607e-14	chr1	39997510	40011859	-,-	ENSG00000182109,ENSG00000243970	processed_transcript,pseudogene;NOVEL,KNOWN	RP11-69E11.4,PPIEL
chr1	39980000	40005000	35	125	2185	522	1663	313	736	1049	1136	392	130	1565	98	0.29	0.51	8.57813e-17	2.74802e-13	5.49607e-14	124	0.24	7.01607e-18	6.84105e-14	1.59062e-14	83	0.57	0.221121	8.57813e-17	1	2.74802e-13	0.230799	5.49607e-14	chr1	39957318	39980627	+	ENSG00000183682	protein_coding;KNOWN	BMP8A
chr1	39985000	40010000	51	135	2648	639	2009	384	908	1292	1356	507	132	1911	98	0.28	0.51	2.3768e-18	9.34e-15	1.86801e-15	135	0.24	2.57758e-19	6.53454e-15	1.51936e-15	83	0.58	0.180547	2.3768e-18	1	9.34e-15	0.230799	1.86801e-15	chr1	39982163	39987951	+	ENSG00000183682	protein_coding;KNOWN	BMP8A
chr1	39985000	40010000	51	135	2648	639	2009	384	908	1292	1356	507	132	1911	98	0.28	0.51	2.3768e-18	9.34e-15	1.86801e-15	135	0.24	2.57758e-19	6.53454e-15	1.51936e-15	83	0.58	0.180547	2.3768e-18	1	9.34e-15	0.230799	1.86801e-15	chr1	39987952	39991607	-,+	ENSG00000182109,ENSG00000183682	processed_transcript,protein_coding;NOVEL,KNOWN	RP11-69E11.4,BMP8A
chr1	39985000	40010000	51	135	2648	639	2009	384	908	1292	1356	507	132	1911	98	0.28	0.51	2.3768e-18	9.34e-15	1.86801e-15	135	0.24	2.57758e-19	6.53454e-15	1.51936e-15	83	0.58	0.180547	2.3768e-18	1	9.34e-15	0.230799	1.86801e-15	chr1	39991608	39997509	-	ENSG00000182109	processed_transcript;NOVEL	RP11-69E11.4
chr1	39985000	40010000	51	135	2648	639	2009	384	908	1292	1356	507	132	1911	98	0.28	0.51	2.3768e-18	9.34e-15	1.86801e-15	135	0.24	2.57758e-19	6.53454e-15	1.51936e-15	83	0.58	0.180547	2.3768e-18	1	9.34e-15	0.230799	1.86801e-15	chr1	39997510	40011859	-,-	ENSG00000182109,ENSG00000243970	processed_transcript,pseudogene;NOVEL,KNOWN	RP11-69E11.4,PPIEL
chr1	39990000	40015000	70	140	3709	804	2905	461	1443	1904	1805	672	132	2807	98	0.26	0.53	8.7797e-20	5.50551e-16	1.10111e-16	140	0.24	1.86278e-20	1.1806e-15	2.74504e-16	83	0.58	0.180547	8.7797e-20	1	5.50551e-16	0.230799	1.10111e-16	chr1	39987952	39991607	-,+	ENSG00000182109,ENSG00000183682	processed_transcript,protein_coding;NOVEL,KNOWN	RP11-69E11.4,BMP8A
chr1	39990000	40015000	70	140	3709	804	2905	461	1443	1904	1805	672	132	2807	98	0.26	0.53	8.7797e-20	5.50551e-16	1.10111e-16	140	0.24	1.86278e-20	1.1806e-15	2.74504e-16	83	0.58	0.180547	8.7797e-20	1	5.50551e-16	0.230799	1.10111e-16	chr1	40011860	40024379	-	ENSG00000243970	pseudogene;KNOWN	PPIEL
chr1	39990000	40015000	70	140	3709	804	2905	461	1443	1904	1805	672	132	2807	98	0.26	0.53	8.7797e-20	5.50551e-16	1.10111e-16	140	0.24	1.86278e-20	1.1806e-15	2.74504e-16	83	0.58	0.180547	8.7797e-20	1	5.50551e-16	0.230799	1.10111e-16	chr1	39991608	39997509	-	ENSG00000182109	processed_transcript;NOVEL	RP11-69E11.4
chr1	39990000	40015000	70	140	3709	804	2905	461	1443	1904	1805	672	132	2807	98	0.26	0.53	8.7797e-20	5.50551e-16	1.10111e-16	140	0.24	1.86278e-20	1.1806e-15	2.74504e-16	83	0.58	0.180547	8.7797e-20	1	5.50551e-16	0.230799	1.10111e-16	chr1	39997510	40011859	-,-	ENSG00000182109,ENSG00000243970	processed_transcript,pseudogene;NOVEL,KNOWN	RP11-69E11.4,PPIEL
chr1	39995000	40020000	63	135	2090	453	1637	232	896	1128	962	434	19	1617	20	0.25	0.54	5.02694e-19	2.31494e-15	4.62989e-16	135	0.25	4.89663e-19	8.27576e-15	1.92421e-15	27	0.51	0.850388	5.02694e-19	1	2.31494e-15	0.230799	4.62989e-16	chr1	40011860	40024379	-	ENSG00000243970	pseudogene;KNOWN	PPIEL
chr1	39995000	40020000	63	135	2090	453	1637	232	896	1128	962	434	19	1617	20	0.25	0.54	5.02694e-19	2.31494e-15	4.62989e-16	135	0.25	4.89663e-19	8.27576e-15	1.92421e-15	27	0.51	0.850388	5.02694e-19	1	2.31494e-15	0.230799	4.62989e-16	chr1	39991608	39997509	-	ENSG00000182109	processed_transcript;NOVEL	RP11-69E11.4
chr1	39995000	40020000	63	135	2090	453	1637	232	896	1128	962	434	19	1617	20	0.25	0.54	5.02694e-19	2.31494e-15	4.62989e-16	135	0.25	4.89663e-19	8.27576e-15	1.92421e-15	27	0.51	0.850388	5.02694e-19	1	2.31494e-15	0.230799	4.62989e-16	chr1	39997510	40011859	-,-	ENSG00000182109,ENSG00000243970	processed_transcript,pseudogene;NOVEL,KNOWN	RP11-69E11.4,PPIEL
chr1	40000000	40025000	60	130	1948	386	1562	191	886	1077	871	384	2	1560	2	0.23	0.55	1.07578e-18	4.52942e-15	9.05888e-16	130	0.23	1.07586e-18	1.51525e-14	3.52313e-15	4	0.5	1	1.07578e-18	1	4.52942e-15	0.230799	9.05888e-16	chr1	40011860	40024379	-	ENSG00000243970	pseudogene;KNOWN	PPIEL
chr1	40000000	40025000	60	130	1948	386	1562	191	886	1077	871	384	2	1560	2	0.23	0.55	1.07578e-18	4.52942e-15	9.05888e-16	130	0.23	1.07586e-18	1.51525e-14	3.52313e-15	4	0.5	1	1.07578e-18	1	4.52942e-15	0.230799	9.05888e-16	chr1	39997510	40011859	-,-	ENSG00000182109,ENSG00000243970	processed_transcript,pseudogene;NOVEL,KNOWN	RP11-69E11.4,PPIEL
chr1	40005000	40030000	67	133	2369	601	1768	287	1011	1298	1071	599	2	1768	0	0.28	0.54	3.04867e-18	1.16691e-14	2.33382e-15	133	0.27	2.98444e-18	3.60284e-14	8.37704e-15	2	1	0.345779	3.04867e-18	1	1.16691e-14	0.230799	2.33382e-15	chr1	40011860	40024379	-	ENSG00000243970	pseudogene;KNOWN	PPIEL
chr1	40005000	40030000	67	133	2369	601	1768	287	1011	1298	1071	599	2	1768	0	0.28	0.54	3.04867e-18	1.16691e-14	2.33382e-15	133	0.27	2.98444e-18	3.60284e-14	8.37704e-15	2	1	0.345779	3.04867e-18	1	1.16691e-14	0.230799	2.33382e-15	chr1	40026488	40030831	-	ENSG00000090621	protein_coding;KNOWN	PABPC4
chr1	40005000	40030000	67	133	2369	601	1768	287	1011	1298	1071	599	2	1768	0	0.28	0.54	3.04867e-18	1.16691e-14	2.33382e-15	133	0.27	2.98444e-18	3.60284e-14	8.37704e-15	2	1	0.345779	3.04867e-18	1	1.16691e-14	0.230799	2.33382e-15	chr1	39997510	40011859	-,-	ENSG00000182109,ENSG00000243970	processed_transcript,pseudogene;NOVEL,KNOWN	RP11-69E11.4,PPIEL
chr1	40010000	40035000	62	125	3474	1218	2256	655	1263	1918	1556	1217	1	2256	0	0.33	0.56	6.40599e-15	1.7009e-11	3.40181e-12	125	0.33	6.27173e-15	3.45646e-11	8.03667e-12	1	1	1	6.40599e-15	1	1.7009e-11	0.230799	3.40181e-12	chr1	40011860	40024379	-	ENSG00000243970	pseudogene;KNOWN	PPIEL
chr1	40010000	40035000	62	125	3474	1218	2256	655	1263	1918	1556	1217	1	2256	0	0.33	0.56	6.40599e-15	1.7009e-11	3.40181e-12	125	0.33	6.27173e-15	3.45646e-11	8.03667e-12	1	1	1	6.40599e-15	1	1.7009e-11	0.230799	3.40181e-12	chr1	40026488	40030831	-	ENSG00000090621	protein_coding;KNOWN	PABPC4
chr1	40010000	40035000	62	125	3474	1218	2256	655	1263	1918	1556	1217	1	2256	0	0.33	0.56	6.40599e-15	1.7009e-11	3.40181e-12	125	0.33	6.27173e-15	3.45646e-11	8.03667e-12	1	1	1	6.40599e-15	1	1.7009e-11	0.230799	3.40181e-12	chr1	40030832	40033045	-,+	ENSG00000090621,ENSG00000228060	protein_coding,antisense;KNOWN,NOVEL	PABPC4,RP11-15J6.1
chr1	40010000	40035000	62	125	3474	1218	2256	655	1263	1918	1556	1217	1	2256	0	0.33	0.56	6.40599e-15	1.7009e-11	3.40181e-12	125	0.33	6.27173e-15	3.45646e-11	8.03667e-12	1	1	1	6.40599e-15	1	1.7009e-11	0.230799	3.40181e-12	chr1	40033046	40033180	-,+,-	ENSG00000090621,ENSG00000228060,ENSG00000201457	protein_coding,antisense,snoRNA;KNOWN,NOVEL,KNOWN	PABPC4,RP11-15J6.1,SNORA55
chr1	40010000	40035000	62	125	3474	1218	2256	655	1263	1918	1556	1217	1	2256	0	0.33	0.56	6.40599e-15	1.7009e-11	3.40181e-12	125	0.33	6.27173e-15	3.45646e-11	8.03667e-12	1	1	1	6.40599e-15	1	1.7009e-11	0.230799	3.40181e-12	chr1	40033181	40038875	-,+	ENSG00000090621,ENSG00000228060	protein_coding,antisense;KNOWN,NOVEL	PABPC4,RP11-15J6.1
chr1	40010000	40035000	62	125	3474	1218	2256	655	1263	1918	1556	1217	1	2256	0	0.33	0.56	6.40599e-15	1.7009e-11	3.40181e-12	125	0.33	6.27173e-15	3.45646e-11	8.03667e-12	1	1	1	6.40599e-15	1	1.7009e-11	0.230799	3.40181e-12	chr1	39997510	40011859	-,-	ENSG00000182109,ENSG00000243970	processed_transcript,pseudogene;NOVEL,KNOWN	RP11-69E11.4,PPIEL
chr1	40015000	40040000	70	122	4210	1952	2258	981	1246	2227	1983	1949	3	2257	1	0.46	0.54	0.000699227	0.41363	0.0827263	122	0.46	0.000603489	0.721664	0.167795	4	0.75	0.423711	0.000699227	1	0.41363	0.230799	0.0827263	chr1	40011860	40024379	-	ENSG00000243970	pseudogene;KNOWN	PPIEL
chr1	40015000	40040000	70	122	4210	1952	2258	981	1246	2227	1983	1949	3	2257	1	0.46	0.54	0.000699227	0.41363	0.0827263	122	0.46	0.000603489	0.721664	0.167795	4	0.75	0.423711	0.000699227	1	0.41363	0.230799	0.0827263	chr1	40026488	40030831	-	ENSG00000090621	protein_coding;KNOWN	PABPC4
chr1	40015000	40040000	70	122	4210	1952	2258	981	1246	2227	1983	1949	3	2257	1	0.46	0.54	0.000699227	0.41363	0.0827263	122	0.46	0.000603489	0.721664	0.167795	4	0.75	0.423711	0.000699227	1	0.41363	0.230799	0.0827263	chr1	40030832	40033045	-,+	ENSG00000090621,ENSG00000228060	protein_coding,antisense;KNOWN,NOVEL	PABPC4,RP11-15J6.1
chr1	40015000	40040000	70	122	4210	1952	2258	981	1246	2227	1983	1949	3	2257	1	0.46	0.54	0.000699227	0.41363	0.0827263	122	0.46	0.000603489	0.721664	0.167795	4	0.75	0.423711	0.000699227	1	0.41363	0.230799	0.0827263	chr1	40033046	40033180	-,+,-	ENSG00000090621,ENSG00000228060,ENSG00000201457	protein_coding,antisense,snoRNA;KNOWN,NOVEL,KNOWN	PABPC4,RP11-15J6.1,SNORA55
chr1	40015000	40040000	70	122	4210	1952	2258	981	1246	2227	1983	1949	3	2257	1	0.46	0.54	0.000699227	0.41363	0.0827263	122	0.46	0.000603489	0.721664	0.167795	4	0.75	0.423711	0.000699227	1	0.41363	0.230799	0.0827263	chr1	40033181	40038875	-,+	ENSG00000090621,ENSG00000228060	protein_coding,antisense;KNOWN,NOVEL	PABPC4,RP11-15J6.1
chr1	40015000	40040000	70	122	4210	1952	2258	981	1246	2227	1983	1949	3	2257	1	0.46	0.54	0.000699227	0.41363	0.0827263	122	0.46	0.000603489	0.721664	0.167795	4	0.75	0.423711	0.000699227	1	0.41363	0.230799	0.0827263	chr1	40038876	40042462	-	ENSG00000090621	protein_coding;KNOWN	PABPC4
chr1	76550000	76575000	50	49	118	84	34	55	5	60	58	0	84	0	34	0.7	0.4	0.00036656	0.254797	0.0509596	0	NA	NA	NA	NA	49	0.7	0.00036656	0.00036656	0.278624	0.254797	0.0643062	0.0509596	chr1	76540404	76819267	+	ENSG00000184005	protein_coding;KNOWN	ST6GALNAC3
chr1	86435000	86460000	75	99	411	155	256	69	129	198	213	155	0	256	0	0.4	0.45	0.000519707	0.332256	0.0664515	99	0.4	0.000519707	0.662076	0.15394	0	NA	NA	0.000519707	NA	0.332256	NA	0.0664515	chr1	86349482	86495536	-	ENSG00000171502	protein_coding;KNOWN	COL24A1
chr1	93635000	93660000	80	119	1680	916	764	461	399	860	820	484	432	367	397	0.56	0.51	0.00123557	0.57347	0.114694	107	0.59	0.000122629	0.211484	0.0491726	109	0.52	0.567915	0.00123557	1	0.57347	0.230799	0.114694	chr1	93645476	93646285	-,+	ENSG00000117500,ENSG00000122483	protein_coding,protein_coding;KNOWN,KNOWN	TMED5,CCDC18
chr1	93635000	93660000	80	119	1680	916	764	461	399	860	820	484	432	367	397	0.56	0.51	0.00123557	0.57347	0.114694	107	0.59	0.000122629	0.211484	0.0491726	109	0.52	0.567915	0.00123557	1	0.57347	0.230799	0.114694	chr1	93656297	93656617	-,+	ENSG00000237003,ENSG00000122483	pseudogene,protein_coding;KNOWN,KNOWN	RP4-612C19.1,CCDC18
chr1	93635000	93660000	80	119	1680	916	764	461	399	860	820	484	432	367	397	0.56	0.51	0.00123557	0.57347	0.114694	107	0.59	0.000122629	0.211484	0.0491726	109	0.52	0.567915	0.00123557	1	0.57347	0.230799	0.114694	chr1	93656618	93665311	+	ENSG00000122483	protein_coding;KNOWN	CCDC18
chr1	93635000	93660000	80	119	1680	916	764	461	399	860	820	484	432	367	397	0.56	0.51	0.00123557	0.57347	0.114694	107	0.59	0.000122629	0.211484	0.0491726	109	0.52	0.567915	0.00123557	1	0.57347	0.230799	0.114694	chr1	93615299	93645475	-	ENSG00000117500	protein_coding;KNOWN	TMED5
chr1	93635000	93660000	80	119	1680	916	764	461	399	860	820	484	432	367	397	0.56	0.51	0.00123557	0.57347	0.114694	107	0.59	0.000122629	0.211484	0.0491726	109	0.52	0.567915	0.00123557	1	0.57347	0.230799	0.114694	chr1	93646286	93656296	+	ENSG00000122483	protein_coding;KNOWN	CCDC18
chr1	109145000	109170000	62	73	431	259	172	117	74	191	240	2	257	5	167	0.61	0.44	0.000526531	0.33589	0.0671783	7	0.29	0.298618	1	0.232512	72	0.63	0.000490184	0.000526531	0.346577	0.33589	0.0799897	0.0671783	chr1	109102711	109187522	+	ENSG00000162636	protein_coding;KNOWN	FAM102B
chr1	145695000	145720000	35	85	334	197	137	107	66	173	161	10	187	8	129	0.6	0.47	0.000727961	0.421508	0.0843018	14	0.5	0.669481	1	0.232512	80	0.61	0.000585048	0.000727961	0.393344	0.421508	0.0907835	0.0843018	chr1	145695798	145715614	-	ENSG00000117281	protein_coding;KNOWN	CD160
chr1	145700000	145725000	27	77	237	146	91	78	43	121	116	9	137	8	83	0.62	0.45	0.00079792	0.446235	0.0892474	13	0.46	0.798781	1	0.232512	70	0.64	0.000581668	0.00079792	0.393344	0.446235	0.0907835	0.0892474	chr1	145695798	145715614	-	ENSG00000117281	protein_coding;KNOWN	CD160
chr1	183490000	183515000	49	110	557	240	317	133	161	294	263	0	240	2	315	0.41	0.52	0.000223154	0.168914	0.0337829	2	0	0.345779	1	0.232512	110	0.41	0.000391498	0.000223154	0.294078	0.168914	0.067873	0.0337829	chr1	183479900	183524697	+	ENSG00000116698	protein_coding;KNOWN	SMG7
chr1	184890000	184915000	75	121	687	288	399	171	194	365	322	287	1	399	0	0.4	0.55	0.000619998	0.377538	0.0755079	121	0.4	0.000496516	0.648834	0.150862	1	1	1	0.000619998	1	0.377538	0.230799	0.0755079	chr1	184790624	184943682	-	ENSG00000135842	protein_coding;KNOWN	FAM129A
chr10	7465000	7490000	39	59	122	38	84	23	55	78	44	37	1	81	3	0.31	0.65	0.000578811	0.358381	0.0716765	58	0.32	0.00040675	0.571517	0.132884	3	0.33	0.586214	0.000578811	1	0.358381	0.230799	0.0716765	chr10	7487520	7513904	-	ENSG00000232591	lincRNA;NOVEL	RP5-1031D4.2
chr10	20400000	20425000	32	25	49	10	39	3	18	21	28	0	10	0	39	0.19	0.52	0.000411303	0.277393	0.0554788	0	NA	NA	NA	NA	25	0.19	0.000411303	0.000411303	0.305363	0.277393	0.0704775	0.0554788	chr10	20380714	20569286	+	ENSG00000120594	protein_coding;KNOWN	PLXDC2
chr10	27490000	27515000	164	124	5651	2651	3000	1194	1900	3094	2557	2638	13	2989	11	0.47	0.56	0.000230039	0.172514	0.034503	124	0.47	0.000278449	0.427466	0.0993909	12	0.53	1	0.000230039	1	0.172514	0.230799	0.034503	chr10	27484146	27521183	-	ENSG00000107897	protein_coding;KNOWN	ACBD5
chr10	27495000	27520000	181	124	5611	2610	3001	1158	1906	3064	2547	2597	13	2988	13	0.48	0.54	0.000155059	0.122848	0.0245698	124	0.48	0.000190408	0.30943	0.0719461	12	0.44	0.927751	0.000155059	1	0.122848	0.230799	0.0245698	chr10	27484146	27521183	-	ENSG00000107897	protein_coding;KNOWN	ACBD5
chr10	27500000	27525000	175	125	4069	1891	2178	860	1360	2220	1849	1880	11	2171	7	0.47	0.54	0.000425119	0.285405	0.0570812	125	0.47	0.000503023	0.65363	0.151977	10	0.57	0.532726	0.000425119	1	0.285405	0.230799	0.0570812	chr10	27521184	27521245	-,-	ENSG00000251839,ENSG00000107897	snRNA,protein_coding;NOVEL,KNOWN	U7,ACBD5
chr10	27500000	27525000	175	125	4069	1891	2178	860	1360	2220	1849	1880	11	2171	7	0.47	0.54	0.000425119	0.285405	0.0570812	125	0.47	0.000503023	0.65363	0.151977	10	0.57	0.532726	0.000425119	1	0.285405	0.230799	0.0570812	chr10	27521246	27524845	-	ENSG00000107897	protein_coding;KNOWN	ACBD5
chr10	27500000	27525000	175	125	4069	1891	2178	860	1360	2220	1849	1880	11	2171	7	0.47	0.54	0.000425119	0.285405	0.0570812	125	0.47	0.000503023	0.65363	0.151977	10	0.57	0.532726	0.000425119	1	0.285405	0.230799	0.0570812	chr10	27524846	27524929	-,-	ENSG00000263577,ENSG00000107897	miRNA,protein_coding;NOVEL,KNOWN	AL160291.1,ACBD5
chr10	27500000	27525000	175	125	4069	1891	2178	860	1360	2220	1849	1880	11	2171	7	0.47	0.54	0.000425119	0.285405	0.0570812	125	0.47	0.000503023	0.65363	0.151977	10	0.57	0.532726	0.000425119	1	0.285405	0.230799	0.0570812	chr10	27484146	27521183	-	ENSG00000107897	protein_coding;KNOWN	ACBD5
chr10	27500000	27525000	175	125	4069	1891	2178	860	1360	2220	1849	1880	11	2171	7	0.47	0.54	0.000425119	0.285405	0.0570812	125	0.47	0.000503023	0.65363	0.151977	10	0.57	0.532726	0.000425119	1	0.285405	0.230799	0.0570812	chr10	27524930	27531059	-	ENSG00000107897	protein_coding;KNOWN	ACBD5
chr10	50195000	50220000	42	43	71	20	51	14	26	40	31	5	15	4	47	0.25	0.57	0.00201219	0.74579	0.149158	7	0.43	1	1	0.232512	38	0.2	0.000484271	0.00201219	0.343557	0.74579	0.0792927	0.149158	chr10	50193633	50226489	+	ENSG00000226576	antisense;NOVEL	RP11-523O18.1
chr10	50200000	50225000	47	61	146	66	80	32	36	68	78	53	13	34	46	0.39	0.51	0.13354	0.98707	0.197415	39	0.61	0.0736068	1	0.232512	38	0.18	0.000172899	0.13354	0.153859	0.98707	0.0355106	0.197415	chr10	50193633	50226489	+	ENSG00000226576	antisense;NOVEL	RP11-523O18.1
chr10	65140000	65165000	59	85	289	172	117	94	66	160	129	172	0	117	0	0.62	0.55	0.000771397	0.436371	0.0872744	85	0.62	0.000771397	0.849345	0.197483	0	NA	NA	0.000771397	NA	0.436371	NA	0.0872744	chr10	65132809	65187056	-	ENSG00000171988	protein_coding;KNOWN	JMJD1C
chr10	65155000	65180000	42	81	317	192	125	102	73	175	142	192	0	125	0	0.59	0.55	0.000633901	0.382057	0.0764116	81	0.59	0.000633901	0.750948	0.174604	0	NA	NA	0.000633901	NA	0.382057	NA	0.0764116	chr10	65132809	65187056	-	ENSG00000171988	protein_coding;KNOWN	JMJD1C
chr10	89880000	89905000	70	99	403	161	242	90	108	198	205	7	154	2	240	0.4	0.47	0.00183839	0.709187	0.141838	6	0.83	0.283669	1	0.232512	98	0.39	0.000406738	0.00183839	0.303739	0.709187	0.0701028	0.141838	.	-1	-1	.	.	.	.
chr10	89885000	89910000	73	110	456	184	272	99	130	229	227	3	181	3	269	0.43	0.5	0.00103728	0.519033	0.103807	5	0.6	1	1	0.232512	109	0.42	0.000629147	0.00103728	0.412002	0.519033	0.0950899	0.103807	.	-1	-1	.	.	.	.
chr11	1995000	2020000	152	118	4543	2192	2351	1103	1315	2418	2125	174	2018	31	2320	0.51	0.5	0.950392	1	0.200001	51	0.87	6.30313e-08	0.000161407	3.75291e-05	115	0.48	0.243907	0.950392	1	1	0.230799	0.200001	chr11	2004467	2005752	-,+	ENSG00000226416,ENSG00000214026	antisense,protein_coding;NOVEL,KNOWN	MRPL23-AS1,MRPL23
chr11	1995000	2020000	152	118	4543	2192	2351	1103	1315	2418	2125	174	2018	31	2320	0.51	0.5	0.950392	1	0.200001	51	0.87	6.30313e-08	0.000161407	3.75291e-05	115	0.48	0.243907	0.950392	1	1	0.230799	0.200001	chr11	2005753	2011150	-	ENSG00000226416	antisense;NOVEL	MRPL23-AS1
chr11	1995000	2020000	152	118	4543	2192	2351	1103	1315	2418	2125	174	2018	31	2320	0.51	0.5	0.950392	1	0.200001	51	0.87	6.30313e-08	0.000161407	3.75291e-05	115	0.48	0.243907	0.950392	1	1	0.230799	0.200001	chr11	2012326	2014699	+	ENSG00000232987	lincRNA;NOVEL	AC051649.6
chr11	1995000	2020000	152	118	4543	2192	2351	1103	1315	2418	2125	174	2018	31	2320	0.51	0.5	0.950392	1	0.200001	51	0.87	6.30313e-08	0.000161407	3.75291e-05	115	0.48	0.243907	0.950392	1	1	0.230799	0.200001	chr11	2016406	2017979	-	ENSG00000130600	lincRNA;KNOWN	H19
chr11	1995000	2020000	152	118	4543	2192	2351	1103	1315	2418	2125	174	2018	31	2320	0.51	0.5	0.950392	1	0.200001	51	0.87	6.30313e-08	0.000161407	3.75291e-05	115	0.48	0.243907	0.950392	1	1	0.230799	0.200001	chr11	2017980	2018074	-,-	ENSG00000130600,ENSG00000211502	lincRNA,miRNA;KNOWN,KNOWN	H19,MIR675
chr11	1995000	2020000	152	118	4543	2192	2351	1103	1315	2418	2125	174	2018	31	2320	0.51	0.5	0.950392	1	0.200001	51	0.87	6.30313e-08	0.000161407	3.75291e-05	115	0.48	0.243907	0.950392	1	1	0.230799	0.200001	chr11	2018075	2022700	-	ENSG00000130600	lincRNA;KNOWN	H19
chr11	1995000	2020000	152	118	4543	2192	2351	1103	1315	2418	2125	174	2018	31	2320	0.51	0.5	0.950392	1	0.200001	51	0.87	6.30313e-08	0.000161407	3.75291e-05	115	0.48	0.243907	0.950392	1	1	0.230799	0.200001	chr11	1968508	2004466	+	ENSG00000214026	protein_coding;KNOWN	MRPL23
chr11	2000000	2025000	136	118	3111	1509	1602	777	912	1689	1422	171	1338	29	1573	0.5	0.52	0.907138	1	0.200001	51	0.87	2.60311e-07	0.000605436	0.000140771	115	0.47	0.185142	0.907138	1	1	0.230799	0.200001	chr11	2004467	2005752	-,+	ENSG00000226416,ENSG00000214026	antisense,protein_coding;NOVEL,KNOWN	MRPL23-AS1,MRPL23
chr11	2000000	2025000	136	118	3111	1509	1602	777	912	1689	1422	171	1338	29	1573	0.5	0.52	0.907138	1	0.200001	51	0.87	2.60311e-07	0.000605436	0.000140771	115	0.47	0.185142	0.907138	1	1	0.230799	0.200001	chr11	2005753	2011150	-	ENSG00000226416	antisense;NOVEL	MRPL23-AS1
chr11	2000000	2025000	136	118	3111	1509	1602	777	912	1689	1422	171	1338	29	1573	0.5	0.52	0.907138	1	0.200001	51	0.87	2.60311e-07	0.000605436	0.000140771	115	0.47	0.185142	0.907138	1	1	0.230799	0.200001	chr11	2012326	2014699	+	ENSG00000232987	lincRNA;NOVEL	AC051649.6
chr11	2000000	2025000	136	118	3111	1509	1602	777	912	1689	1422	171	1338	29	1573	0.5	0.52	0.907138	1	0.200001	51	0.87	2.60311e-07	0.000605436	0.000140771	115	0.47	0.185142	0.907138	1	1	0.230799	0.200001	chr11	2016406	2017979	-	ENSG00000130600	lincRNA;KNOWN	H19
chr11	2000000	2025000	136	118	3111	1509	1602	777	912	1689	1422	171	1338	29	1573	0.5	0.52	0.907138	1	0.200001	51	0.87	2.60311e-07	0.000605436	0.000140771	115	0.47	0.185142	0.907138	1	1	0.230799	0.200001	chr11	2017980	2018074	-,-	ENSG00000130600,ENSG00000211502	lincRNA,miRNA;KNOWN,KNOWN	H19,MIR675
chr11	2000000	2025000	136	118	3111	1509	1602	777	912	1689	1422	171	1338	29	1573	0.5	0.52	0.907138	1	0.200001	51	0.87	2.60311e-07	0.000605436	0.000140771	115	0.47	0.185142	0.907138	1	1	0.230799	0.200001	chr11	2018075	2022700	-	ENSG00000130600	lincRNA;KNOWN	H19
chr11	2000000	2025000	136	118	3111	1509	1602	777	912	1689	1422	171	1338	29	1573	0.5	0.52	0.907138	1	0.200001	51	0.87	2.60311e-07	0.000605436	0.000140771	115	0.47	0.185142	0.907138	1	1	0.230799	0.200001	chr11	1968508	2004466	+	ENSG00000214026	protein_coding;KNOWN	MRPL23
chr11	2005000	2030000	118	110	1879	928	951	494	536	1030	849	167	761	26	925	0.5	0.51	0.666452	1	0.200001	50	0.88	2.21929e-07	0.000530774	0.000123411	106	0.45	0.0892844	0.666452	1	1	0.230799	0.200001	chr11	2004467	2005752	-,+	ENSG00000226416,ENSG00000214026	antisense,protein_coding;NOVEL,KNOWN	MRPL23-AS1,MRPL23
chr11	2005000	2030000	118	110	1879	928	951	494	536	1030	849	167	761	26	925	0.5	0.51	0.666452	1	0.200001	50	0.88	2.21929e-07	0.000530774	0.000123411	106	0.45	0.0892844	0.666452	1	1	0.230799	0.200001	chr11	2005753	2011150	-	ENSG00000226416	antisense;NOVEL	MRPL23-AS1
chr11	2005000	2030000	118	110	1879	928	951	494	536	1030	849	167	761	26	925	0.5	0.51	0.666452	1	0.200001	50	0.88	2.21929e-07	0.000530774	0.000123411	106	0.45	0.0892844	0.666452	1	1	0.230799	0.200001	chr11	2012326	2014699	+	ENSG00000232987	lincRNA;NOVEL	AC051649.6
chr11	2005000	2030000	118	110	1879	928	951	494	536	1030	849	167	761	26	925	0.5	0.51	0.666452	1	0.200001	50	0.88	2.21929e-07	0.000530774	0.000123411	106	0.45	0.0892844	0.666452	1	1	0.230799	0.200001	chr11	2016406	2017979	-	ENSG00000130600	lincRNA;KNOWN	H19
chr11	2005000	2030000	118	110	1879	928	951	494	536	1030	849	167	761	26	925	0.5	0.51	0.666452	1	0.200001	50	0.88	2.21929e-07	0.000530774	0.000123411	106	0.45	0.0892844	0.666452	1	1	0.230799	0.200001	chr11	2017980	2018074	-,-	ENSG00000130600,ENSG00000211502	lincRNA,miRNA;KNOWN,KNOWN	H19,MIR675
chr11	2005000	2030000	118	110	1879	928	951	494	536	1030	849	167	761	26	925	0.5	0.51	0.666452	1	0.200001	50	0.88	2.21929e-07	0.000530774	0.000123411	106	0.45	0.0892844	0.666452	1	1	0.230799	0.200001	chr11	2018075	2022700	-	ENSG00000130600	lincRNA;KNOWN	H19
chr11	2010000	2035000	99	91	620	336	284	189	167	356	264	166	170	26	258	0.55	0.57	0.246365	0.991483	0.198297	49	0.88	3.08498e-07	0.000698565	0.000162425	75	0.38	0.000200766	0.246365	0.173226	0.991483	0.0399803	0.198297	chr11	2005753	2011150	-	ENSG00000226416	antisense;NOVEL	MRPL23-AS1
chr11	2010000	2035000	99	91	620	336	284	189	167	356	264	166	170	26	258	0.55	0.57	0.246365	0.991483	0.198297	49	0.88	3.08498e-07	0.000698565	0.000162425	75	0.38	0.000200766	0.246365	0.173226	0.991483	0.0399803	0.198297	chr11	2012326	2014699	+	ENSG00000232987	lincRNA;NOVEL	AC051649.6
chr11	2010000	2035000	99	91	620	336	284	189	167	356	264	166	170	26	258	0.55	0.57	0.246365	0.991483	0.198297	49	0.88	3.08498e-07	0.000698565	0.000162425	75	0.38	0.000200766	0.246365	0.173226	0.991483	0.0399803	0.198297	chr11	2016406	2017979	-	ENSG00000130600	lincRNA;KNOWN	H19
chr11	2010000	2035000	99	91	620	336	284	189	167	356	264	166	170	26	258	0.55	0.57	0.246365	0.991483	0.198297	49	0.88	3.08498e-07	0.000698565	0.000162425	75	0.38	0.000200766	0.246365	0.173226	0.991483	0.0399803	0.198297	chr11	2017980	2018074	-,-	ENSG00000130600,ENSG00000211502	lincRNA,miRNA;KNOWN,KNOWN	H19,MIR675
chr11	2010000	2035000	99	91	620	336	284	189	167	356	264	166	170	26	258	0.55	0.57	0.246365	0.991483	0.198297	49	0.88	3.08498e-07	0.000698565	0.000162425	75	0.38	0.000200766	0.246365	0.173226	0.991483	0.0399803	0.198297	chr11	2018075	2022700	-	ENSG00000130600	lincRNA;KNOWN	H19
chr11	2015000	2040000	79	81	437	254	183	142	110	252	185	166	88	25	158	0.57	0.55	0.106735	0.98707	0.197415	48	0.9	2.4692e-07	0.000585024	0.000136025	60	0.37	0.000353555	0.106735	0.271159	0.98707	0.0625834	0.197415	chr11	2016406	2017979	-	ENSG00000130600	lincRNA;KNOWN	H19
chr11	2015000	2040000	79	81	437	254	183	142	110	252	185	166	88	25	158	0.57	0.55	0.106735	0.98707	0.197415	48	0.9	2.4692e-07	0.000585024	0.000136025	60	0.37	0.000353555	0.106735	0.271159	0.98707	0.0625834	0.197415	chr11	2017980	2018074	-,-	ENSG00000130600,ENSG00000211502	lincRNA,miRNA;KNOWN,KNOWN	H19,MIR675
chr11	2015000	2040000	79	81	437	254	183	142	110	252	185	166	88	25	158	0.57	0.55	0.106735	0.98707	0.197415	48	0.9	2.4692e-07	0.000585024	0.000136025	60	0.37	0.000353555	0.106735	0.271159	0.98707	0.0625834	0.197415	chr11	2018075	2022700	-	ENSG00000130600	lincRNA;KNOWN	H19
chr11	2020000	2045000	60	55	171	56	115	24	75	99	72	0	56	2	113	0.32	0.57	0.000860629	0.471464	0.0942932	1	0	1	1	0.232512	54	0.33	0.00131243	0.000860629	0.65339	0.471464	0.150802	0.0942932	chr11	2018075	2022700	-	ENSG00000130600	lincRNA;KNOWN	H19
chr11	2600000	2625000	35	32	61	11	50	9	19	28	33	7	4	47	3	0.12	0.39	5.90104e-05	0.0530513	0.0106103	29	0.05	8.08249e-06	0.0162621	0.00378113	6	0.5	0.824141	5.90104e-05	1	0.0530513	0.230799	0.0106103	chr11	2465914	2629557	+	ENSG00000053918	protein_coding;KNOWN	KCNQ1
chr11	2605000	2630000	45	48	89	14	75	12	27	39	50	9	5	73	2	0.11	0.39	1.79747e-07	0.000231336	4.62673e-05	46	0.05	1.05323e-08	2.87107e-05	6.67557e-06	6	0.67	0.374063	1.79747e-07	1	0.000231336	0.230799	4.62673e-05	chr11	2629558	2721224	-,+	ENSG00000269821,ENSG00000053918	antisense,protein_coding;KNOWN,KNOWN	KCNQ1OT1,KCNQ1
chr11	2605000	2630000	45	48	89	14	75	12	27	39	50	9	5	73	2	0.11	0.39	1.79747e-07	0.000231336	4.62673e-05	46	0.05	1.05323e-08	2.87107e-05	6.67557e-06	6	0.67	0.374063	1.79747e-07	1	0.000231336	0.230799	4.62673e-05	chr11	2465914	2629557	+	ENSG00000053918	protein_coding;KNOWN	KCNQ1
chr11	2610000	2635000	56	60	115	17	98	13	38	51	64	12	5	96	2	0.09	0.45	7.48031e-09	1.17267e-05	2.34536e-06	58	0.04	9.0214e-10	2.65936e-06	6.18333e-07	6	0.67	0.374063	7.48031e-09	1	1.17267e-05	0.230799	2.34536e-06	chr11	2629558	2721224	-,+	ENSG00000269821,ENSG00000053918	antisense,protein_coding;KNOWN,KNOWN	KCNQ1OT1,KCNQ1
chr11	2610000	2635000	56	60	115	17	98	13	38	51	64	12	5	96	2	0.09	0.45	7.48031e-09	1.17267e-05	2.34536e-06	58	0.04	9.0214e-10	2.65936e-06	6.18333e-07	6	0.67	0.374063	7.48031e-09	1	1.17267e-05	0.230799	2.34536e-06	chr11	2465914	2629557	+	ENSG00000053918	protein_coding;KNOWN	KCNQ1
chr11	2615000	2640000	72	74	184	19	165	15	75	90	94	17	2	163	2	0.04	0.47	1.18152e-12	2.5052e-09	5.01042e-10	74	0.04	1.1595e-12	4.9316e-09	1.14666e-09	4	0.5	1	1.18152e-12	1	2.5052e-09	0.230799	5.01042e-10	chr11	2629558	2721224	-,+	ENSG00000269821,ENSG00000053918	antisense,protein_coding;KNOWN,KNOWN	KCNQ1OT1,KCNQ1
chr11	2615000	2640000	72	74	184	19	165	15	75	90	94	17	2	163	2	0.04	0.47	1.18152e-12	2.5052e-09	5.01042e-10	74	0.04	1.1595e-12	4.9316e-09	1.14666e-09	4	0.5	1	1.18152e-12	1	2.5052e-09	0.230799	5.01042e-10	chr11	2465914	2629557	+	ENSG00000053918	protein_coding;KNOWN	KCNQ1
chr11	2620000	2645000	84	80	260	32	228	21	107	128	132	25	7	227	1	0.07	0.51	3.0862e-13	7.16202e-10	1.43241e-10	80	0.05	3.10311e-13	1.43033e-09	3.32569e-10	6	0.92	0.0477149	3.0862e-13	1	7.16202e-10	0.230799	1.43241e-10	chr11	2629558	2721224	-,+	ENSG00000269821,ENSG00000053918	antisense,protein_coding;KNOWN,KNOWN	KCNQ1OT1,KCNQ1
chr11	2620000	2645000	84	80	260	32	228	21	107	128	132	25	7	227	1	0.07	0.51	3.0862e-13	7.16202e-10	1.43241e-10	80	0.05	3.10311e-13	1.43033e-09	3.32569e-10	6	0.92	0.0477149	3.0862e-13	1	7.16202e-10	0.230799	1.43241e-10	chr11	2465914	2629557	+	ENSG00000053918	protein_coding;KNOWN	KCNQ1
chr11	2625000	2650000	85	87	305	39	266	20	137	157	148	23	16	261	5	0.1	0.52	7.61385e-14	1.86999e-10	3.73999e-11	84	0.05	1.03817e-13	4.96587e-10	1.15462e-10	14	0.8	0.0379108	7.61385e-14	1	1.86999e-10	0.230799	3.73999e-11	chr11	2629558	2721224	-,+	ENSG00000269821,ENSG00000053918	antisense,protein_coding;KNOWN,KNOWN	KCNQ1OT1,KCNQ1
chr11	2625000	2650000	85	87	305	39	266	20	137	157	148	23	16	261	5	0.1	0.52	7.61385e-14	1.86999e-10	3.73999e-11	84	0.05	1.03817e-13	4.96587e-10	1.15462e-10	14	0.8	0.0379108	7.61385e-14	1	1.86999e-10	0.230799	3.73999e-11	chr11	2465914	2629557	+	ENSG00000053918	protein_coding;KNOWN	KCNQ1
chr11	2630000	2655000	93	91	351	43	308	23	165	188	163	22	21	303	5	0.1	0.54	2.71004e-14	6.88548e-11	1.3771e-11	89	0.05	1.64405e-14	8.68312e-11	2.01893e-11	17	0.84	0.00978609	2.71004e-14	1	6.88548e-11	0.230799	1.3771e-11	chr11	2629558	2721224	-,+	ENSG00000269821,ENSG00000053918	antisense,protein_coding;KNOWN,KNOWN	KCNQ1OT1,KCNQ1
chr11	2635000	2660000	83	88	329	40	289	22	156	178	151	19	21	284	5	0.1	0.54	9.37586e-14	2.28371e-10	4.56744e-11	86	0.05	3.53676e-14	1.82983e-10	4.25458e-11	17	0.84	0.00978609	9.37586e-14	1	2.28371e-10	0.230799	4.56744e-11	chr11	2629558	2721224	-,+	ENSG00000269821,ENSG00000053918	antisense,protein_coding;KNOWN,KNOWN	KCNQ1OT1,KCNQ1
chr11	2640000	2665000	71	83	307	38	269	17	142	159	148	14	24	264	5	0.13	0.49	6.38112e-13	1.41404e-09	2.82808e-10	83	0.07	1.47641e-13	6.93129e-10	1.61161e-10	18	0.87	0.00548851	6.38112e-13	1	1.41404e-09	0.230799	2.82808e-10	chr11	2629558	2721224	-,+	ENSG00000269821,ENSG00000053918	antisense,protein_coding;KNOWN,KNOWN	KCNQ1OT1,KCNQ1
chr11	2645000	2670000	68	72	338	30	308	14	174	188	150	12	18	303	5	0.1	0.51	4.76619e-12	9.6213e-09	1.92427e-09	72	0.06	2.33343e-12	8.96299e-09	2.084e-09	15	0.83	0.0299378	4.76619e-12	1	9.6213e-09	0.230799	1.92427e-09	chr11	2629558	2721224	-,+	ENSG00000269821,ENSG00000053918	antisense,protein_coding;KNOWN,KNOWN	KCNQ1OT1,KCNQ1
chr11	2650000	2675000	64	81	490	36	454	19	238	257	233	24	12	453	1	0.06	0.52	4.2155e-13	9.63107e-10	1.92622e-10	81	0.04	3.98136e-13	1.80238e-09	4.19074e-10	10	0.9	0.0151083	4.2155e-13	1	9.63107e-10	0.230799	1.92622e-10	chr11	2629558	2721224	-,+	ENSG00000269821,ENSG00000053918	antisense,protein_coding;KNOWN,KNOWN	KCNQ1OT1,KCNQ1
chr11	2655000	2680000	60	79	595	36	559	16	273	289	306	27	9	557	2	0.05	0.5	1.01318e-12	2.17963e-09	4.35928e-10	79	0.04	9.82711e-13	4.29536e-09	9.98723e-10	8	0.81	0.0649831	1.01318e-12	1	2.17963e-09	0.230799	4.35928e-10	chr11	2629558	2721224	-,+	ENSG00000269821,ENSG00000053918	antisense,protein_coding;KNOWN,KNOWN	KCNQ1OT1,KCNQ1
chr11	2660000	2685000	82	94	744	40	704	18	353	371	373	29	11	701	3	0.05	0.53	4.24691e-15	1.15895e-11	2.31791e-12	94	0.03	3.0211e-15	1.70198e-11	3.95731e-12	11	0.77	0.0517466	4.24691e-15	1	1.15895e-11	0.230799	2.31791e-12	chr11	2629558	2721224	-,+	ENSG00000269821,ENSG00000053918	antisense,protein_coding;KNOWN,KNOWN	KCNQ1OT1,KCNQ1
chr11	2665000	2690000	95	104	825	41	784	22	385	407	418	31	10	781	3	0.05	0.52	7.34526e-17	2.37893e-13	4.75787e-14	103	0.04	5.24003e-17	4.02552e-13	9.3598e-14	11	0.73	0.0972715	7.34526e-17	1	2.37893e-13	0.230799	4.75787e-14	chr11	2629558	2721224	-,+	ENSG00000269821,ENSG00000053918	antisense,protein_coding;KNOWN,KNOWN	KCNQ1OT1,KCNQ1
chr11	2670000	2695000	96	112	986	46	940	23	457	480	506	25	21	936	4	0.05	0.53	2.36855e-18	9.34e-15	1.86801e-15	111	0.03	2.27685e-18	2.88607e-14	6.71045e-15	22	0.82	0.00244804	2.36855e-18	0.945867	9.34e-15	0.218305	1.86801e-15	chr11	2629558	2721224	-,+	ENSG00000269821,ENSG00000053918	antisense,protein_coding;KNOWN,KNOWN	KCNQ1OT1,KCNQ1
chr11	2675000	2700000	102	109	1206	42	1164	22	585	607	599	19	23	1159	5	0.04	0.53	2.21739e-18	8.9523e-15	1.79047e-15	109	0.02	1.50019e-18	2.00168e-14	4.65414e-15	23	0.81	0.00158623	2.21739e-18	0.750213	8.9523e-15	0.173149	1.79047e-15	chr11	2629558	2721224	-,+	ENSG00000269821,ENSG00000053918	antisense,protein_coding;KNOWN,KNOWN	KCNQ1OT1,KCNQ1
chr11	2680000	2705000	98	113	1221	49	1172	28	625	653	568	26	23	1168	4	0.05	0.52	5.85332e-19	2.5748e-15	5.14961e-16	113	0.03	4.18325e-19	7.85028e-15	1.82528e-15	23	0.86	0.000454809	5.85332e-19	0.3272	2.5748e-15	0.0755176	5.14961e-16	chr11	2629558	2721224	-,+	ENSG00000269821,ENSG00000053918	antisense,protein_coding;KNOWN,KNOWN	KCNQ1OT1,KCNQ1
chr11	2685000	2710000	95	113	1508	66	1442	35	768	803	705	38	28	1436	6	0.04	0.51	4.61476e-19	2.15886e-15	4.31773e-16	113	0.03	4.33522e-19	7.85028e-15	1.82528e-15	28	0.81	0.000545582	4.61476e-19	0.376592	2.15886e-15	0.0869172	4.31773e-16	chr11	2629558	2721224	-,+	ENSG00000269821,ENSG00000053918	antisense,protein_coding;KNOWN,KNOWN	KCNQ1OT1,KCNQ1
chr11	2690000	2715000	96	116	1832	81	1751	38	952	990	842	53	28	1746	5	0.05	0.49	1.8498e-19	9.85189e-16	1.97039e-16	116	0.04	1.78483e-19	5.02756e-15	1.16897e-15	28	0.85	0.000170609	1.8498e-19	0.152887	9.85189e-16	0.0352862	1.97039e-16	chr11	2629558	2721224	-,+	ENSG00000269821,ENSG00000053918	antisense,protein_coding;KNOWN,KNOWN	KCNQ1OT1,KCNQ1
chr11	2695000	2720000	100	116	2397	105	2292	56	1292	1348	1049	77	28	2285	7	0.05	0.48	1.40458e-19	8.11691e-16	1.62339e-16	116	0.04	1.42265e-19	4.50826e-15	1.04822e-15	26	0.8	0.00308146	1.40458e-19	1	8.11691e-16	0.230799	1.62339e-16	chr11	2629558	2721224	-,+	ENSG00000269821,ENSG00000053918	antisense,protein_coding;KNOWN,KNOWN	KCNQ1OT1,KCNQ1
chr11	2700000	2725000	86	115	1964	96	1868	50	1072	1122	842	69	27	1855	13	0.06	0.5	2.88659e-19	1.46681e-15	2.93362e-16	114	0.05	3.81301e-19	7.85028e-15	1.82528e-15	30	0.68	0.0653676	2.88659e-19	1	1.46681e-15	0.230799	2.93362e-16	chr11	2629558	2721224	-,+	ENSG00000269821,ENSG00000053918	antisense,protein_coding;KNOWN,KNOWN	KCNQ1OT1,KCNQ1
chr11	2700000	2725000	86	115	1964	96	1868	50	1072	1122	842	69	27	1855	13	0.06	0.5	2.88659e-19	1.46681e-15	2.93362e-16	114	0.05	3.81301e-19	7.85028e-15	1.82528e-15	30	0.68	0.0653676	2.88659e-19	1	1.46681e-15	0.230799	2.93362e-16	chr11	2721225	2792585	+	ENSG00000053918	protein_coding;KNOWN	KCNQ1
chr11	2705000	2730000	84	113	1783	90	1693	45	963	1008	775	58	32	1674	19	0.06	0.5	5.22335e-19	2.36838e-15	4.73678e-16	112	0.05	6.97959e-19	1.10589e-14	2.57133e-15	37	0.61	0.187444	5.22335e-19	1	2.36838e-15	0.230799	4.73678e-16	chr11	2629558	2721224	-,+	ENSG00000269821,ENSG00000053918	antisense,protein_coding;KNOWN,KNOWN	KCNQ1OT1,KCNQ1
chr11	2705000	2730000	84	113	1783	90	1693	45	963	1008	775	58	32	1674	19	0.06	0.5	5.22335e-19	2.36838e-15	4.73678e-16	112	0.05	6.97959e-19	1.10589e-14	2.57133e-15	37	0.61	0.187444	5.22335e-19	1	2.36838e-15	0.230799	4.73678e-16	chr11	2721225	2792585	+	ENSG00000053918	protein_coding;KNOWN	KCNQ1
chr11	2710000	2735000	66	105	1346	71	1275	36	738	774	572	44	27	1258	17	0.06	0.5	5.05173e-18	1.9088e-14	3.81762e-15	104	0.04	6.83047e-18	6.84105e-14	1.59062e-14	33	0.59	0.218011	5.05173e-18	1	1.9088e-14	0.230799	3.81762e-15	chr11	2629558	2721224	-,+	ENSG00000269821,ENSG00000053918	antisense,protein_coding;KNOWN,KNOWN	KCNQ1OT1,KCNQ1
chr11	2710000	2735000	66	105	1346	71	1275	36	738	774	572	44	27	1258	17	0.06	0.5	5.05173e-18	1.9088e-14	3.81762e-15	104	0.04	6.83047e-18	6.84105e-14	1.59062e-14	33	0.59	0.218011	5.05173e-18	1	1.9088e-14	0.230799	3.81762e-15	chr11	2721225	2792585	+	ENSG00000053918	protein_coding;KNOWN	KCNQ1
chr11	2715000	2740000	47	93	893	58	835	33	498	531	362	26	32	818	17	0.08	0.55	4.36194e-16	1.3118e-12	2.62362e-13	90	0.04	8.66553e-16	5.10892e-12	1.18788e-12	36	0.62	0.07688	4.36194e-16	1	1.3118e-12	0.230799	2.62362e-13	chr11	2629558	2721224	-,+	ENSG00000269821,ENSG00000053918	antisense,protein_coding;KNOWN,KNOWN	KCNQ1OT1,KCNQ1
chr11	2715000	2740000	47	93	893	58	835	33	498	531	362	26	32	818	17	0.08	0.55	4.36194e-16	1.3118e-12	2.62362e-13	90	0.04	8.66553e-16	5.10892e-12	1.18788e-12	36	0.62	0.07688	4.36194e-16	1	1.3118e-12	0.230799	2.62362e-13	chr11	2721225	2792585	+	ENSG00000053918	protein_coding;KNOWN	KCNQ1
chr11	2730000	2755000	31	30	42	36	6	21	2	23	19	1	35	0	6	0.87	0.54	0.000161016	0.127226	0.0254452	1	1	1	1	0.232512	29	0.86	0.000238787	0.000161016	0.203283	0.127226	0.0469176	0.0254452	chr11	2721225	2792585	+	ENSG00000053918	protein_coding;KNOWN	KCNQ1
chr11	2735000	2760000	35	32	50	43	7	26	3	29	21	2	41	0	7	0.87	0.6	4.3448e-05	0.0403891	0.00807784	2	1	0.345779	1	0.232512	30	0.86	9.42767e-05	4.3448e-05	0.0940539	0.0403891	0.0217076	0.00807784	chr11	2721225	2792585	+	ENSG00000053918	protein_coding;KNOWN	KCNQ1
chr11	2740000	2765000	34	30	47	40	7	24	3	27	20	2	38	0	7	0.86	0.58	0.000104609	0.0885944	0.0177189	2	1	0.345779	1	0.232512	28	0.85	0.000230986	0.000104609	0.1973	0.0885944	0.0455367	0.0177189	chr11	2721225	2792585	+	ENSG00000053918	protein_coding;KNOWN	KCNQ1
chr11	2745000	2770000	33	27	45	38	7	21	3	24	21	2	36	0	7	0.85	0.54	0.000312121	0.224382	0.0448765	2	1	0.345779	1	0.232512	25	0.84	0.000651133	0.000312121	0.421003	0.224382	0.0971671	0.0448765	chr11	2721225	2792585	+	ENSG00000053918	protein_coding;KNOWN	KCNQ1
chr11	2750000	2775000	38	29	53	45	8	26	5	31	22	3	42	0	8	0.87	0.61	0.000226064	0.170401	0.0340802	3	1	0.148915	1	0.232512	26	0.85	0.000625052	0.000226064	0.410757	0.170401	0.0948025	0.0340802	chr11	2721225	2792585	+	ENSG00000053918	protein_coding;KNOWN	KCNQ1
chr11	2755000	2780000	28	28	42	36	6	21	3	24	18	2	34	0	6	0.89	0.59	0.000136097	0.11142	0.0222841	2	1	0.345779	1	0.232512	26	0.88	0.000311381	0.000136097	0.248516	0.11142	0.0573574	0.0222841	chr11	2721225	2792585	+	ENSG00000053918	protein_coding;KNOWN	KCNQ1
chr11	2760000	2785000	29	27	42	35	7	20	2	22	20	2	33	0	7	0.91	0.58	0.000142441	0.115332	0.0230665	2	1	0.345779	1	0.232512	25	0.9	0.000333366	0.000142441	0.260367	0.115332	0.0600926	0.0230665	chr11	2721225	2792585	+	ENSG00000053918	protein_coding;KNOWN	KCNQ1
chr11	2770000	2795000	33	32	51	40	11	25	5	30	21	3	37	2	9	0.84	0.62	0.000546038	0.346087	0.0692177	5	0.6	0.765594	1	0.232512	28	0.87	0.000728763	0.000546038	0.456183	0.346087	0.105287	0.0692177	chr11	2792586	2792807	+,+	ENSG00000236041,ENSG00000053918	pseudogene,protein_coding;KNOWN,KNOWN	AC013791.2,KCNQ1
chr11	2770000	2795000	33	32	51	40	11	25	5	30	21	3	37	2	9	0.84	0.62	0.000546038	0.346087	0.0692177	5	0.6	0.765594	1	0.232512	28	0.87	0.000728763	0.000546038	0.456183	0.346087	0.105287	0.0692177	chr11	2792808	2861364	+	ENSG00000053918	protein_coding;KNOWN	KCNQ1
chr11	2770000	2795000	33	32	51	40	11	25	5	30	21	3	37	2	9	0.84	0.62	0.000546038	0.346087	0.0692177	5	0.6	0.765594	1	0.232512	28	0.87	0.000728763	0.000546038	0.456183	0.346087	0.105287	0.0692177	chr11	2721225	2792585	+	ENSG00000053918	protein_coding;KNOWN	KCNQ1
chr11	2775000	2800000	30	39	91	59	32	31	24	55	36	2	57	2	30	0.83	0.56	0.000206173	0.156609	0.0313219	4	0.5	1	1	0.232512	37	0.86	0.000195511	0.000206173	0.169838	0.156609	0.0391985	0.0313219	chr11	2792586	2792807	+,+	ENSG00000236041,ENSG00000053918	pseudogene,protein_coding;KNOWN,KNOWN	AC013791.2,KCNQ1
chr11	2775000	2800000	30	39	91	59	32	31	24	55	36	2	57	2	30	0.83	0.56	0.000206173	0.156609	0.0313219	4	0.5	1	1	0.232512	37	0.86	0.000195511	0.000206173	0.169838	0.156609	0.0391985	0.0313219	chr11	2792808	2861364	+	ENSG00000053918	protein_coding;KNOWN	KCNQ1
chr11	2775000	2800000	30	39	91	59	32	31	24	55	36	2	57	2	30	0.83	0.56	0.000206173	0.156609	0.0313219	4	0.5	1	1	0.232512	37	0.86	0.000195511	0.000206173	0.169838	0.156609	0.0391985	0.0313219	chr11	2721225	2792585	+	ENSG00000053918	protein_coding;KNOWN	KCNQ1
chr11	2780000	2805000	30	37	91	58	33	30	25	55	36	2	56	2	31	0.8	0.53	0.000329474	0.233423	0.0466847	4	0.5	1	1	0.232512	34	0.84	0.000433098	0.000329474	0.315131	0.233423	0.0727321	0.0466847	chr11	2792586	2792807	+,+	ENSG00000236041,ENSG00000053918	pseudogene,protein_coding;KNOWN,KNOWN	AC013791.2,KCNQ1
chr11	2780000	2805000	30	37	91	58	33	30	25	55	36	2	56	2	31	0.8	0.53	0.000329474	0.233423	0.0466847	4	0.5	1	1	0.232512	34	0.84	0.000433098	0.000329474	0.315131	0.233423	0.0727321	0.0466847	chr11	2792808	2861364	+	ENSG00000053918	protein_coding;KNOWN	KCNQ1
chr11	2780000	2805000	30	37	91	58	33	30	25	55	36	2	56	2	31	0.8	0.53	0.000329474	0.233423	0.0466847	4	0.5	1	1	0.232512	34	0.84	0.000433098	0.000329474	0.315131	0.233423	0.0727321	0.0466847	chr11	2721225	2792585	+	ENSG00000053918	protein_coding;KNOWN	KCNQ1
chr11	2790000	2815000	31	36	92	60	32	28	27	55	37	1	59	0	32	0.82	0.45	0.000517951	0.331865	0.0663733	1	1	1	1	0.232512	35	0.81	0.000725609	0.000517951	0.455324	0.331865	0.105088	0.0663733	chr11	2792586	2792807	+,+	ENSG00000236041,ENSG00000053918	pseudogene,protein_coding;KNOWN,KNOWN	AC013791.2,KCNQ1
chr11	2790000	2815000	31	36	92	60	32	28	27	55	37	1	59	0	32	0.82	0.45	0.000517951	0.331865	0.0663733	1	1	1	1	0.232512	35	0.81	0.000725609	0.000517951	0.455324	0.331865	0.105088	0.0663733	chr11	2792808	2861364	+	ENSG00000053918	protein_coding;KNOWN	KCNQ1
chr11	2790000	2815000	31	36	92	60	32	28	27	55	37	1	59	0	32	0.82	0.45	0.000517951	0.331865	0.0663733	1	1	1	1	0.232512	35	0.81	0.000725609	0.000517951	0.455324	0.331865	0.105088	0.0663733	chr11	2721225	2792585	+	ENSG00000053918	protein_coding;KNOWN	KCNQ1
chr11	2795000	2820000	34	46	108	72	36	32	30	62	46	0	72	0	36	0.8	0.43	0.000115962	0.097093	0.0194187	0	NA	NA	NA	NA	46	0.8	0.000115962	0.000115962	0.111991	0.097093	0.0258475	0.0194187	chr11	2792808	2861364	+	ENSG00000053918	protein_coding;KNOWN	KCNQ1
chr11	2800000	2825000	33	45	63	50	13	26	10	36	27	0	50	0	13	0.81	0.52	0.000150047	0.119871	0.0239743	0	NA	NA	NA	NA	45	0.81	0.000150047	0.000150047	0.138845	0.119871	0.0320453	0.0239743	chr11	2792808	2861364	+	ENSG00000053918	protein_coding;KNOWN	KCNQ1
chr11	2805000	2830000	36	47	65	54	11	31	9	40	25	0	54	0	11	0.81	0.59	1.37183e-05	0.01399	0.00279801	0	NA	NA	NA	NA	47	0.81	1.37183e-05	1.37183e-05	0.0176949	0.01399	0.00408396	0.00279801	chr11	2792808	2861364	+	ENSG00000053918	protein_coding;KNOWN	KCNQ1
chr11	2810000	2835000	36	41	58	50	8	31	7	38	20	0	50	0	8	0.85	0.62	5.45401e-06	0.00595344	0.00119069	0	NA	NA	NA	NA	41	0.85	5.45401e-06	5.45401e-06	0.00765345	0.00595344	0.00176641	0.00119069	chr11	2792808	2861364	+	ENSG00000053918	protein_coding;KNOWN	KCNQ1
chr11	2815000	2840000	35	44	60	51	9	29	7	36	24	0	51	0	9	0.86	0.56	5.2766e-06	0.00578119	0.00115624	0	NA	NA	NA	NA	44	0.86	5.2766e-06	5.2766e-06	0.0074454	0.00578119	0.00171839	0.00115624	chr11	2792808	2861364	+	ENSG00000053918	protein_coding;KNOWN	KCNQ1
chr11	2820000	2845000	28	28	38	33	5	22	4	26	12	0	33	0	5	0.88	0.69	3.26508e-05	0.0308428	0.00616859	0	NA	NA	NA	NA	28	0.88	3.26508e-05	3.26508e-05	0.0368975	0.0308428	0.00851593	0.00616859	chr11	2792808	2861364	+	ENSG00000053918	protein_coding;KNOWN	KCNQ1
chr11	2825000	2850000	27	27	38	32	6	17	4	21	17	0	32	0	6	0.91	0.53	1.91657e-05	0.0188916	0.00377834	0	NA	NA	NA	NA	27	0.91	1.91657e-05	1.91657e-05	0.0233087	0.0188916	0.00537964	0.00377834	chr11	2792808	2861364	+	ENSG00000053918	protein_coding;KNOWN	KCNQ1
chr11	2830000	2855000	29	25	44	35	9	14	5	19	25	0	35	0	9	0.86	0.42	9.25223e-05	0.0804382	0.0160877	0	NA	NA	NA	NA	25	0.86	9.25223e-05	9.25223e-05	0.0926656	0.0804382	0.0213872	0.0160877	chr11	2792808	2861364	+	ENSG00000053918	protein_coding;KNOWN	KCNQ1
chr11	2835000	2860000	34	31	50	39	11	15	4	19	31	0	39	0	11	0.87	0.39	5.51879e-05	0.050513	0.0101026	0	NA	NA	NA	NA	31	0.87	5.51879e-05	5.51879e-05	0.0599775	0.050513	0.0138428	0.0101026	chr11	2792808	2861364	+	ENSG00000053918	protein_coding;KNOWN	KCNQ1
chr11	2840000	2865000	34	32	46	36	10	17	3	20	26	0	36	0	10	0.85	0.46	7.18438e-05	0.0635859	0.0127172	0	NA	NA	NA	NA	32	0.85	7.18438e-05	7.18438e-05	0.0739861	0.0635859	0.0170759	0.0127172	chr11	2792808	2861364	+	ENSG00000053918	protein_coding;KNOWN	KCNQ1
chr11	2840000	2865000	34	32	46	36	10	17	3	20	26	0	36	0	10	0.85	0.46	7.18438e-05	0.0635859	0.0127172	0	NA	NA	NA	NA	32	0.85	7.18438e-05	7.18438e-05	0.0739861	0.0635859	0.0170759	0.0127172	chr11	2861365	2870339	-,+	ENSG00000229414,ENSG00000053918	antisense,protein_coding;NOVEL,KNOWN	KCNQ1-AS1,KCNQ1
chr11	2845000	2870000	45	48	109	87	22	46	8	54	55	0	87	0	22	0.82	0.53	2.48396e-06	0.00278359	0.000556719	0	NA	NA	NA	NA	48	0.82	2.48396e-06	2.48396e-06	0.0036251	0.00278359	0.00083667	0.000556719	chr11	2792808	2861364	+	ENSG00000053918	protein_coding;KNOWN	KCNQ1
chr11	2845000	2870000	45	48	109	87	22	46	8	54	55	0	87	0	22	0.82	0.53	2.48396e-06	0.00278359	0.000556719	0	NA	NA	NA	NA	48	0.82	2.48396e-06	2.48396e-06	0.0036251	0.00278359	0.00083667	0.000556719	chr11	2861365	2870339	-,+	ENSG00000229414,ENSG00000053918	antisense,protein_coding;NOVEL,KNOWN	KCNQ1-AS1,KCNQ1
chr11	2850000	2875000	41	56	179	139	40	80	14	94	85	0	139	0	40	0.79	0.47	6.44735e-06	0.006935	0.001387	0	NA	NA	NA	NA	56	0.79	6.44735e-06	6.44735e-06	0.00899793	0.006935	0.00207672	0.001387	chr11	2870340	2882798	-	ENSG00000229414	antisense;NOVEL	KCNQ1-AS1
chr11	2850000	2875000	41	56	179	139	40	80	14	94	85	0	139	0	40	0.79	0.47	6.44735e-06	0.006935	0.001387	0	NA	NA	NA	NA	56	0.79	6.44735e-06	6.44735e-06	0.00899793	0.006935	0.00207672	0.001387	chr11	2792808	2861364	+	ENSG00000053918	protein_coding;KNOWN	KCNQ1
chr11	2850000	2875000	41	56	179	139	40	80	14	94	85	0	139	0	40	0.79	0.47	6.44735e-06	0.006935	0.001387	0	NA	NA	NA	NA	56	0.79	6.44735e-06	6.44735e-06	0.00899793	0.006935	0.00207672	0.001387	chr11	2861365	2870339	-,+	ENSG00000229414,ENSG00000053918	antisense,protein_coding;NOVEL,KNOWN	KCNQ1-AS1,KCNQ1
chr11	2855000	2880000	33	52	165	128	37	76	13	89	76	0	128	0	37	0.79	0.51	1.50422e-05	0.0151825	0.00303652	0	NA	NA	NA	NA	52	0.79	1.50422e-05	1.50422e-05	0.0192085	0.0151825	0.00443332	0.00303652	chr11	2870340	2882798	-	ENSG00000229414	antisense;NOVEL	KCNQ1-AS1
chr11	2855000	2880000	33	52	165	128	37	76	13	89	76	0	128	0	37	0.79	0.51	1.50422e-05	0.0151825	0.00303652	0	NA	NA	NA	NA	52	0.79	1.50422e-05	1.50422e-05	0.0192085	0.0151825	0.00443332	0.00303652	chr11	2792808	2861364	+	ENSG00000053918	protein_coding;KNOWN	KCNQ1
chr11	2855000	2880000	33	52	165	128	37	76	13	89	76	0	128	0	37	0.79	0.51	1.50422e-05	0.0151825	0.00303652	0	NA	NA	NA	NA	52	0.79	1.50422e-05	1.50422e-05	0.0192085	0.0151825	0.00443332	0.00303652	chr11	2861365	2870339	-,+	ENSG00000229414,ENSG00000053918	antisense,protein_coding;NOVEL,KNOWN	KCNQ1-AS1,KCNQ1
chr11	2860000	2885000	24	44	155	120	35	73	13	86	69	0	120	1	34	0.79	0.54	3.7429e-05	0.0350198	0.00700398	1	0	1	1	0.232512	44	0.8	2.61218e-05	3.7429e-05	0.0301872	0.0350198	0.00696718	0.00700398	chr11	2870340	2882798	-	ENSG00000229414	antisense;NOVEL	KCNQ1-AS1
chr11	2860000	2885000	24	44	155	120	35	73	13	86	69	0	120	1	34	0.79	0.54	3.7429e-05	0.0350198	0.00700398	1	0	1	1	0.232512	44	0.8	2.61218e-05	3.7429e-05	0.0301872	0.0350198	0.00696718	0.00700398	chr11	2792808	2861364	+	ENSG00000053918	protein_coding;KNOWN	KCNQ1
chr11	2860000	2885000	24	44	155	120	35	73	13	86	69	0	120	1	34	0.79	0.54	3.7429e-05	0.0350198	0.00700398	1	0	1	1	0.232512	44	0.8	2.61218e-05	3.7429e-05	0.0301872	0.0350198	0.00696718	0.00700398	chr11	2861365	2870339	-,+	ENSG00000229414,ENSG00000053918	antisense,protein_coding;NOVEL,KNOWN	KCNQ1-AS1,KCNQ1
chr11	2865000	2890000	19	41	150	116	34	70	13	83	67	1	115	1	33	0.8	0.53	5.68671e-05	0.0517287	0.0103458	2	0.5	1	1	0.232512	40	0.8	5.68671e-05	5.68671e-05	0.0615406	0.0517287	0.0142035	0.0103458	chr11	2870340	2882798	-	ENSG00000229414	antisense;NOVEL	KCNQ1-AS1
chr11	2865000	2890000	19	41	150	116	34	70	13	83	67	1	115	1	33	0.8	0.53	5.68671e-05	0.0517287	0.0103458	2	0.5	1	1	0.232512	40	0.8	5.68671e-05	5.68671e-05	0.0615406	0.0517287	0.0142035	0.0103458	chr11	2861365	2870339	-,+	ENSG00000229414,ENSG00000053918	antisense,protein_coding;NOVEL,KNOWN	KCNQ1-AS1,KCNQ1
chr11	18360000	18385000	86	110	1988	1055	933	481	475	956	1032	1	1054	0	933	0.56	0.46	0.000870429	0.474189	0.0948382	1	1	1	1	0.232512	110	0.56	0.00101403	0.000870429	0.567932	0.474189	0.131078	0.0948382	chr11	18343842	18388591	+	ENSG00000110768	protein_coding;KNOWN	GTF2H1
chr11	60900000	60925000	134	91	1942	898	1044	488	502	990	952	896	2	1042	2	0.42	0.55	0.000870246	0.474189	0.0948382	91	0.42	0.000960794	0.966567	0.224738	4	0.5	1	0.000870246	1	0.474189	0.230799	0.0948382	chr11	60897728	60929089	-	ENSG00000167987	protein_coding;KNOWN	VPS37C
chr11	111580000	111605000	86	123	1626	758	868	434	404	838	788	331	427	302	566	0.46	0.52	0.02004	0.98707	0.197415	112	0.51	0.176089	1	0.232512	108	0.43	0.000379353	0.02004	0.286642	0.98707	0.0661567	0.197415	chr11	111597632	111601577	-,+	ENSG00000137713,ENSG00000170145	protein_coding,protein_coding;KNOWN,KNOWN	PPP2R1B,SIK2
chr11	111580000	111605000	86	123	1626	758	868	434	404	838	788	331	427	302	566	0.46	0.52	0.02004	0.98707	0.197415	112	0.51	0.176089	1	0.232512	108	0.43	0.000379353	0.02004	0.286642	0.98707	0.0661567	0.197415	chr11	111554149	111597631	+	ENSG00000170145	protein_coding;KNOWN	SIK2
chr11	111580000	111605000	86	123	1626	758	868	434	404	838	788	331	427	302	566	0.46	0.52	0.02004	0.98707	0.197415	112	0.51	0.176089	1	0.232512	108	0.43	0.000379353	0.02004	0.286642	0.98707	0.0661567	0.197415	chr11	111601578	111637151	-	ENSG00000137713	protein_coding;KNOWN	PPP2R1B
chr11	111590000	111615000	89	131	2118	1009	1109	587	538	1125	993	611	398	581	528	0.48	0.55	0.0827719	0.98707	0.197415	127	0.54	0.509767	1	0.232512	105	0.43	0.000460035	0.0827719	0.33003	0.98707	0.0761707	0.197415	chr11	111597632	111601577	-,+	ENSG00000137713,ENSG00000170145	protein_coding,protein_coding;KNOWN,KNOWN	PPP2R1B,SIK2
chr11	111590000	111615000	89	131	2118	1009	1109	587	538	1125	993	611	398	581	528	0.48	0.55	0.0827719	0.98707	0.197415	127	0.54	0.509767	1	0.232512	105	0.43	0.000460035	0.0827719	0.33003	0.98707	0.0761707	0.197415	chr11	111554149	111597631	+	ENSG00000170145	protein_coding;KNOWN	SIK2
chr11	111590000	111615000	89	131	2118	1009	1109	587	538	1125	993	611	398	581	528	0.48	0.55	0.0827719	0.98707	0.197415	127	0.54	0.509767	1	0.232512	105	0.43	0.000460035	0.0827719	0.33003	0.98707	0.0761707	0.197415	chr11	111601578	111637151	-	ENSG00000137713	protein_coding;KNOWN	PPP2R1B
chr11	124470000	124495000	21	122	2432	1125	1307	531	753	1284	1148	5	1120	3	1304	0.44	0.53	0.000428486	0.286361	0.0572723	8	0.62	0.529651	1	0.232512	122	0.43	0.000441235	0.000428486	0.319233	0.286361	0.0736787	0.0572723	chr11	124471480	124472134	+	ENSG00000255341	pseudogene;KNOWN	OR8Q1P
chr11	124470000	124495000	21	122	2432	1125	1307	531	753	1284	1148	5	1120	3	1304	0.44	0.53	0.000428486	0.286361	0.0572723	8	0.62	0.529651	1	0.232512	122	0.43	0.000441235	0.000428486	0.319233	0.286361	0.0736787	0.0572723	chr11	124481386	124490252	+	ENSG00000154143	protein_coding;KNOWN	PANX3
chr11	124470000	124495000	21	122	2432	1125	1307	531	753	1284	1148	5	1120	3	1304	0.44	0.53	0.000428486	0.286361	0.0572723	8	0.62	0.529651	1	0.232512	122	0.43	0.000441235	0.000428486	0.319233	0.286361	0.0736787	0.0572723	chr11	124492732	124503008	+	ENSG00000154144	protein_coding;KNOWN	TBRG1
chr11	131040000	131065000	112	135	5570	2493	3077	1126	1646	2772	2798	2302	191	2858	219	0.43	0.52	0.000627162	0.380329	0.076066	131	0.43	0.00130093	1	0.232512	99	0.46	0.122984	0.000627162	1	0.380329	0.230799	0.076066	chr11	131056917	131059648	+	ENSG00000236129	lincRNA;NOVEL	AP002856.4
chr11	131045000	131070000	127	138	5785	2591	3194	1172	1704	2876	2909	2300	291	2849	345	0.44	0.51	0.000563855	0.354332	0.0708666	131	0.43	0.0014614	1	0.232512	109	0.47	0.0511775	0.000563855	1	0.354332	0.230799	0.0708666	chr11	131056917	131059648	+	ENSG00000236129	lincRNA;NOVEL	AP002856.4
chr12	2020000	2045000	33	46	81	25	56	16	33	49	32	1	24	30	26	0.29	0.52	0.00814875	0.98707	0.197415	21	0.05	0.000107676	0.188258	0.0437722	30	0.45	0.702229	0.00814875	1	0.98707	0.230799	0.197415	chr12	2027117	2028002	+,-	ENSG00000256706,ENSG00000151062	antisense,protein_coding;NOVEL,KNOWN	RP5-1096D14.3,CACNA2D4
chr12	2020000	2045000	33	46	81	25	56	16	33	49	32	1	24	30	26	0.29	0.52	0.00814875	0.98707	0.197415	21	0.05	0.000107676	0.188258	0.0437722	30	0.45	0.702229	0.00814875	1	0.98707	0.230799	0.197415	chr12	2038368	2045740	-	ENSG00000235049	lincRNA;NOVEL	RP5-1096D14.2
chr12	2020000	2045000	33	46	81	25	56	16	33	49	32	1	24	30	26	0.29	0.52	0.00814875	0.98707	0.197415	21	0.05	0.000107676	0.188258	0.0437722	30	0.45	0.702229	0.00814875	1	0.98707	0.230799	0.197415	chr12	2028003	2032033	+	ENSG00000256706	antisense;NOVEL	RP5-1096D14.3
chr12	2020000	2045000	33	46	81	25	56	16	33	49	32	1	24	30	26	0.29	0.52	0.00814875	0.98707	0.197415	21	0.05	0.000107676	0.188258	0.0437722	30	0.45	0.702229	0.00814875	1	0.98707	0.230799	0.197415	chr12	1945919	2027116	-	ENSG00000151062	protein_coding;KNOWN	CACNA2D4
chr12	25260000	25285000	45	88	1138	631	507	286	297	583	555	6	625	3	504	0.56	0.54	0.000794871	0.445376	0.0890754	8	0.69	0.298618	1	0.232512	88	0.56	0.000918891	0.000794871	0.533485	0.445376	0.123128	0.0890754	chr12	25253915	25261268	+	ENSG00000118308	protein_coding;KNOWN	LRMP
chr12	25260000	25285000	45	88	1138	631	507	286	297	583	555	6	625	3	504	0.56	0.54	0.000794871	0.445376	0.0890754	8	0.69	0.298618	1	0.232512	88	0.56	0.000918891	0.000794871	0.533485	0.445376	0.123128	0.0890754	chr12	25261354	25348096	-	ENSG00000118307	protein_coding;KNOWN	CASC1
chr12	31585000	31610000	98	117	2327	1060	1267	450	790	1240	1087	1060	0	1264	3	0.43	0.53	0.000135607	0.111328	0.0222656	117	0.43	0.000161478	0.271106	0.0630354	2	0	0.371093	0.000135607	1	0.111328	0.230799	0.0222656	chr12	31603104	31603207	+,-	ENSG00000239033,ENSG00000170456	snoRNA,protein_coding;NOVEL,KNOWN	snoU13,DENND5B
chr12	31585000	31610000	98	117	2327	1060	1267	450	790	1240	1087	1060	0	1264	3	0.43	0.53	0.000135607	0.111328	0.0222656	117	0.43	0.000161478	0.271106	0.0630354	2	0	0.371093	0.000135607	1	0.111328	0.230799	0.0222656	chr12	31603208	31617995	-	ENSG00000170456	protein_coding;KNOWN	DENND5B
chr12	31585000	31610000	98	117	2327	1060	1267	450	790	1240	1087	1060	0	1264	3	0.43	0.53	0.000135607	0.111328	0.0222656	117	0.43	0.000161478	0.271106	0.0630354	2	0	0.371093	0.000135607	1	0.111328	0.230799	0.0222656	chr12	31549436	31603103	-	ENSG00000170456	protein_coding;KNOWN	DENND5B
chr12	120235000	120260000	76	105	584	250	334	124	190	314	270	250	0	333	1	0.42	0.53	0.000200459	0.153455	0.030691	105	0.42	0.000206907	0.329899	0.0767053	1	0	1	0.000200459	1	0.153455	0.230799	0.030691	chr12	120151530	120315095	-	ENSG00000122966	protein_coding;KNOWN	CIT
chr12	120630000	120655000	60	125	2396	1323	1073	772	605	1377	1019	1172	151	916	157	0.55	0.57	0.000935361	0.489651	0.0979305	122	0.57	0.000421126	0.583395	0.135646	79	0.5	0.989461	0.000935361	1	0.489651	0.230799	0.0979305	chr12	120639094	120648249	+	ENSG00000255857	antisense;NOVEL	PXN-AS1
chr12	120630000	120655000	60	125	2396	1323	1073	772	605	1377	1019	1172	151	916	157	0.55	0.57	0.000935361	0.489651	0.0979305	122	0.57	0.000421126	0.583395	0.135646	79	0.5	0.989461	0.000935361	1	0.489651	0.230799	0.0979305	chr12	120648250	120650941	+,-	ENSG00000255857,ENSG00000089159	antisense,protein_coding;NOVEL,KNOWN	PXN-AS1,PXN
chr12	120630000	120655000	60	125	2396	1323	1073	772	605	1377	1019	1172	151	916	157	0.55	0.57	0.000935361	0.489651	0.0979305	122	0.57	0.000421126	0.583395	0.135646	79	0.5	0.989461	0.000935361	1	0.489651	0.230799	0.0979305	chr12	120609931	120632513	-	ENSG00000089154	protein_coding;KNOWN	GCN1L1
chr12	120630000	120655000	60	125	2396	1323	1073	772	605	1377	1019	1172	151	916	157	0.55	0.57	0.000935361	0.489651	0.0979305	122	0.57	0.000421126	0.583395	0.135646	79	0.5	0.989461	0.000935361	1	0.489651	0.230799	0.0979305	chr12	120634489	120639038	-	ENSG00000089157	protein_coding;KNOWN	RPLP0
chr12	120630000	120655000	60	125	2396	1323	1073	772	605	1377	1019	1172	151	916	157	0.55	0.57	0.000935361	0.489651	0.0979305	122	0.57	0.000421126	0.583395	0.135646	79	0.5	0.989461	0.000935361	1	0.489651	0.230799	0.0979305	chr12	120650942	120685262	-	ENSG00000089159	protein_coding;KNOWN	PXN
chr12	121960000	121985000	54	113	959	428	531	254	270	524	435	424	4	529	2	0.39	0.56	0.000806048	0.448229	0.0896462	113	0.39	0.000458859	0.615487	0.143108	6	0.67	0.484018	0.000806048	1	0.448229	0.230799	0.0896462	chr12	121868390	122018696	-	ENSG00000089094	protein_coding;KNOWN	KDM2B
chr12	124105000	124130000	94	105	8265	4139	4126	1796	2357	4153	4112	3536	603	3696	430	0.48	0.48	0.582978	1	0.200001	100	0.49	0.105633	1	0.232512	93	0.58	0.000416239	0.582978	0.307241	1	0.070911	0.200001	chr12	124104953	124105488	+,-	ENSG00000111364,ENSG00000111361	protein_coding,protein_coding;KNOWN,KNOWN	DDX55,EIF2B1
chr12	124105000	124130000	94	105	8265	4139	4126	1796	2357	4153	4112	3536	603	3696	430	0.48	0.48	0.582978	1	0.200001	100	0.49	0.105633	1	0.232512	93	0.58	0.000416239	0.582978	0.307241	1	0.070911	0.200001	chr12	124105489	124118313	-	ENSG00000111361	protein_coding;KNOWN	EIF2B1
chr12	124105000	124130000	94	105	8265	4139	4126	1796	2357	4153	4112	3536	603	3696	430	0.48	0.48	0.582978	1	0.200001	100	0.49	0.105633	1	0.232512	93	0.58	0.000416239	0.582978	0.307241	1	0.070911	0.200001	chr12	124118375	124147153	+	ENSG00000111358	protein_coding;KNOWN	GTF2H3
chr13	24620000	24645000	78	48	125	40	85	17	48	65	60	0	40	0	85	0.34	0.46	0.00039545	0.269165	0.0538332	0	NA	NA	NA	NA	48	0.34	0.00039545	0.00039545	0.296176	0.269165	0.0683571	0.0538332	chr13	24609167	24696203	+	ENSG00000182957	protein_coding;KNOWN	SPATA13
chr13	24625000	24650000	64	42	99	31	68	13	36	49	50	0	31	0	68	0.35	0.45	0.000741402	0.428119	0.0856241	0	NA	NA	NA	NA	42	0.35	0.000741402	0.000741402	0.462189	0.428119	0.106673	0.0856241	chr13	24609167	24696203	+	ENSG00000182957	protein_coding;KNOWN	SPATA13
chr13	39895000	39920000	15	32	78	56	22	31	10	41	37	56	0	22	0	0.75	0.45	0.000414204	0.278712	0.0557426	32	0.75	0.000414204	0.576959	0.13415	0	NA	NA	0.000414204	NA	0.278712	NA	0.0557426	chr13	39917029	40021251	-	ENSG00000183722	protein_coding;KNOWN	LHFP
chr13	41145000	41170000	52	95	459	276	183	126	103	229	230	274	2	182	1	0.59	0.53	0.000312145	0.224382	0.0448765	95	0.59	0.000319286	0.473353	0.11006	3	0.67	0.77283	0.000312145	1	0.224382	0.230799	0.0448765	chr13	41129804	41192874	-	ENSG00000150907	protein_coding;KNOWN	FOXO1
chr13	48860000	48885000	69	86	784	356	428	217	172	389	395	100	256	86	342	0.44	0.48	0.0114345	0.98707	0.197415	68	0.52	0.391207	1	0.232512	71	0.42	0.000648949	0.0114345	0.421003	0.98707	0.0971671	0.197415	chr13	48870649	48877797	-	ENSG00000231473	processed_transcript;NOVEL	LINC00441
chr13	48860000	48885000	69	86	784	356	428	217	172	389	395	100	256	86	342	0.44	0.48	0.0114345	0.98707	0.197415	68	0.52	0.391207	1	0.232512	71	0.42	0.000648949	0.0114345	0.421003	0.98707	0.0971671	0.197415	chr13	48877887	48890998	+	ENSG00000139687	protein_coding;KNOWN	RB1
chr13	48885000	48910000	73	80	457	282	175	167	85	252	205	0	282	8	167	0.59	0.59	5.71568e-05	0.0518322	0.0103665	6	0	0.0262683	1	0.232512	79	0.61	2.51958e-05	5.71568e-05	0.0292495	0.0518322	0.00675077	0.0103665	chr13	48890999	48894611	-,+	ENSG00000238086,ENSG00000139687	pseudogene,protein_coding;KNOWN,KNOWN	PPP1R26P1,RB1
chr13	48885000	48910000	73	80	457	282	175	167	85	252	205	0	282	8	167	0.59	0.59	5.71568e-05	0.0518322	0.0103665	6	0	0.0262683	1	0.232512	79	0.61	2.51958e-05	5.71568e-05	0.0292495	0.0518322	0.00675077	0.0103665	chr13	48894612	48902219	+	ENSG00000139687	protein_coding;KNOWN	RB1
chr13	48885000	48910000	73	80	457	282	175	167	85	252	205	0	282	8	167	0.59	0.59	5.71568e-05	0.0518322	0.0103665	6	0	0.0262683	1	0.232512	79	0.61	2.51958e-05	5.71568e-05	0.0292495	0.0518322	0.00675077	0.0103665	chr13	48902220	48902700	-,+	ENSG00000177197,ENSG00000139687	pseudogene,protein_coding;KNOWN,KNOWN	PCNPP5,RB1
chr13	48885000	48910000	73	80	457	282	175	167	85	252	205	0	282	8	167	0.59	0.59	5.71568e-05	0.0518322	0.0103665	6	0	0.0262683	1	0.232512	79	0.61	2.51958e-05	5.71568e-05	0.0292495	0.0518322	0.00675077	0.0103665	chr13	48902701	48963706	+	ENSG00000139687	protein_coding;KNOWN	RB1
chr13	48885000	48910000	73	80	457	282	175	167	85	252	205	0	282	8	167	0.59	0.59	5.71568e-05	0.0518322	0.0103665	6	0	0.0262683	1	0.232512	79	0.61	2.51958e-05	5.71568e-05	0.0292495	0.0518322	0.00675077	0.0103665	chr13	48877887	48890998	+	ENSG00000139687	protein_coding;KNOWN	RB1
chr13	48890000	48915000	67	75	364	239	125	144	61	205	159	0	239	8	117	0.64	0.61	1.68693e-06	0.00194211	0.000388423	6	0	0.0262683	1	0.232512	75	0.65	8.30998e-07	1.68693e-06	0.00131008	0.00194211	0.000302365	0.000388423	chr13	48890999	48894611	-,+	ENSG00000238086,ENSG00000139687	pseudogene,protein_coding;KNOWN,KNOWN	PPP1R26P1,RB1
chr13	48890000	48915000	67	75	364	239	125	144	61	205	159	0	239	8	117	0.64	0.61	1.68693e-06	0.00194211	0.000388423	6	0	0.0262683	1	0.232512	75	0.65	8.30998e-07	1.68693e-06	0.00131008	0.00194211	0.000302365	0.000388423	chr13	48894612	48902219	+	ENSG00000139687	protein_coding;KNOWN	RB1
chr13	48890000	48915000	67	75	364	239	125	144	61	205	159	0	239	8	117	0.64	0.61	1.68693e-06	0.00194211	0.000388423	6	0	0.0262683	1	0.232512	75	0.65	8.30998e-07	1.68693e-06	0.00131008	0.00194211	0.000302365	0.000388423	chr13	48902220	48902700	-,+	ENSG00000177197,ENSG00000139687	pseudogene,protein_coding;KNOWN,KNOWN	PCNPP5,RB1
chr13	48890000	48915000	67	75	364	239	125	144	61	205	159	0	239	8	117	0.64	0.61	1.68693e-06	0.00194211	0.000388423	6	0	0.0262683	1	0.232512	75	0.65	8.30998e-07	1.68693e-06	0.00131008	0.00194211	0.000302365	0.000388423	chr13	48902701	48963706	+	ENSG00000139687	protein_coding;KNOWN	RB1
chr13	48890000	48915000	67	75	364	239	125	144	61	205	159	0	239	8	117	0.64	0.61	1.68693e-06	0.00194211	0.000388423	6	0	0.0262683	1	0.232512	75	0.65	8.30998e-07	1.68693e-06	0.00131008	0.00194211	0.000302365	0.000388423	chr13	48877887	48890998	+	ENSG00000139687	protein_coding;KNOWN	RB1
chr13	48895000	48920000	68	76	296	208	88	131	41	172	124	0	208	8	80	0.65	0.63	6.38884e-07	0.000762325	0.000152466	6	0	0.0305448	1	0.232512	74	0.68	2.29199e-07	6.38884e-07	0.000390242	0.000762325	9.00675e-05	0.000152466	chr13	48894612	48902219	+	ENSG00000139687	protein_coding;KNOWN	RB1
chr13	48895000	48920000	68	76	296	208	88	131	41	172	124	0	208	8	80	0.65	0.63	6.38884e-07	0.000762325	0.000152466	6	0	0.0305448	1	0.232512	74	0.68	2.29199e-07	6.38884e-07	0.000390242	0.000762325	9.00675e-05	0.000152466	chr13	48902220	48902700	-,+	ENSG00000177197,ENSG00000139687	pseudogene,protein_coding;KNOWN,KNOWN	PCNPP5,RB1
chr13	48895000	48920000	68	76	296	208	88	131	41	172	124	0	208	8	80	0.65	0.63	6.38884e-07	0.000762325	0.000152466	6	0	0.0305448	1	0.232512	74	0.68	2.29199e-07	6.38884e-07	0.000390242	0.000762325	9.00675e-05	0.000152466	chr13	48902701	48963706	+	ENSG00000139687	protein_coding;KNOWN	RB1
chr13	48900000	48925000	62	77	260	184	76	113	40	153	107	0	184	7	69	0.66	0.64	4.52168e-08	6.52197e-05	1.3044e-05	6	0	0.0262683	1	0.232512	76	0.68	2.02711e-08	4.52168e-08	4.31429e-05	6.52197e-05	9.95734e-06	1.3044e-05	chr13	48894612	48902219	+	ENSG00000139687	protein_coding;KNOWN	RB1
chr13	48900000	48925000	62	77	260	184	76	113	40	153	107	0	184	7	69	0.66	0.64	4.52168e-08	6.52197e-05	1.3044e-05	6	0	0.0262683	1	0.232512	76	0.68	2.02711e-08	4.52168e-08	4.31429e-05	6.52197e-05	9.95734e-06	1.3044e-05	chr13	48902220	48902700	-,+	ENSG00000177197,ENSG00000139687	pseudogene,protein_coding;KNOWN,KNOWN	PCNPP5,RB1
chr13	48900000	48925000	62	77	260	184	76	113	40	153	107	0	184	7	69	0.66	0.64	4.52168e-08	6.52197e-05	1.3044e-05	6	0	0.0262683	1	0.232512	76	0.68	2.02711e-08	4.52168e-08	4.31429e-05	6.52197e-05	9.95734e-06	1.3044e-05	chr13	48902701	48963706	+	ENSG00000139687	protein_coding;KNOWN	RB1
chr13	48905000	48930000	61	79	299	207	92	120	50	170	129	0	207	6	86	0.64	0.61	7.0437e-06	0.0074944	0.00149888	6	0	0.0196562	1	0.232512	78	0.65	2.98624e-06	7.0437e-06	0.00428467	0.0074944	0.000988898	0.00149888	chr13	48902701	48963706	+	ENSG00000139687	protein_coding;KNOWN	RB1
chr13	48910000	48935000	60	75	277	183	94	109	55	164	113	0	183	6	88	0.66	0.59	0.000265962	0.196454	0.039291	6	0	0.0196562	1	0.232512	74	0.68	0.000163369	0.000265962	0.147956	0.196454	0.0341482	0.039291	chr13	48902701	48963706	+	ENSG00000139687	protein_coding;KNOWN	RB1
chr13	48915000	48940000	62	74	289	192	97	113	58	171	118	0	192	6	91	0.65	0.58	0.000116849	0.0975589	0.0195118	6	0	0.0196562	1	0.232512	73	0.67	6.58669e-05	0.000116849	0.0683824	0.0975589	0.0157826	0.0195118	chr13	48902701	48963706	+	ENSG00000139687	protein_coding;KNOWN	RB1
chr13	48920000	48945000	50	68	262	172	90	102	57	159	103	0	172	2	88	0.62	0.57	0.0009647	0.500564	0.100113	1	0	1	1	0.232512	68	0.63	0.000665662	0.0009647	0.428228	0.500564	0.0988349	0.100113	chr13	48902701	48963706	+	ENSG00000139687	protein_coding;KNOWN	RB1
chr13	48925000	48950000	60	79	356	231	125	133	68	201	155	1	230	4	121	0.65	0.58	0.000147906	0.119102	0.0238205	4	0.25	0.344704	1	0.232512	79	0.65	8.69122e-05	0.000147906	0.0880831	0.119102	0.0203295	0.0238205	chr13	48902701	48963706	+	ENSG00000139687	protein_coding;KNOWN	RB1
chr13	48930000	48955000	61	77	293	194	99	119	54	173	120	1	193	4	95	0.66	0.62	9.24846e-05	0.0804382	0.0160877	4	0.25	0.344704	1	0.232512	77	0.66	3.68042e-05	9.24846e-05	0.0410463	0.0804382	0.00947346	0.0160877	chr13	48902701	48963706	+	ENSG00000139687	protein_coding;KNOWN	RB1
chr13	48935000	48960000	55	79	330	235	95	131	50	181	149	1	234	4	91	0.74	0.59	3.91982e-09	6.27861e-06	1.25573e-06	4	0.25	0.344704	1	0.232512	78	0.75	1.04376e-09	3.91982e-09	2.55425e-06	6.27861e-06	5.89518e-07	1.25573e-06	chr13	48902701	48963706	+	ENSG00000139687	protein_coding;KNOWN	RB1
chr13	48940000	48965000	62	82	412	280	132	157	64	221	191	1	279	8	124	0.7	0.55	2.29924e-08	3.42244e-05	6.8449e-06	7	0.14	0.0649831	1	0.232512	81	0.71	3.63259e-09	2.29924e-08	8.43404e-06	3.42244e-05	1.94657e-06	6.8449e-06	chr13	48902701	48963706	+	ENSG00000139687	protein_coding;KNOWN	RB1
chr13	48940000	48965000	62	82	412	280	132	157	64	221	191	1	279	8	124	0.7	0.55	2.29924e-08	3.42244e-05	6.8449e-06	7	0.14	0.0649831	1	0.232512	81	0.71	3.63259e-09	2.29924e-08	8.43404e-06	3.42244e-05	1.94657e-06	6.8449e-06	chr13	48963707	49018840	-,+	ENSG00000139679,ENSG00000139687	protein_coding,protein_coding;KNOWN,KNOWN	LPAR6,RB1
chr13	48945000	48970000	67	82	465	311	154	166	72	238	227	1	310	10	144	0.67	0.55	3.28295e-08	4.78992e-05	9.57987e-06	9	0.11	0.0245886	1	0.232512	81	0.69	6.52809e-09	3.28295e-08	1.43728e-05	4.78992e-05	3.31722e-06	9.57987e-06	chr13	48902701	48963706	+	ENSG00000139687	protein_coding;KNOWN	RB1
chr13	48945000	48970000	67	82	465	311	154	166	72	238	227	1	310	10	144	0.67	0.55	3.28295e-08	4.78992e-05	9.57987e-06	9	0.11	0.0245886	1	0.232512	81	0.69	6.52809e-09	3.28295e-08	1.43728e-05	4.78992e-05	3.31722e-06	9.57987e-06	chr13	48963707	49018840	-,+	ENSG00000139679,ENSG00000139687	protein_coding,protein_coding;KNOWN,KNOWN	LPAR6,RB1
chr13	48950000	48975000	57	80	454	308	146	154	70	224	230	2	306	8	138	0.68	0.48	1.30043e-08	2.00664e-05	4.0133e-06	8	0.25	0.12361	1	0.232512	78	0.69	4.16538e-09	1.30043e-08	9.58074e-06	2.00664e-05	2.21123e-06	4.0133e-06	chr13	48902701	48963706	+	ENSG00000139687	protein_coding;KNOWN	RB1
chr13	48950000	48975000	57	80	454	308	146	154	70	224	230	2	306	8	138	0.68	0.48	1.30043e-08	2.00664e-05	4.0133e-06	8	0.25	0.12361	1	0.232512	78	0.69	4.16538e-09	1.30043e-08	9.58074e-06	2.00664e-05	2.21123e-06	4.0133e-06	chr13	48963707	49018840	-,+	ENSG00000139679,ENSG00000139687	protein_coding,protein_coding;KNOWN,KNOWN	LPAR6,RB1
chr13	48955000	48980000	74	82	634	436	198	219	107	326	308	2	434	14	184	0.66	0.52	2.99423e-10	5.191e-07	1.0382e-07	13	0.15	0.0131869	1	0.232512	80	0.69	1.29586e-10	2.99423e-10	3.34298e-07	5.191e-07	7.71558e-08	1.0382e-07	chr13	48902701	48963706	+	ENSG00000139687	protein_coding;KNOWN	RB1
chr13	48955000	48980000	74	82	634	436	198	219	107	326	308	2	434	14	184	0.66	0.52	2.99423e-10	5.191e-07	1.0382e-07	13	0.15	0.0131869	1	0.232512	80	0.69	1.29586e-10	2.99423e-10	3.34298e-07	5.191e-07	7.71558e-08	1.0382e-07	chr13	48963707	49018840	-,+	ENSG00000139679,ENSG00000139687	protein_coding,protein_coding;KNOWN,KNOWN	LPAR6,RB1
chr13	48960000	48985000	74	83	575	385	190	197	99	296	279	2	383	24	166	0.64	0.52	2.37097e-08	3.51146e-05	7.02295e-06	23	0.09	0.000106697	0.187841	0.0436753	80	0.68	4.2015e-09	2.37097e-08	9.58074e-06	3.51146e-05	2.21123e-06	7.02295e-06	chr13	48902701	48963706	+	ENSG00000139687	protein_coding;KNOWN	RB1
chr13	48960000	48985000	74	83	575	385	190	197	99	296	279	2	383	24	166	0.64	0.52	2.37097e-08	3.51146e-05	7.02295e-06	23	0.09	0.000106697	0.187841	0.0436753	80	0.68	4.2015e-09	2.37097e-08	9.58074e-06	3.51146e-05	2.21123e-06	7.02295e-06	chr13	48963707	49018840	-,+	ENSG00000139679,ENSG00000139687	protein_coding,protein_coding;KNOWN,KNOWN	LPAR6,RB1
chr13	48965000	48990000	68	88	778	386	392	209	148	357	421	51	335	255	137	0.57	0.46	0.0495937	0.98707	0.197415	44	0.13	1.5168e-06	0.00323134	0.000751326	80	0.7	1.35397e-09	0.0495937	3.26225e-06	0.98707	7.52925e-07	0.197415	chr13	48963707	49018840	-,+	ENSG00000139679,ENSG00000139687	protein_coding,protein_coding;KNOWN,KNOWN	LPAR6,RB1
chr13	48970000	48995000	64	86	736	359	377	202	143	345	391	51	308	254	123	0.58	0.5	0.075895	0.98707	0.197415	42	0.12	2.33875e-06	0.00494088	0.00114881	79	0.72	3.59814e-10	0.075895	9.00927e-07	0.98707	2.07933e-07	0.197415	chr13	48963707	49018840	-,+	ENSG00000139679,ENSG00000139687	protein_coding,protein_coding;KNOWN,KNOWN	LPAR6,RB1
chr13	48975000	49000000	64	89	674	321	353	187	134	321	353	51	270	255	98	0.6	0.57	0.0844245	0.98707	0.197415	41	0.11	2.67327e-06	0.00560092	0.00130228	83	0.74	6.94552e-10	0.0844245	1.72218e-06	0.98707	3.97479e-07	0.197415	chr13	48963707	49018840	-,+	ENSG00000139679,ENSG00000139687	protein_coding,protein_coding;KNOWN,KNOWN	LPAR6,RB1
chr13	48980000	49005000	48	80	486	183	303	113	97	210	276	51	132	250	53	0.54	0.52	0.531053	1	0.200001	38	0.13	1.02896e-05	0.0203793	0.00473843	73	0.72	2.34153e-07	0.531053	0.000396036	1	9.14049e-05	0.200001	chr13	48963707	49018840	-,+	ENSG00000139679,ENSG00000139687	protein_coding,protein_coding;KNOWN,KNOWN	LPAR6,RB1
chr13	48985000	49010000	53	79	480	189	291	113	90	203	277	51	138	240	51	0.56	0.52	0.964549	1	0.200001	33	0.15	6.00037e-05	0.111035	0.0258169	70	0.73	1.23171e-07	0.964549	0.000228101	1	5.26455e-05	0.200001	chr13	48963707	49018840	-,+	ENSG00000139679,ENSG00000139687	protein_coding,protein_coding;KNOWN,KNOWN	LPAR6,RB1
chr13	48990000	49015000	55	70	187	132	55	64	27	91	96	2	130	5	50	0.73	0.5	2.98094e-06	0.00329047	0.000658096	6	0.33	0.374063	1	0.232512	70	0.74	1.00521e-06	2.98094e-06	0.00156539	0.00329047	0.000361292	0.000658096	chr13	48963707	49018840	-,+	ENSG00000139679,ENSG00000139687	protein_coding,protein_coding;KNOWN,KNOWN	LPAR6,RB1
chr13	48995000	49020000	59	66	167	123	44	56	21	77	90	2	121	2	42	0.74	0.48	2.64048e-06	0.00294777	0.000589557	4	0.5	1	1	0.232512	66	0.75	1.7333e-06	2.64048e-06	0.00260398	0.00294777	0.000600996	0.000589557	chr13	48963707	49018840	-,+	ENSG00000139679,ENSG00000139687	protein_coding,protein_coding;KNOWN,KNOWN	LPAR6,RB1
chr13	48995000	49020000	59	66	167	123	44	56	21	77	90	2	121	2	42	0.74	0.48	2.64048e-06	0.00294777	0.000589557	4	0.5	1	1	0.232512	66	0.75	1.7333e-06	2.64048e-06	0.00260398	0.00294777	0.000600996	0.000589557	chr13	49018841	49056122	+	ENSG00000139687	protein_coding;KNOWN	RB1
chr13	49000000	49025000	55	49	112	82	30	36	15	51	61	0	82	1	29	0.71	0.47	4.21031e-05	0.0392684	0.0078537	1	0	1	1	0.232512	49	0.72	3.06741e-05	4.21031e-05	0.0349733	0.0392684	0.00807182	0.0078537	chr13	48963707	49018840	-,+	ENSG00000139679,ENSG00000139687	protein_coding,protein_coding;KNOWN,KNOWN	LPAR6,RB1
chr13	49000000	49025000	55	49	112	82	30	36	15	51	61	0	82	1	29	0.71	0.47	4.21031e-05	0.0392684	0.0078537	1	0	1	1	0.232512	49	0.72	3.06741e-05	4.21031e-05	0.0349733	0.0392684	0.00807182	0.0078537	chr13	49018841	49056122	+	ENSG00000139687	protein_coding;KNOWN	RB1
chr13	49005000	49030000	55	47	99	74	25	30	13	43	56	0	74	0	25	0.74	0.46	1.83798e-05	0.018289	0.00365781	0	NA	NA	NA	NA	47	0.74	1.83798e-05	1.83798e-05	0.022787	0.018289	0.00525922	0.00365781	chr13	48963707	49018840	-,+	ENSG00000139679,ENSG00000139687	protein_coding,protein_coding;KNOWN,KNOWN	LPAR6,RB1
chr13	49005000	49030000	55	47	99	74	25	30	13	43	56	0	74	0	25	0.74	0.46	1.83798e-05	0.018289	0.00365781	0	NA	NA	NA	NA	47	0.74	1.83798e-05	1.83798e-05	0.022787	0.018289	0.00525922	0.00365781	chr13	49018841	49056122	+	ENSG00000139687	protein_coding;KNOWN	RB1
chr13	49010000	49035000	56	51	115	79	36	36	19	55	60	0	79	1	35	0.72	0.48	0.000351252	0.246482	0.0492965	1	0	1	1	0.232512	51	0.72	0.000166569	0.000351252	0.149906	0.246482	0.0345981	0.0492965	chr13	48963707	49018840	-,+	ENSG00000139679,ENSG00000139687	protein_coding,protein_coding;KNOWN,KNOWN	LPAR6,RB1
chr13	49010000	49035000	56	51	115	79	36	36	19	55	60	0	79	1	35	0.72	0.48	0.000351252	0.246482	0.0492965	1	0	1	1	0.232512	51	0.72	0.000166569	0.000351252	0.149906	0.246482	0.0345981	0.0492965	chr13	49018841	49056122	+	ENSG00000139687	protein_coding;KNOWN	RB1
chr13	49015000	49040000	51	51	115	78	37	38	21	59	56	1	77	1	36	0.7	0.54	0.000645072	0.387206	0.0774415	2	0.5	1	1	0.232512	51	0.7	0.000549845	0.000645072	0.378511	0.387206	0.0873602	0.0774415	chr13	48963707	49018840	-,+	ENSG00000139679,ENSG00000139687	protein_coding,protein_coding;KNOWN,KNOWN	LPAR6,RB1
chr13	49015000	49040000	51	51	115	78	37	38	21	59	56	1	77	1	36	0.7	0.54	0.000645072	0.387206	0.0774415	2	0.5	1	1	0.232512	51	0.7	0.000549845	0.000645072	0.378511	0.387206	0.0873602	0.0774415	chr13	49018841	49056122	+	ENSG00000139687	protein_coding;KNOWN	RB1
chr13	49025000	49050000	50	71	273	195	78	99	41	140	133	1	194	1	77	0.72	0.52	1.03794e-07	0.000140971	2.81943e-05	2	0.5	1	1	0.232512	71	0.72	1.23252e-07	1.03794e-07	0.000228101	0.000140971	5.26455e-05	2.81943e-05	chr13	49018841	49056122	+	ENSG00000139687	protein_coding;KNOWN	RB1
chr13	49030000	49055000	52	74	549	363	186	163	120	283	266	2	361	3	183	0.69	0.54	2.61568e-07	0.000325276	6.50554e-05	5	0.4	0.765594	1	0.232512	73	0.7	2.83812e-07	2.61568e-07	0.000473752	0.000325276	0.000109342	6.50554e-05	chr13	49018841	49056122	+	ENSG00000139687	protein_coding;KNOWN	RB1
chr13	49035000	49060000	46	76	763	516	247	243	149	392	371	5	511	4	243	0.69	0.52	5.54256e-08	7.81591e-05	1.56319e-05	9	0.56	0.789726	1	0.232512	72	0.69	7.51639e-08	5.54256e-08	0.000151153	7.81591e-05	3.48861e-05	1.56319e-05	chr13	49018841	49056122	+	ENSG00000139687	protein_coding;KNOWN	RB1
chr13	49040000	49065000	52	75	1432	839	593	383	363	746	686	343	496	362	231	0.65	0.54	1.11886e-05	0.0115703	0.00231408	44	0.55	0.59797	1	0.232512	66	0.73	3.28799e-08	1.11886e-05	6.93996e-05	0.0115703	1.60174e-05	0.00231408	chr13	49063095	49107369	-	ENSG00000136161	protein_coding;KNOWN	RCBTB2
chr13	49040000	49065000	52	75	1432	839	593	383	363	746	686	343	496	362	231	0.65	0.54	1.11886e-05	0.0115703	0.00231408	44	0.55	0.59797	1	0.232512	66	0.73	3.28799e-08	1.11886e-05	6.93996e-05	0.0115703	1.60174e-05	0.00231408	chr13	49018841	49056122	+	ENSG00000139687	protein_coding;KNOWN	RB1
chr13	49045000	49070000	75	93	1852	1051	801	514	464	978	874	547	504	565	236	0.61	0.55	0.000173739	0.135463	0.0270928	78	0.55	0.871354	1	0.232512	68	0.72	1.46714e-08	0.000173739	3.20256e-05	0.135463	7.39148e-06	0.0270928	chr13	49063095	49107369	-	ENSG00000136161	protein_coding;KNOWN	RCBTB2
chr13	49045000	49070000	75	93	1852	1051	801	514	464	978	874	547	504	565	236	0.61	0.55	0.000173739	0.135463	0.0270928	78	0.55	0.871354	1	0.232512	68	0.72	1.46714e-08	0.000173739	3.20256e-05	0.135463	7.39148e-06	0.0270928	chr13	49018841	49056122	+	ENSG00000139687	protein_coding;KNOWN	RB1
chr13	49050000	49075000	69	91	1923	1034	889	508	488	996	927	673	361	699	190	0.54	0.5	0.11899	0.98707	0.197415	89	0.51	0.573505	1	0.232512	45	0.63	9.09079e-05	0.11899	0.0914072	0.98707	0.0210967	0.197415	chr13	49063095	49107369	-	ENSG00000136161	protein_coding;KNOWN	RCBTB2
chr13	49050000	49075000	69	91	1923	1034	889	508	488	996	927	673	361	699	190	0.54	0.5	0.11899	0.98707	0.197415	89	0.51	0.573505	1	0.232512	45	0.63	9.09079e-05	0.11899	0.0914072	0.98707	0.0210967	0.197415	chr13	49018841	49056122	+	ENSG00000139687	protein_coding;KNOWN	RB1
chr13	60820000	60845000	22	49	82	7	75	3	36	39	43	0	7	6	69	0.09	0.47	5.28469e-08	7.4881e-05	1.49763e-05	5	0	0.0477149	1	0.232512	46	0.09	1.81819e-07	5.28469e-08	0.00032247	7.4881e-05	7.44258e-05	1.49763e-05	.	-1	-1	.	.	.	.
chr13	60825000	60850000	39	75	211	22	189	13	84	97	114	0	22	6	183	0.13	0.44	2.70395e-11	5.14141e-08	1.02828e-08	5	0	0.0477149	1	0.232512	73	0.14	1.15958e-10	2.70395e-11	3.0256e-07	5.14141e-08	6.98306e-08	1.02828e-08	chr13	60848910	60850140	+	ENSG00000238213	pseudogene;KNOWN	TARDBPP2
chr13	60830000	60855000	39	75	210	22	188	13	83	96	114	0	22	4	184	0.13	0.44	5.17789e-11	9.59779e-08	1.91957e-08	3	0	0.173568	1	0.232512	73	0.14	1.16098e-10	5.17789e-11	3.0256e-07	9.59779e-08	6.98306e-08	1.91957e-08	chr13	60848910	60850140	+	ENSG00000238213	pseudogene;KNOWN	TARDBPP2
chr13	60835000	60860000	39	75	210	22	188	13	83	96	114	0	22	4	184	0.13	0.44	5.17789e-11	9.59779e-08	1.91957e-08	3	0	0.173568	1	0.232512	73	0.14	1.16098e-10	5.17789e-11	3.0256e-07	9.59779e-08	6.98306e-08	1.91957e-08	chr13	60848910	60850140	+	ENSG00000238213	pseudogene;KNOWN	TARDBPP2
chr13	60840000	60865000	37	74	208	22	186	13	82	95	113	0	22	2	184	0.13	0.45	7.75692e-11	1.40255e-07	2.8051e-08	1	0	1	1	0.232512	73	0.14	1.16098e-10	7.75692e-11	3.0256e-07	1.40255e-07	6.98306e-08	2.8051e-08	chr13	60848910	60850140	+	ENSG00000238213	pseudogene;KNOWN	TARDBPP2
chr13	60845000	60870000	18	54	130	15	115	10	49	59	71	0	15	0	115	0.14	0.45	1.04988e-07	0.000141938	2.83877e-05	0	NA	NA	NA	NA	54	0.14	1.04988e-07	1.04988e-07	0.000201605	0.000141938	4.65302e-05	2.83877e-05	chr13	60848910	60850140	+	ENSG00000238213	pseudogene;KNOWN	TARDBPP2
chr13	103260000	103285000	114	121	4751	2544	2207	1589	1024	2613	2138	3	2541	1	2206	0.54	0.54	0.000770911	0.436371	0.0872744	4	0.75	0.423711	1	0.232512	121	0.54	0.000841873	0.000770911	0.509184	0.436371	0.117519	0.0872744	chr13	103249353	103331521	+	ENSG00000134900	protein_coding;KNOWN	TPP2
chr13	103265000	103290000	118	123	5263	2828	2435	1746	1132	2878	2385	3	2825	2	2433	0.54	0.54	4.52794e-05	0.0418336	0.00836676	5	0.6	0.765594	1	0.232512	123	0.54	4.65458e-05	4.52794e-05	0.0508015	0.0418336	0.011725	0.00836676	chr13	103249353	103331521	+	ENSG00000134900	protein_coding;KNOWN	TPP2
chr13	103270000	103295000	124	118	5495	2952	2543	1838	1183	3021	2474	4	2948	2	2541	0.53	0.54	5.54576e-05	0.0506028	0.0101206	6	0.67	0.484018	1	0.232512	118	0.53	6.43496e-05	5.54576e-05	0.067632	0.0506028	0.0156094	0.0101206	chr13	103249353	103331521	+	ENSG00000134900	protein_coding;KNOWN	TPP2
chr13	103275000	103300000	109	117	4974	2662	2312	1677	1044	2721	2253	4	2658	2	2310	0.54	0.53	9.57775e-05	0.0827798	0.016556	5	0.6	0.571608	1	0.232512	117	0.54	0.000100988	9.57775e-05	0.099968	0.0827798	0.0230726	0.016556	chr13	103249353	103331521	+	ENSG00000134900	protein_coding;KNOWN	TPP2
chr13	109935000	109960000	91	83	372	223	149	135	80	215	157	222	1	147	2	0.56	0.58	0.000380092	0.261734	0.052347	83	0.57	0.000332536	0.481728	0.112008	3	0.33	0.77283	0.000380092	1	0.261734	0.230799	0.052347	chr13	109934321	109940081	+	ENSG00000223617	lincRNA;NOVEL	RP11-54H7.2
chr14	58905000	58930000	35	66	183	110	73	63	46	109	74	1	109	0	73	0.62	0.56	0.000762093	0.435795	0.0871592	1	1	1	1	0.232512	66	0.62	0.000761979	0.000762093	0.472344	0.435795	0.109017	0.0871592	chr14	58908562	58908710	+,+	ENSG00000252198,ENSG00000100578	misc_RNA,protein_coding;NOVEL,KNOWN	Y_RNA,KIAA0586
chr14	58905000	58930000	35	66	183	110	73	63	46	109	74	1	109	0	73	0.62	0.56	0.000762093	0.435795	0.0871592	1	1	1	1	0.232512	66	0.62	0.000761979	0.000762093	0.472344	0.435795	0.109017	0.0871592	chr14	58894333	58908561	+	ENSG00000100578	protein_coding;KNOWN	KIAA0586
chr14	58905000	58930000	35	66	183	110	73	63	46	109	74	1	109	0	73	0.62	0.56	0.000762093	0.435795	0.0871592	1	1	1	1	0.232512	66	0.62	0.000761979	0.000762093	0.472344	0.435795	0.109017	0.0871592	chr14	58908711	58930688	+	ENSG00000100578	protein_coding;KNOWN	KIAA0586
chr14	100785000	100810000	82	115	8130	4051	4079	2315	2129	4444	3686	4047	4	4051	28	0.5	0.56	0.762782	1	0.200001	115	0.5	0.658564	1	0.232512	26	0.15	0.000421493	0.762782	0.309331	1	0.0713934	0.200001	chr14	100785408	100785707	-	ENSG00000243976	misc_RNA;NOVEL	Metazoa_SRP
chr14	100785000	100810000	82	115	8130	4051	4079	2315	2129	4444	3686	4047	4	4051	28	0.5	0.56	0.762782	1	0.200001	115	0.5	0.658564	1	0.232512	26	0.15	0.000421493	0.762782	0.309331	1	0.0713934	0.200001	chr14	100789165	100789270	-	ENSG00000263519	miRNA;NOVEL	AL157871.1
chr14	100785000	100810000	82	115	8130	4051	4079	2315	2129	4444	3686	4047	4	4051	28	0.5	0.56	0.762782	1	0.200001	115	0.5	0.658564	1	0.232512	26	0.15	0.000421493	0.762782	0.309331	1	0.0713934	0.200001	chr14	100800125	100800126	-	ENSG00000140105	protein_coding;KNOWN	WARS
chr14	100785000	100810000	82	115	8130	4051	4079	2315	2129	4444	3686	4047	4	4051	28	0.5	0.56	0.762782	1	0.200001	115	0.5	0.658564	1	0.232512	26	0.15	0.000421493	0.762782	0.309331	1	0.0713934	0.200001	chr14	100800127	100806168	-,+	ENSG00000140105,ENSG00000258666	protein_coding,antisense;KNOWN,NOVEL	WARS,RP11-638I2.8
chr14	100785000	100810000	82	115	8130	4051	4079	2315	2129	4444	3686	4047	4	4051	28	0.5	0.56	0.762782	1	0.200001	115	0.5	0.658564	1	0.232512	26	0.15	0.000421493	0.762782	0.309331	1	0.0713934	0.200001	chr14	100806169	100806891	+,-,+	ENSG00000258521,ENSG00000140105,ENSG00000258666	antisense,protein_coding,antisense;NOVEL,KNOWN,NOVEL	RP11-638I2.9,WARS,RP11-638I2.8
chr14	100785000	100810000	82	115	8130	4051	4079	2315	2129	4444	3686	4047	4	4051	28	0.5	0.56	0.762782	1	0.200001	115	0.5	0.658564	1	0.232512	26	0.15	0.000421493	0.762782	0.309331	1	0.0713934	0.200001	chr14	100806892	100820398	-,+	ENSG00000140105,ENSG00000258666	protein_coding,antisense;KNOWN,NOVEL	WARS,RP11-638I2.8
chr14	100785000	100810000	82	115	8130	4051	4079	2315	2129	4444	3686	4047	4	4051	28	0.5	0.56	0.762782	1	0.200001	115	0.5	0.658564	1	0.232512	26	0.15	0.000421493	0.762782	0.309331	1	0.0713934	0.200001	chr14	100789674	100796715	+	ENSG00000140107	protein_coding;KNOWN	SLC25A47
chr14	100790000	100815000	103	115	9475	4725	4750	2690	2555	5245	4230	4721	4	4722	28	0.51	0.59	0.865595	1	0.200001	115	0.51	0.948852	1	0.232512	26	0.15	0.000421493	0.865595	0.309331	1	0.0713934	0.200001	chr14	100800125	100800126	-	ENSG00000140105	protein_coding;KNOWN	WARS
chr14	100790000	100815000	103	115	9475	4725	4750	2690	2555	5245	4230	4721	4	4722	28	0.51	0.59	0.865595	1	0.200001	115	0.51	0.948852	1	0.232512	26	0.15	0.000421493	0.865595	0.309331	1	0.0713934	0.200001	chr14	100800127	100806168	-,+	ENSG00000140105,ENSG00000258666	protein_coding,antisense;KNOWN,NOVEL	WARS,RP11-638I2.8
chr14	100790000	100815000	103	115	9475	4725	4750	2690	2555	5245	4230	4721	4	4722	28	0.51	0.59	0.865595	1	0.200001	115	0.51	0.948852	1	0.232512	26	0.15	0.000421493	0.865595	0.309331	1	0.0713934	0.200001	chr14	100806169	100806891	+,-,+	ENSG00000258521,ENSG00000140105,ENSG00000258666	antisense,protein_coding,antisense;NOVEL,KNOWN,NOVEL	RP11-638I2.9,WARS,RP11-638I2.8
chr14	100790000	100815000	103	115	9475	4725	4750	2690	2555	5245	4230	4721	4	4722	28	0.51	0.59	0.865595	1	0.200001	115	0.51	0.948852	1	0.232512	26	0.15	0.000421493	0.865595	0.309331	1	0.0713934	0.200001	chr14	100806892	100820398	-,+	ENSG00000140105,ENSG00000258666	protein_coding,antisense;KNOWN,NOVEL	WARS,RP11-638I2.8
chr14	100790000	100815000	103	115	9475	4725	4750	2690	2555	5245	4230	4721	4	4722	28	0.51	0.59	0.865595	1	0.200001	115	0.51	0.948852	1	0.232512	26	0.15	0.000421493	0.865595	0.309331	1	0.0713934	0.200001	chr14	100789674	100796715	+	ENSG00000140107	protein_coding;KNOWN	SLC25A47
chr14	100795000	100820000	112	118	10717	5348	5369	3021	2890	5911	4806	5346	2	5344	25	0.51	0.58	0.894229	1	0.200001	118	0.52	0.992202	1	0.232512	23	0.09	0.00011708	0.894229	0.111991	1	0.0258475	0.200001	chr14	100800125	100800126	-	ENSG00000140105	protein_coding;KNOWN	WARS
chr14	100795000	100820000	112	118	10717	5348	5369	3021	2890	5911	4806	5346	2	5344	25	0.51	0.58	0.894229	1	0.200001	118	0.52	0.992202	1	0.232512	23	0.09	0.00011708	0.894229	0.111991	1	0.0258475	0.200001	chr14	100800127	100806168	-,+	ENSG00000140105,ENSG00000258666	protein_coding,antisense;KNOWN,NOVEL	WARS,RP11-638I2.8
chr14	100795000	100820000	112	118	10717	5348	5369	3021	2890	5911	4806	5346	2	5344	25	0.51	0.58	0.894229	1	0.200001	118	0.52	0.992202	1	0.232512	23	0.09	0.00011708	0.894229	0.111991	1	0.0258475	0.200001	chr14	100806169	100806891	+,-,+	ENSG00000258521,ENSG00000140105,ENSG00000258666	antisense,protein_coding,antisense;NOVEL,KNOWN,NOVEL	RP11-638I2.9,WARS,RP11-638I2.8
chr14	100795000	100820000	112	118	10717	5348	5369	3021	2890	5911	4806	5346	2	5344	25	0.51	0.58	0.894229	1	0.200001	118	0.52	0.992202	1	0.232512	23	0.09	0.00011708	0.894229	0.111991	1	0.0258475	0.200001	chr14	100806892	100820398	-,+	ENSG00000140105,ENSG00000258666	protein_coding,antisense;KNOWN,NOVEL	WARS,RP11-638I2.8
chr14	100795000	100820000	112	118	10717	5348	5369	3021	2890	5911	4806	5346	2	5344	25	0.51	0.58	0.894229	1	0.200001	118	0.52	0.992202	1	0.232512	23	0.09	0.00011708	0.894229	0.111991	1	0.0258475	0.200001	chr14	100789674	100796715	+	ENSG00000140107	protein_coding;KNOWN	SLC25A47
chr14	100800000	100825000	121	122	13302	6655	6647	3825	3618	7443	5859	6653	2	6624	23	0.5	0.57	0.972868	1	0.200001	122	0.5	0.961534	1	0.232512	22	0.09	0.00018826	0.972868	0.165796	1	0.0382656	0.200001	chr14	100800125	100800126	-	ENSG00000140105	protein_coding;KNOWN	WARS
chr14	100800000	100825000	121	122	13302	6655	6647	3825	3618	7443	5859	6653	2	6624	23	0.5	0.57	0.972868	1	0.200001	122	0.5	0.961534	1	0.232512	22	0.09	0.00018826	0.972868	0.165796	1	0.0382656	0.200001	chr14	100800127	100806168	-,+	ENSG00000140105,ENSG00000258666	protein_coding,antisense;KNOWN,NOVEL	WARS,RP11-638I2.8
chr14	100800000	100825000	121	122	13302	6655	6647	3825	3618	7443	5859	6653	2	6624	23	0.5	0.57	0.972868	1	0.200001	122	0.5	0.961534	1	0.232512	22	0.09	0.00018826	0.972868	0.165796	1	0.0382656	0.200001	chr14	100806169	100806891	+,-,+	ENSG00000258521,ENSG00000140105,ENSG00000258666	antisense,protein_coding,antisense;NOVEL,KNOWN,NOVEL	RP11-638I2.9,WARS,RP11-638I2.8
chr14	100800000	100825000	121	122	13302	6655	6647	3825	3618	7443	5859	6653	2	6624	23	0.5	0.57	0.972868	1	0.200001	122	0.5	0.961534	1	0.232512	22	0.09	0.00018826	0.972868	0.165796	1	0.0382656	0.200001	chr14	100806892	100820398	-,+	ENSG00000140105,ENSG00000258666	protein_coding,antisense;KNOWN,NOVEL	WARS,RP11-638I2.8
chr14	100800000	100825000	121	122	13302	6655	6647	3825	3618	7443	5859	6653	2	6624	23	0.5	0.57	0.972868	1	0.200001	122	0.5	0.961534	1	0.232512	22	0.09	0.00018826	0.972868	0.165796	1	0.0382656	0.200001	chr14	100820399	100832964	-	ENSG00000140105	protein_coding;KNOWN	WARS
chr14	100805000	100830000	122	125	14760	7408	7352	4385	4098	8483	6277	7406	2	7327	25	0.49	0.58	0.874077	1	0.200001	125	0.49	0.830971	1	0.232512	23	0.09	0.00011708	0.874077	0.111991	1	0.0258475	0.200001	chr14	100800127	100806168	-,+	ENSG00000140105,ENSG00000258666	protein_coding,antisense;KNOWN,NOVEL	WARS,RP11-638I2.8
chr14	100805000	100830000	122	125	14760	7408	7352	4385	4098	8483	6277	7406	2	7327	25	0.49	0.58	0.874077	1	0.200001	125	0.49	0.830971	1	0.232512	23	0.09	0.00011708	0.874077	0.111991	1	0.0258475	0.200001	chr14	100806169	100806891	+,-,+	ENSG00000258521,ENSG00000140105,ENSG00000258666	antisense,protein_coding,antisense;NOVEL,KNOWN,NOVEL	RP11-638I2.9,WARS,RP11-638I2.8
chr14	100805000	100830000	122	125	14760	7408	7352	4385	4098	8483	6277	7406	2	7327	25	0.49	0.58	0.874077	1	0.200001	125	0.49	0.830971	1	0.232512	23	0.09	0.00011708	0.874077	0.111991	1	0.0258475	0.200001	chr14	100806892	100820398	-,+	ENSG00000140105,ENSG00000258666	protein_coding,antisense;KNOWN,NOVEL	WARS,RP11-638I2.8
chr14	100805000	100830000	122	125	14760	7408	7352	4385	4098	8483	6277	7406	2	7327	25	0.49	0.58	0.874077	1	0.200001	125	0.49	0.830971	1	0.232512	23	0.09	0.00011708	0.874077	0.111991	1	0.0258475	0.200001	chr14	100820399	100832964	-	ENSG00000140105	protein_coding;KNOWN	WARS
chr14	100865000	100890000	80	71	280	108	172	45	86	131	149	0	108	1	171	0.38	0.45	0.000404608	0.273504	0.054701	1	0	1	1	0.232512	71	0.38	0.000491242	0.000404608	0.346577	0.273504	0.0799897	0.054701	chr14	100872936	100873950	+,+	ENSG00000258620,ENSG00000176473	sense_intronic,protein_coding;NOVEL,KNOWN	RP11-362L22.1,WDR25
chr14	100865000	100890000	80	71	280	108	172	45	86	131	149	0	108	1	171	0.38	0.45	0.000404608	0.273504	0.054701	1	0	1	1	0.232512	71	0.38	0.000491242	0.000404608	0.346577	0.273504	0.0799897	0.054701	chr14	100843143	100872935	+	ENSG00000176473	protein_coding;KNOWN	WDR25
chr14	100865000	100890000	80	71	280	108	172	45	86	131	149	0	108	1	171	0.38	0.45	0.000404608	0.273504	0.054701	1	0	1	1	0.232512	71	0.38	0.000491242	0.000404608	0.346577	0.273504	0.0799897	0.054701	chr14	100873951	100947288	+	ENSG00000176473	protein_coding;KNOWN	WDR25
chr14	101280000	101305000	32	25	127	120	7	83	4	87	40	0	120	1	6	0.85	0.54	0.000352714	0.24692	0.0493841	1	0	1	1	0.232512	24	0.89	0.000252832	0.000352714	0.212408	0.24692	0.0490237	0.0493841	chr14	101280828	101280911	+,+	ENSG00000266461,ENSG00000214548	miRNA,lincRNA;KNOWN,KNOWN	MIR2392,MEG3
chr14	101280000	101305000	32	25	127	120	7	83	4	87	40	0	120	1	6	0.85	0.54	0.000352714	0.24692	0.0493841	1	0	1	1	0.232512	24	0.89	0.000252832	0.000352714	0.212408	0.24692	0.0490237	0.0493841	chr14	101295066	101295537	-,+	ENSG00000267918,ENSG00000214548	protein_coding,lincRNA;KNOWN,KNOWN	AL117190.2,MEG3
chr14	101280000	101305000	32	25	127	120	7	83	4	87	40	0	120	1	6	0.85	0.54	0.000352714	0.24692	0.0493841	1	0	1	1	0.232512	24	0.89	0.000252832	0.000352714	0.212408	0.24692	0.0490237	0.0493841	chr14	101295538	101300768	+	ENSG00000214548	lincRNA;KNOWN	MEG3
chr14	101280000	101305000	32	25	127	120	7	83	4	87	40	0	120	1	6	0.85	0.54	0.000352714	0.24692	0.0493841	1	0	1	1	0.232512	24	0.89	0.000252832	0.000352714	0.212408	0.24692	0.0490237	0.0493841	chr14	101245747	101280827	+	ENSG00000214548	lincRNA;KNOWN	MEG3
chr14	101280000	101305000	32	25	127	120	7	83	4	87	40	0	120	1	6	0.85	0.54	0.000352714	0.24692	0.0493841	1	0	1	1	0.232512	24	0.89	0.000252832	0.000352714	0.212408	0.24692	0.0490237	0.0493841	chr14	101280912	101295065	+	ENSG00000214548	lincRNA;KNOWN	MEG3
chr14	101280000	101305000	32	25	127	120	7	83	4	87	40	0	120	1	6	0.85	0.54	0.000352714	0.24692	0.0493841	1	0	1	1	0.232512	24	0.89	0.000252832	0.000352714	0.212408	0.24692	0.0490237	0.0493841	chr14	101300769	101315644	+,-	ENSG00000214548,ENSG00000258663	lincRNA,antisense;KNOWN,NOVEL	MEG3,RP11-123M6.2
chr14	101285000	101310000	36	27	131	122	9	84	6	90	41	0	122	1	8	0.81	0.59	0.00050211	0.32524	0.0650481	1	0	1	1	0.232512	26	0.84	0.000352714	0.00050211	0.271159	0.32524	0.0625834	0.0650481	chr14	101295066	101295537	-,+	ENSG00000267918,ENSG00000214548	protein_coding,lincRNA;KNOWN,KNOWN	AL117190.2,MEG3
chr14	101285000	101310000	36	27	131	122	9	84	6	90	41	0	122	1	8	0.81	0.59	0.00050211	0.32524	0.0650481	1	0	1	1	0.232512	26	0.84	0.000352714	0.00050211	0.271159	0.32524	0.0625834	0.0650481	chr14	101295538	101300768	+	ENSG00000214548	lincRNA;KNOWN	MEG3
chr14	101285000	101310000	36	27	131	122	9	84	6	90	41	0	122	1	8	0.81	0.59	0.00050211	0.32524	0.0650481	1	0	1	1	0.232512	26	0.84	0.000352714	0.00050211	0.271159	0.32524	0.0625834	0.0650481	chr14	101280912	101295065	+	ENSG00000214548	lincRNA;KNOWN	MEG3
chr14	101285000	101310000	36	27	131	122	9	84	6	90	41	0	122	1	8	0.81	0.59	0.00050211	0.32524	0.0650481	1	0	1	1	0.232512	26	0.84	0.000352714	0.00050211	0.271159	0.32524	0.0625834	0.0650481	chr14	101300769	101315644	+,-	ENSG00000214548,ENSG00000258663	lincRNA,antisense;KNOWN,NOVEL	MEG3,RP11-123M6.2
chr14	101290000	101315000	38	28	137	126	11	87	8	95	42	0	126	1	10	0.78	0.6	0.000932488	0.489015	0.0978034	1	0	1	1	0.232512	27	0.81	0.000689421	0.000932488	0.440771	0.489015	0.10173	0.0978034	chr14	101295066	101295537	-,+	ENSG00000267918,ENSG00000214548	protein_coding,lincRNA;KNOWN,KNOWN	AL117190.2,MEG3
chr14	101290000	101315000	38	28	137	126	11	87	8	95	42	0	126	1	10	0.78	0.6	0.000932488	0.489015	0.0978034	1	0	1	1	0.232512	27	0.81	0.000689421	0.000932488	0.440771	0.489015	0.10173	0.0978034	chr14	101295538	101300768	+	ENSG00000214548	lincRNA;KNOWN	MEG3
chr14	101290000	101315000	38	28	137	126	11	87	8	95	42	0	126	1	10	0.78	0.6	0.000932488	0.489015	0.0978034	1	0	1	1	0.232512	27	0.81	0.000689421	0.000932488	0.440771	0.489015	0.10173	0.0978034	chr14	101280912	101295065	+	ENSG00000214548	lincRNA;KNOWN	MEG3
chr14	101290000	101315000	38	28	137	126	11	87	8	95	42	0	126	1	10	0.78	0.6	0.000932488	0.489015	0.0978034	1	0	1	1	0.232512	27	0.81	0.000689421	0.000932488	0.440771	0.489015	0.10173	0.0978034	chr14	101300769	101315644	+,-	ENSG00000214548,ENSG00000258663	lincRNA,antisense;KNOWN,NOVEL	MEG3,RP11-123M6.2
chr14	101295000	101320000	41	29	141	129	12	88	8	96	45	0	129	1	11	0.77	0.57	0.000882017	0.475073	0.0950148	1	0	1	1	0.232512	28	0.8	0.000625637	0.000882017	0.410757	0.475073	0.0948025	0.0950148	chr14	101295066	101295537	-,+	ENSG00000267918,ENSG00000214548	protein_coding,lincRNA;KNOWN,KNOWN	AL117190.2,MEG3
chr14	101295000	101320000	41	29	141	129	12	88	8	96	45	0	129	1	11	0.77	0.57	0.000882017	0.475073	0.0950148	1	0	1	1	0.232512	28	0.8	0.000625637	0.000882017	0.410757	0.475073	0.0948025	0.0950148	chr14	101295538	101300768	+	ENSG00000214548	lincRNA;KNOWN	MEG3
chr14	101295000	101320000	41	29	141	129	12	88	8	96	45	0	129	1	11	0.77	0.57	0.000882017	0.475073	0.0950148	1	0	1	1	0.232512	28	0.8	0.000625637	0.000882017	0.410757	0.475073	0.0948025	0.0950148	chr14	101315645	101315716	+,+,-	ENSG00000252701,ENSG00000214548,ENSG00000258663	snoRNA,lincRNA,antisense;NOVEL,KNOWN,NOVEL	SNORD112,MEG3,RP11-123M6.2
chr14	101295000	101320000	41	29	141	129	12	88	8	96	45	0	129	1	11	0.77	0.57	0.000882017	0.475073	0.0950148	1	0	1	1	0.232512	28	0.8	0.000625637	0.000882017	0.410757	0.475073	0.0948025	0.0950148	chr14	101318727	101318824	+,+,-	ENSG00000211574,ENSG00000214548,ENSG00000258663	miRNA,lincRNA,antisense;KNOWN,KNOWN,NOVEL	MIR770,MEG3,RP11-123M6.2
chr14	101295000	101320000	41	29	141	129	12	88	8	96	45	0	129	1	11	0.77	0.57	0.000882017	0.475073	0.0950148	1	0	1	1	0.232512	28	0.8	0.000625637	0.000882017	0.410757	0.475073	0.0948025	0.0950148	chr14	101318825	101327363	+,-	ENSG00000214548,ENSG00000258663	lincRNA,antisense;KNOWN,NOVEL	MEG3,RP11-123M6.2
chr14	101295000	101320000	41	29	141	129	12	88	8	96	45	0	129	1	11	0.77	0.57	0.000882017	0.475073	0.0950148	1	0	1	1	0.232512	28	0.8	0.000625637	0.000882017	0.410757	0.475073	0.0948025	0.0950148	chr14	101280912	101295065	+	ENSG00000214548	lincRNA;KNOWN	MEG3
chr14	101295000	101320000	41	29	141	129	12	88	8	96	45	0	129	1	11	0.77	0.57	0.000882017	0.475073	0.0950148	1	0	1	1	0.232512	28	0.8	0.000625637	0.000882017	0.410757	0.475073	0.0948025	0.0950148	chr14	101300769	101315644	+,-	ENSG00000214548,ENSG00000258663	lincRNA,antisense;KNOWN,NOVEL	MEG3,RP11-123M6.2
chr14	101295000	101320000	41	29	141	129	12	88	8	96	45	0	129	1	11	0.77	0.57	0.000882017	0.475073	0.0950148	1	0	1	1	0.232512	28	0.8	0.000625637	0.000882017	0.410757	0.475073	0.0948025	0.0950148	chr14	101315717	101318726	+,-	ENSG00000214548,ENSG00000258663	lincRNA,antisense;KNOWN,NOVEL	MEG3,RP11-123M6.2
chr14	102555000	102580000	48	70	243	97	146	43	75	118	125	92	5	109	37	0.38	0.48	0.00572138	0.98707	0.197415	62	0.45	0.259284	1	0.232512	29	0.1	8.64143e-05	0.00572138	0.0879274	0.98707	0.0202936	0.197415	chr14	102547075	102605839	-	ENSG00000080824	protein_coding;KNOWN	HSP90AA1
chr14	105360000	105385000	9	23	29	23	6	7	5	12	17	2	21	0	6	0.85	0.37	0.000720078	0.420246	0.0840495	2	1	0.345779	1	0.232512	21	0.83	0.00189083	0.000720078	0.837282	0.420246	0.193244	0.0840495	chr14	105370679	105371541	+	ENSG00000259067	lincRNA;NOVEL	CTD-3051D23.3
chr14	105360000	105385000	9	23	29	23	6	7	5	12	17	2	21	0	6	0.85	0.37	0.000720078	0.420246	0.0840495	2	1	0.345779	1	0.232512	21	0.83	0.00189083	0.000720078	0.837282	0.420246	0.193244	0.0840495	chr14	105331617	105363107	+	ENSG00000099814	protein_coding;KNOWN	CEP170B
chr15	23790000	23815000	4	21	72	0	72	0	57	57	15	0	0	0	72	0	0.48	4.35788e-05	0.0403891	0.00807784	0	NA	NA	NA	NA	21	0	4.35788e-05	4.35788e-05	0.048181	0.0403891	0.0111201	0.00807784	chr15	23807209	23807278	-	ENSG00000265673	miRNA;KNOWN	MIR4508
chr15	23790000	23815000	4	21	72	0	72	0	57	57	15	0	0	0	72	0	0.48	4.35788e-05	0.0403891	0.00807784	0	NA	NA	NA	NA	21	0	4.35788e-05	4.35788e-05	0.048181	0.0403891	0.0111201	0.00807784	chr15	23810454	23812410	+	ENSG00000179455	protein_coding;KNOWN	MKRN3
chr15	23790000	23815000	4	21	72	0	72	0	57	57	15	0	0	0	72	0	0.48	4.35788e-05	0.0403891	0.00807784	0	NA	NA	NA	NA	21	0	4.35788e-05	4.35788e-05	0.048181	0.0403891	0.0111201	0.00807784	chr15	23812411	23814804	-,+	ENSG00000260978,ENSG00000179455	antisense,protein_coding;NOVEL,KNOWN	RP11-73C9.1,MKRN3
chr15	23790000	23815000	4	21	72	0	72	0	57	57	15	0	0	0	72	0	0.48	4.35788e-05	0.0403891	0.00807784	0	NA	NA	NA	NA	21	0	4.35788e-05	4.35788e-05	0.048181	0.0403891	0.0111201	0.00807784	chr15	23814805	23873064	+	ENSG00000179455	protein_coding;KNOWN	MKRN3
chr15	23795000	23820000	17	46	196	16	180	10	115	125	71	0	16	0	180	0.11	0.46	6.09767e-07	0.00073054	0.000146109	0	NA	NA	NA	NA	46	0.11	6.09767e-07	6.09767e-07	0.000967276	0.00073054	0.000223247	0.000146109	chr15	23807209	23807278	-	ENSG00000265673	miRNA;KNOWN	MIR4508
chr15	23795000	23820000	17	46	196	16	180	10	115	125	71	0	16	0	180	0.11	0.46	6.09767e-07	0.00073054	0.000146109	0	NA	NA	NA	NA	46	0.11	6.09767e-07	6.09767e-07	0.000967276	0.00073054	0.000223247	0.000146109	chr15	23810454	23812410	+	ENSG00000179455	protein_coding;KNOWN	MKRN3
chr15	23795000	23820000	17	46	196	16	180	10	115	125	71	0	16	0	180	0.11	0.46	6.09767e-07	0.00073054	0.000146109	0	NA	NA	NA	NA	46	0.11	6.09767e-07	6.09767e-07	0.000967276	0.00073054	0.000223247	0.000146109	chr15	23812411	23814804	-,+	ENSG00000260978,ENSG00000179455	antisense,protein_coding;NOVEL,KNOWN	RP11-73C9.1,MKRN3
chr15	23795000	23820000	17	46	196	16	180	10	115	125	71	0	16	0	180	0.11	0.46	6.09767e-07	0.00073054	0.000146109	0	NA	NA	NA	NA	46	0.11	6.09767e-07	6.09767e-07	0.000967276	0.00073054	0.000223247	0.000146109	chr15	23814805	23873064	+	ENSG00000179455	protein_coding;KNOWN	MKRN3
chr15	23800000	23825000	20	48	215	16	199	10	121	131	84	0	16	0	199	0.09	0.44	1.93886e-07	0.0002442	4.88401e-05	0	NA	NA	NA	NA	48	0.09	1.93886e-07	1.93886e-07	0.000334577	0.0002442	7.72202e-05	4.88401e-05	chr15	23807209	23807278	-	ENSG00000265673	miRNA;KNOWN	MIR4508
chr15	23800000	23825000	20	48	215	16	199	10	121	131	84	0	16	0	199	0.09	0.44	1.93886e-07	0.0002442	4.88401e-05	0	NA	NA	NA	NA	48	0.09	1.93886e-07	1.93886e-07	0.000334577	0.0002442	7.72202e-05	4.88401e-05	chr15	23810454	23812410	+	ENSG00000179455	protein_coding;KNOWN	MKRN3
chr15	23800000	23825000	20	48	215	16	199	10	121	131	84	0	16	0	199	0.09	0.44	1.93886e-07	0.0002442	4.88401e-05	0	NA	NA	NA	NA	48	0.09	1.93886e-07	1.93886e-07	0.000334577	0.0002442	7.72202e-05	4.88401e-05	chr15	23812411	23814804	-,+	ENSG00000260978,ENSG00000179455	antisense,protein_coding;NOVEL,KNOWN	RP11-73C9.1,MKRN3
chr15	23800000	23825000	20	48	215	16	199	10	121	131	84	0	16	0	199	0.09	0.44	1.93886e-07	0.0002442	4.88401e-05	0	NA	NA	NA	NA	48	0.09	1.93886e-07	1.93886e-07	0.000334577	0.0002442	7.72202e-05	4.88401e-05	chr15	23814805	23873064	+	ENSG00000179455	protein_coding;KNOWN	MKRN3
chr15	23805000	23830000	22	48	221	16	205	10	123	133	88	0	16	0	205	0.09	0.44	1.89471e-07	0.000240697	4.81395e-05	0	NA	NA	NA	NA	48	0.09	1.89471e-07	1.89471e-07	0.000329183	0.000240697	7.59753e-05	4.81395e-05	chr15	23807209	23807278	-	ENSG00000265673	miRNA;KNOWN	MIR4508
chr15	23805000	23830000	22	48	221	16	205	10	123	133	88	0	16	0	205	0.09	0.44	1.89471e-07	0.000240697	4.81395e-05	0	NA	NA	NA	NA	48	0.09	1.89471e-07	1.89471e-07	0.000329183	0.000240697	7.59753e-05	4.81395e-05	chr15	23810454	23812410	+	ENSG00000179455	protein_coding;KNOWN	MKRN3
chr15	23805000	23830000	22	48	221	16	205	10	123	133	88	0	16	0	205	0.09	0.44	1.89471e-07	0.000240697	4.81395e-05	0	NA	NA	NA	NA	48	0.09	1.89471e-07	1.89471e-07	0.000329183	0.000240697	7.59753e-05	4.81395e-05	chr15	23812411	23814804	-,+	ENSG00000260978,ENSG00000179455	antisense,protein_coding;NOVEL,KNOWN	RP11-73C9.1,MKRN3
chr15	23805000	23830000	22	48	221	16	205	10	123	133	88	0	16	0	205	0.09	0.44	1.89471e-07	0.000240697	4.81395e-05	0	NA	NA	NA	NA	48	0.09	1.89471e-07	1.89471e-07	0.000329183	0.000240697	7.59753e-05	4.81395e-05	chr15	23814805	23873064	+	ENSG00000179455	protein_coding;KNOWN	MKRN3
chr15	23810000	23835000	22	48	221	16	205	10	123	133	88	0	16	0	205	0.09	0.44	1.89471e-07	0.000240697	4.81395e-05	0	NA	NA	NA	NA	48	0.09	1.89471e-07	1.89471e-07	0.000329183	0.000240697	7.59753e-05	4.81395e-05	chr15	23810454	23812410	+	ENSG00000179455	protein_coding;KNOWN	MKRN3
chr15	23810000	23835000	22	48	221	16	205	10	123	133	88	0	16	0	205	0.09	0.44	1.89471e-07	0.000240697	4.81395e-05	0	NA	NA	NA	NA	48	0.09	1.89471e-07	1.89471e-07	0.000329183	0.000240697	7.59753e-05	4.81395e-05	chr15	23812411	23814804	-,+	ENSG00000260978,ENSG00000179455	antisense,protein_coding;NOVEL,KNOWN	RP11-73C9.1,MKRN3
chr15	23810000	23835000	22	48	221	16	205	10	123	133	88	0	16	0	205	0.09	0.44	1.89471e-07	0.000240697	4.81395e-05	0	NA	NA	NA	NA	48	0.09	1.89471e-07	1.89471e-07	0.000329183	0.000240697	7.59753e-05	4.81395e-05	chr15	23814805	23873064	+	ENSG00000179455	protein_coding;KNOWN	MKRN3
chr15	23815000	23840000	18	42	149	16	133	10	66	76	73	0	16	0	133	0.11	0.43	2.16103e-06	0.00244965	0.000489932	0	NA	NA	NA	NA	42	0.11	2.16103e-06	2.16103e-06	0.00317194	0.00244965	0.000732082	0.000489932	chr15	23814805	23873064	+	ENSG00000179455	protein_coding;KNOWN	MKRN3
chr15	23820000	23845000	5	14	25	0	25	0	8	8	17	0	0	0	25	0	0.4	0.000651112	0.389921	0.0779844	0	NA	NA	NA	NA	14	0	0.000651112	0.000651112	0.421003	0.389921	0.0971671	0.0779844	chr15	23814805	23873064	+	ENSG00000179455	protein_coding;KNOWN	MKRN3
chr15	25180000	25205000	28	84	301	10	291	10	165	175	126	1	9	2	289	0.02	0.53	8.64845e-15	2.27581e-11	4.55163e-12	3	0.33	0.77283	1	0.232512	84	0.02	5.90907e-15	8.64845e-15	2.0122e-11	2.27581e-11	4.64414e-12	4.55163e-12	chr15	25200133	25223870	+,+	ENSG00000214265,ENSG00000128739	protein_coding,protein_coding;KNOWN,KNOWN	SNURF,SNRPN
chr15	25180000	25205000	28	84	301	10	291	10	165	175	126	1	9	2	289	0.02	0.53	8.64845e-15	2.27581e-11	4.55163e-12	3	0.33	0.77283	1	0.232512	84	0.02	5.90907e-15	8.64845e-15	2.0122e-11	2.27581e-11	4.64414e-12	4.55163e-12	chr15	25156273	25200132	+	ENSG00000128739	protein_coding;KNOWN	SNRPN
chr15	25185000	25210000	42	92	518	17	501	17	296	313	205	2	15	3	498	0.02	0.53	5.57333e-16	1.62633e-12	3.25267e-13	5	0.4	0.765594	1	0.232512	92	0.02	5.49724e-16	5.57333e-16	2.06466e-12	1.62633e-12	4.76522e-13	3.25267e-13	chr15	25200133	25223870	+,+	ENSG00000214265,ENSG00000128739	protein_coding,protein_coding;KNOWN,KNOWN	SNURF,SNRPN
chr15	25185000	25210000	42	92	518	17	501	17	296	313	205	2	15	3	498	0.02	0.53	5.57333e-16	1.62633e-12	3.25267e-13	5	0.4	0.765594	1	0.232512	92	0.02	5.49724e-16	5.57333e-16	2.06466e-12	1.62633e-12	4.76522e-13	3.25267e-13	chr15	25156273	25200132	+	ENSG00000128739	protein_coding;KNOWN	SNRPN
chr15	25190000	25215000	61	103	1211	47	1164	47	654	701	510	2	45	3	1161	0.02	0.54	2.32618e-17	8.06567e-14	1.61314e-14	5	0.4	0.765594	1	0.232512	103	0.02	2.32355e-17	2.32618e-17	1.02314e-13	8.06567e-14	2.36141e-14	1.61314e-14	chr15	25200133	25223870	+,+	ENSG00000214265,ENSG00000128739	protein_coding,protein_coding;KNOWN,KNOWN	SNURF,SNRPN
chr15	25190000	25215000	61	103	1211	47	1164	47	654	701	510	2	45	3	1161	0.02	0.54	2.32618e-17	8.06567e-14	1.61314e-14	5	0.4	0.765594	1	0.232512	103	0.02	2.32355e-17	2.32618e-17	1.02314e-13	8.06567e-14	2.36141e-14	1.61314e-14	chr15	25156273	25200132	+	ENSG00000128739	protein_coding;KNOWN	SNRPN
chr15	25195000	25220000	93	110	4958	136	4822	126	2660	2786	2172	2	134	3	4819	0.02	0.53	3.64219e-19	1.75974e-15	3.51949e-16	5	0.4	0.765594	1	0.232512	110	0.02	3.5943e-19	3.64219e-19	1.95312e-15	1.75974e-15	4.50779e-16	3.51949e-16	chr15	25200133	25223870	+,+	ENSG00000214265,ENSG00000128739	protein_coding,protein_coding;KNOWN,KNOWN	SNURF,SNRPN
chr15	25195000	25220000	93	110	4958	136	4822	126	2660	2786	2172	2	134	3	4819	0.02	0.53	3.64219e-19	1.75974e-15	3.51949e-16	5	0.4	0.765594	1	0.232512	110	0.02	3.5943e-19	3.64219e-19	1.95312e-15	1.75974e-15	4.50779e-16	3.51949e-16	chr15	25156273	25200132	+	ENSG00000128739	protein_coding;KNOWN	SNRPN
chr15	25200000	25225000	109	114	5135	138	4997	128	2716	2844	2291	1	137	3	4994	0.02	0.53	9.10499e-20	5.59054e-16	1.11811e-16	4	0.25	0.423711	1	0.232512	114	0.02	9.1027e-20	9.10499e-20	5.81196e-16	5.59054e-16	1.3414e-16	1.11811e-16	chr15	25223871	25224703	+	ENSG00000214265	protein_coding;KNOWN	SNURF
chr15	25200000	25225000	109	114	5135	138	4997	128	2716	2844	2291	1	137	3	4994	0.02	0.53	9.10499e-20	5.59054e-16	1.11811e-16	4	0.25	0.423711	1	0.232512	114	0.02	9.1027e-20	9.10499e-20	5.81196e-16	5.59054e-16	1.3414e-16	1.11811e-16	chr15	25224704	25227140	+,+	ENSG00000214265,ENSG00000224078	protein_coding,processed_transcript;KNOWN,NOVEL	SNURF,SNHG14
chr15	25200000	25225000	109	114	5135	138	4997	128	2716	2844	2291	1	137	3	4994	0.02	0.53	9.10499e-20	5.59054e-16	1.11811e-16	4	0.25	0.423711	1	0.232512	114	0.02	9.1027e-20	9.10499e-20	5.81196e-16	5.59054e-16	1.3414e-16	1.11811e-16	chr15	25200133	25223870	+,+	ENSG00000214265,ENSG00000128739	protein_coding,protein_coding;KNOWN,KNOWN	SNURF,SNRPN
chr15	25200000	25225000	109	114	5135	138	4997	128	2716	2844	2291	1	137	3	4994	0.02	0.53	9.10499e-20	5.59054e-16	1.11811e-16	4	0.25	0.423711	1	0.232512	114	0.02	9.1027e-20	9.10499e-20	5.81196e-16	5.59054e-16	1.3414e-16	1.11811e-16	chr15	25156273	25200132	+	ENSG00000128739	protein_coding;KNOWN	SNRPN
chr15	25205000	25230000	93	112	5073	145	4928	130	2677	2807	2266	1	144	1	4927	0.02	0.52	3.21805e-19	1.58073e-15	3.16146e-16	2	0.5	1	1	0.232512	112	0.02	3.21722e-19	3.21805e-19	1.78622e-15	1.58073e-15	4.12259e-16	3.16146e-16	chr15	25223871	25224703	+	ENSG00000214265	protein_coding;KNOWN	SNURF
chr15	25205000	25230000	93	112	5073	145	4928	130	2677	2807	2266	1	144	1	4927	0.02	0.52	3.21805e-19	1.58073e-15	3.16146e-16	2	0.5	1	1	0.232512	112	0.02	3.21722e-19	3.21805e-19	1.78622e-15	1.58073e-15	4.12259e-16	3.16146e-16	chr15	25224704	25227140	+,+	ENSG00000214265,ENSG00000224078	protein_coding,processed_transcript;KNOWN,NOVEL	SNURF,SNHG14
chr15	25205000	25230000	93	112	5073	145	4928	130	2677	2807	2266	1	144	1	4927	0.02	0.52	3.21805e-19	1.58073e-15	3.16146e-16	2	0.5	1	1	0.232512	112	0.02	3.21722e-19	3.21805e-19	1.78622e-15	1.58073e-15	4.12259e-16	3.16146e-16	chr15	25227141	25227215	+,+,+	ENSG00000238810,ENSG00000214265,ENSG00000224078	snoRNA,protein_coding,processed_transcript;KNOWN,KNOWN,NOVEL	SNORD107,SNURF,SNHG14
chr15	25205000	25230000	93	112	5073	145	4928	130	2677	2807	2266	1	144	1	4927	0.02	0.52	3.21805e-19	1.58073e-15	3.16146e-16	2	0.5	1	1	0.232512	112	0.02	3.21722e-19	3.21805e-19	1.78622e-15	1.58073e-15	4.12259e-16	3.16146e-16	chr15	25227216	25230246	+,+	ENSG00000214265,ENSG00000224078	protein_coding,processed_transcript;KNOWN,NOVEL	SNURF,SNHG14
chr15	25205000	25230000	93	112	5073	145	4928	130	2677	2807	2266	1	144	1	4927	0.02	0.52	3.21805e-19	1.58073e-15	3.16146e-16	2	0.5	1	1	0.232512	112	0.02	3.21722e-19	3.21805e-19	1.78622e-15	1.58073e-15	4.12259e-16	3.16146e-16	chr15	25200133	25223870	+,+	ENSG00000214265,ENSG00000128739	protein_coding,protein_coding;KNOWN,KNOWN	SNURF,SNRPN
chr15	25210000	25235000	104	113	5535	146	5389	131	2892	3023	2512	0	146	0	5389	0.02	0.53	1.87194e-19	9.85189e-16	1.97039e-16	0	NA	NA	NA	NA	113	0.02	1.87194e-19	1.87194e-19	1.08656e-15	9.85189e-16	2.50776e-16	1.97039e-16	chr15	25223871	25224703	+	ENSG00000214265	protein_coding;KNOWN	SNURF
chr15	25210000	25235000	104	113	5535	146	5389	131	2892	3023	2512	0	146	0	5389	0.02	0.53	1.87194e-19	9.85189e-16	1.97039e-16	0	NA	NA	NA	NA	113	0.02	1.87194e-19	1.87194e-19	1.08656e-15	9.85189e-16	2.50776e-16	1.97039e-16	chr15	25224704	25227140	+,+	ENSG00000214265,ENSG00000224078	protein_coding,processed_transcript;KNOWN,NOVEL	SNURF,SNHG14
chr15	25210000	25235000	104	113	5535	146	5389	131	2892	3023	2512	0	146	0	5389	0.02	0.53	1.87194e-19	9.85189e-16	1.97039e-16	0	NA	NA	NA	NA	113	0.02	1.87194e-19	1.87194e-19	1.08656e-15	9.85189e-16	2.50776e-16	1.97039e-16	chr15	25227141	25227215	+,+,+	ENSG00000238810,ENSG00000214265,ENSG00000224078	snoRNA,protein_coding,processed_transcript;KNOWN,KNOWN,NOVEL	SNORD107,SNURF,SNHG14
chr15	25210000	25235000	104	113	5535	146	5389	131	2892	3023	2512	0	146	0	5389	0.02	0.53	1.87194e-19	9.85189e-16	1.97039e-16	0	NA	NA	NA	NA	113	0.02	1.87194e-19	1.87194e-19	1.08656e-15	9.85189e-16	2.50776e-16	1.97039e-16	chr15	25227216	25230246	+,+	ENSG00000214265,ENSG00000224078	protein_coding,processed_transcript;KNOWN,NOVEL	SNURF,SNHG14
chr15	25210000	25235000	104	113	5535	146	5389	131	2892	3023	2512	0	146	0	5389	0.02	0.53	1.87194e-19	9.85189e-16	1.97039e-16	0	NA	NA	NA	NA	113	0.02	1.87194e-19	1.87194e-19	1.08656e-15	9.85189e-16	2.50776e-16	1.97039e-16	chr15	25230247	25230313	+,+,+	ENSG00000209418,ENSG00000214265,ENSG00000224078	snoRNA,protein_coding,processed_transcript;KNOWN,KNOWN,NOVEL	SNORD64,SNURF,SNHG14
chr15	25210000	25235000	104	113	5535	146	5389	131	2892	3023	2512	0	146	0	5389	0.02	0.53	1.87194e-19	9.85189e-16	1.97039e-16	0	NA	NA	NA	NA	113	0.02	1.87194e-19	1.87194e-19	1.08656e-15	9.85189e-16	2.50776e-16	1.97039e-16	chr15	25232072	25232142	+,+,+	ENSG00000239014,ENSG00000214265,ENSG00000224078	snoRNA,protein_coding,processed_transcript;KNOWN,KNOWN,NOVEL	SNORD108,SNURF,SNHG14
chr15	25210000	25235000	104	113	5535	146	5389	131	2892	3023	2512	0	146	0	5389	0.02	0.53	1.87194e-19	9.85189e-16	1.97039e-16	0	NA	NA	NA	NA	113	0.02	1.87194e-19	1.87194e-19	1.08656e-15	9.85189e-16	2.50776e-16	1.97039e-16	chr15	25232143	25245423	+,+	ENSG00000214265,ENSG00000224078	protein_coding,processed_transcript;KNOWN,NOVEL	SNURF,SNHG14
chr15	25210000	25235000	104	113	5535	146	5389	131	2892	3023	2512	0	146	0	5389	0.02	0.53	1.87194e-19	9.85189e-16	1.97039e-16	0	NA	NA	NA	NA	113	0.02	1.87194e-19	1.87194e-19	1.08656e-15	9.85189e-16	2.50776e-16	1.97039e-16	chr15	25200133	25223870	+,+	ENSG00000214265,ENSG00000128739	protein_coding,protein_coding;KNOWN,KNOWN	SNURF,SNRPN
chr15	25210000	25235000	104	113	5535	146	5389	131	2892	3023	2512	0	146	0	5389	0.02	0.53	1.87194e-19	9.85189e-16	1.97039e-16	0	NA	NA	NA	NA	113	0.02	1.87194e-19	1.87194e-19	1.08656e-15	9.85189e-16	2.50776e-16	1.97039e-16	chr15	25230314	25232071	+,+	ENSG00000214265,ENSG00000224078	protein_coding,processed_transcript;KNOWN,NOVEL	SNURF,SNHG14
chr15	25215000	25240000	109	122	6335	187	6148	154	3281	3435	2900	0	187	0	6148	0.02	0.48	1.22364e-20	1.08669e-16	2.17338e-17	0	NA	NA	NA	NA	122	0.02	1.22364e-20	1.22364e-20	1.03241e-16	1.08669e-16	2.38279e-17	2.17338e-17	chr15	25223871	25224703	+	ENSG00000214265	protein_coding;KNOWN	SNURF
chr15	25215000	25240000	109	122	6335	187	6148	154	3281	3435	2900	0	187	0	6148	0.02	0.48	1.22364e-20	1.08669e-16	2.17338e-17	0	NA	NA	NA	NA	122	0.02	1.22364e-20	1.22364e-20	1.03241e-16	1.08669e-16	2.38279e-17	2.17338e-17	chr15	25224704	25227140	+,+	ENSG00000214265,ENSG00000224078	protein_coding,processed_transcript;KNOWN,NOVEL	SNURF,SNHG14
chr15	25215000	25240000	109	122	6335	187	6148	154	3281	3435	2900	0	187	0	6148	0.02	0.48	1.22364e-20	1.08669e-16	2.17338e-17	0	NA	NA	NA	NA	122	0.02	1.22364e-20	1.22364e-20	1.03241e-16	1.08669e-16	2.38279e-17	2.17338e-17	chr15	25227141	25227215	+,+,+	ENSG00000238810,ENSG00000214265,ENSG00000224078	snoRNA,protein_coding,processed_transcript;KNOWN,KNOWN,NOVEL	SNORD107,SNURF,SNHG14
chr15	25215000	25240000	109	122	6335	187	6148	154	3281	3435	2900	0	187	0	6148	0.02	0.48	1.22364e-20	1.08669e-16	2.17338e-17	0	NA	NA	NA	NA	122	0.02	1.22364e-20	1.22364e-20	1.03241e-16	1.08669e-16	2.38279e-17	2.17338e-17	chr15	25227216	25230246	+,+	ENSG00000214265,ENSG00000224078	protein_coding,processed_transcript;KNOWN,NOVEL	SNURF,SNHG14
chr15	25215000	25240000	109	122	6335	187	6148	154	3281	3435	2900	0	187	0	6148	0.02	0.48	1.22364e-20	1.08669e-16	2.17338e-17	0	NA	NA	NA	NA	122	0.02	1.22364e-20	1.22364e-20	1.03241e-16	1.08669e-16	2.38279e-17	2.17338e-17	chr15	25230247	25230313	+,+,+	ENSG00000209418,ENSG00000214265,ENSG00000224078	snoRNA,protein_coding,processed_transcript;KNOWN,KNOWN,NOVEL	SNORD64,SNURF,SNHG14
chr15	25215000	25240000	109	122	6335	187	6148	154	3281	3435	2900	0	187	0	6148	0.02	0.48	1.22364e-20	1.08669e-16	2.17338e-17	0	NA	NA	NA	NA	122	0.02	1.22364e-20	1.22364e-20	1.03241e-16	1.08669e-16	2.38279e-17	2.17338e-17	chr15	25232072	25232142	+,+,+	ENSG00000239014,ENSG00000214265,ENSG00000224078	snoRNA,protein_coding,processed_transcript;KNOWN,KNOWN,NOVEL	SNORD108,SNURF,SNHG14
chr15	25215000	25240000	109	122	6335	187	6148	154	3281	3435	2900	0	187	0	6148	0.02	0.48	1.22364e-20	1.08669e-16	2.17338e-17	0	NA	NA	NA	NA	122	0.02	1.22364e-20	1.22364e-20	1.03241e-16	1.08669e-16	2.38279e-17	2.17338e-17	chr15	25232143	25245423	+,+	ENSG00000214265,ENSG00000224078	protein_coding,processed_transcript;KNOWN,NOVEL	SNURF,SNHG14
chr15	25215000	25240000	109	122	6335	187	6148	154	3281	3435	2900	0	187	0	6148	0.02	0.48	1.22364e-20	1.08669e-16	2.17338e-17	0	NA	NA	NA	NA	122	0.02	1.22364e-20	1.22364e-20	1.03241e-16	1.08669e-16	2.38279e-17	2.17338e-17	chr15	25200133	25223870	+,+	ENSG00000214265,ENSG00000128739	protein_coding,protein_coding;KNOWN,KNOWN	SNURF,SNRPN
chr15	25215000	25240000	109	122	6335	187	6148	154	3281	3435	2900	0	187	0	6148	0.02	0.48	1.22364e-20	1.08669e-16	2.17338e-17	0	NA	NA	NA	NA	122	0.02	1.22364e-20	1.22364e-20	1.03241e-16	1.08669e-16	2.38279e-17	2.17338e-17	chr15	25230314	25232071	+,+	ENSG00000214265,ENSG00000224078	protein_coding,processed_transcript;KNOWN,NOVEL	SNURF,SNHG14
chr15	25220000	25245000	104	123	3418	120	3298	96	1681	1777	1641	0	120	6	3292	0.02	0.46	2.14107e-20	1.61801e-16	3.23604e-17	5	0	0.0477149	1	0.232512	123	0.02	2.14092e-20	2.14107e-20	1.51883e-16	1.61801e-16	3.50546e-17	3.23604e-17	chr15	25223871	25224703	+	ENSG00000214265	protein_coding;KNOWN	SNURF
chr15	25220000	25245000	104	123	3418	120	3298	96	1681	1777	1641	0	120	6	3292	0.02	0.46	2.14107e-20	1.61801e-16	3.23604e-17	5	0	0.0477149	1	0.232512	123	0.02	2.14092e-20	2.14107e-20	1.51883e-16	1.61801e-16	3.50546e-17	3.23604e-17	chr15	25224704	25227140	+,+	ENSG00000214265,ENSG00000224078	protein_coding,processed_transcript;KNOWN,NOVEL	SNURF,SNHG14
chr15	25220000	25245000	104	123	3418	120	3298	96	1681	1777	1641	0	120	6	3292	0.02	0.46	2.14107e-20	1.61801e-16	3.23604e-17	5	0	0.0477149	1	0.232512	123	0.02	2.14092e-20	2.14107e-20	1.51883e-16	1.61801e-16	3.50546e-17	3.23604e-17	chr15	25227141	25227215	+,+,+	ENSG00000238810,ENSG00000214265,ENSG00000224078	snoRNA,protein_coding,processed_transcript;KNOWN,KNOWN,NOVEL	SNORD107,SNURF,SNHG14
chr15	25220000	25245000	104	123	3418	120	3298	96	1681	1777	1641	0	120	6	3292	0.02	0.46	2.14107e-20	1.61801e-16	3.23604e-17	5	0	0.0477149	1	0.232512	123	0.02	2.14092e-20	2.14107e-20	1.51883e-16	1.61801e-16	3.50546e-17	3.23604e-17	chr15	25227216	25230246	+,+	ENSG00000214265,ENSG00000224078	protein_coding,processed_transcript;KNOWN,NOVEL	SNURF,SNHG14
chr15	25220000	25245000	104	123	3418	120	3298	96	1681	1777	1641	0	120	6	3292	0.02	0.46	2.14107e-20	1.61801e-16	3.23604e-17	5	0	0.0477149	1	0.232512	123	0.02	2.14092e-20	2.14107e-20	1.51883e-16	1.61801e-16	3.50546e-17	3.23604e-17	chr15	25230247	25230313	+,+,+	ENSG00000209418,ENSG00000214265,ENSG00000224078	snoRNA,protein_coding,processed_transcript;KNOWN,KNOWN,NOVEL	SNORD64,SNURF,SNHG14
chr15	25220000	25245000	104	123	3418	120	3298	96	1681	1777	1641	0	120	6	3292	0.02	0.46	2.14107e-20	1.61801e-16	3.23604e-17	5	0	0.0477149	1	0.232512	123	0.02	2.14092e-20	2.14107e-20	1.51883e-16	1.61801e-16	3.50546e-17	3.23604e-17	chr15	25232072	25232142	+,+,+	ENSG00000239014,ENSG00000214265,ENSG00000224078	snoRNA,protein_coding,processed_transcript;KNOWN,KNOWN,NOVEL	SNORD108,SNURF,SNHG14
chr15	25220000	25245000	104	123	3418	120	3298	96	1681	1777	1641	0	120	6	3292	0.02	0.46	2.14107e-20	1.61801e-16	3.23604e-17	5	0	0.0477149	1	0.232512	123	0.02	2.14092e-20	2.14107e-20	1.51883e-16	1.61801e-16	3.50546e-17	3.23604e-17	chr15	25232143	25245423	+,+	ENSG00000214265,ENSG00000224078	protein_coding,processed_transcript;KNOWN,NOVEL	SNURF,SNHG14
chr15	25220000	25245000	104	123	3418	120	3298	96	1681	1777	1641	0	120	6	3292	0.02	0.46	2.14107e-20	1.61801e-16	3.23604e-17	5	0	0.0477149	1	0.232512	123	0.02	2.14092e-20	2.14107e-20	1.51883e-16	1.61801e-16	3.50546e-17	3.23604e-17	chr15	25200133	25223870	+,+	ENSG00000214265,ENSG00000128739	protein_coding,protein_coding;KNOWN,KNOWN	SNURF,SNRPN
chr15	25220000	25245000	104	123	3418	120	3298	96	1681	1777	1641	0	120	6	3292	0.02	0.46	2.14107e-20	1.61801e-16	3.23604e-17	5	0	0.0477149	1	0.232512	123	0.02	2.14092e-20	2.14107e-20	1.51883e-16	1.61801e-16	3.50546e-17	3.23604e-17	chr15	25230314	25232071	+,+	ENSG00000214265,ENSG00000224078	protein_coding,processed_transcript;KNOWN,NOVEL	SNURF,SNHG14
chr15	25225000	25250000	97	123	3504	125	3379	101	1752	1853	1651	0	125	6	3373	0.02	0.47	1.25362e-20	1.08669e-16	2.17338e-17	5	0	0.0477149	1	0.232512	123	0.02	1.25314e-20	1.25362e-20	1.03241e-16	1.08669e-16	2.38279e-17	2.17338e-17	chr15	25224704	25227140	+,+	ENSG00000214265,ENSG00000224078	protein_coding,processed_transcript;KNOWN,NOVEL	SNURF,SNHG14
chr15	25225000	25250000	97	123	3504	125	3379	101	1752	1853	1651	0	125	6	3373	0.02	0.47	1.25362e-20	1.08669e-16	2.17338e-17	5	0	0.0477149	1	0.232512	123	0.02	1.25314e-20	1.25362e-20	1.03241e-16	1.08669e-16	2.38279e-17	2.17338e-17	chr15	25227141	25227215	+,+,+	ENSG00000238810,ENSG00000214265,ENSG00000224078	snoRNA,protein_coding,processed_transcript;KNOWN,KNOWN,NOVEL	SNORD107,SNURF,SNHG14
chr15	25225000	25250000	97	123	3504	125	3379	101	1752	1853	1651	0	125	6	3373	0.02	0.47	1.25362e-20	1.08669e-16	2.17338e-17	5	0	0.0477149	1	0.232512	123	0.02	1.25314e-20	1.25362e-20	1.03241e-16	1.08669e-16	2.38279e-17	2.17338e-17	chr15	25227216	25230246	+,+	ENSG00000214265,ENSG00000224078	protein_coding,processed_transcript;KNOWN,NOVEL	SNURF,SNHG14
chr15	25225000	25250000	97	123	3504	125	3379	101	1752	1853	1651	0	125	6	3373	0.02	0.47	1.25362e-20	1.08669e-16	2.17338e-17	5	0	0.0477149	1	0.232512	123	0.02	1.25314e-20	1.25362e-20	1.03241e-16	1.08669e-16	2.38279e-17	2.17338e-17	chr15	25230247	25230313	+,+,+	ENSG00000209418,ENSG00000214265,ENSG00000224078	snoRNA,protein_coding,processed_transcript;KNOWN,KNOWN,NOVEL	SNORD64,SNURF,SNHG14
chr15	25225000	25250000	97	123	3504	125	3379	101	1752	1853	1651	0	125	6	3373	0.02	0.47	1.25362e-20	1.08669e-16	2.17338e-17	5	0	0.0477149	1	0.232512	123	0.02	1.25314e-20	1.25362e-20	1.03241e-16	1.08669e-16	2.38279e-17	2.17338e-17	chr15	25232072	25232142	+,+,+	ENSG00000239014,ENSG00000214265,ENSG00000224078	snoRNA,protein_coding,processed_transcript;KNOWN,KNOWN,NOVEL	SNORD108,SNURF,SNHG14
chr15	25225000	25250000	97	123	3504	125	3379	101	1752	1853	1651	0	125	6	3373	0.02	0.47	1.25362e-20	1.08669e-16	2.17338e-17	5	0	0.0477149	1	0.232512	123	0.02	1.25314e-20	1.25362e-20	1.03241e-16	1.08669e-16	2.38279e-17	2.17338e-17	chr15	25232143	25245423	+,+	ENSG00000214265,ENSG00000224078	protein_coding,processed_transcript;KNOWN,NOVEL	SNURF,SNHG14
chr15	25225000	25250000	97	123	3504	125	3379	101	1752	1853	1651	0	125	6	3373	0.02	0.47	1.25362e-20	1.08669e-16	2.17338e-17	5	0	0.0477149	1	0.232512	123	0.02	1.25314e-20	1.25362e-20	1.03241e-16	1.08669e-16	2.38279e-17	2.17338e-17	chr15	25230314	25232071	+,+	ENSG00000214265,ENSG00000224078	protein_coding,processed_transcript;KNOWN,NOVEL	SNURF,SNHG14
chr15	25225000	25250000	97	123	3504	125	3379	101	1752	1853	1651	0	125	6	3373	0.02	0.47	1.25362e-20	1.08669e-16	2.17338e-17	5	0	0.0477149	1	0.232512	123	0.02	1.25314e-20	1.25362e-20	1.03241e-16	1.08669e-16	2.38279e-17	2.17338e-17	chr15	25245424	25272882	+	ENSG00000224078	processed_transcript;NOVEL	SNHG14
chr15	25230000	25255000	105	121	3443	115	3328	95	1710	1805	1638	0	115	6	3322	0.02	0.47	1.62942e-20	1.33397e-16	2.66794e-17	5	0	0.0477149	1	0.232512	121	0.02	1.62894e-20	1.62942e-20	1.25863e-16	1.33397e-16	2.90492e-17	2.66794e-17	chr15	25227216	25230246	+,+	ENSG00000214265,ENSG00000224078	protein_coding,processed_transcript;KNOWN,NOVEL	SNURF,SNHG14
chr15	25230000	25255000	105	121	3443	115	3328	95	1710	1805	1638	0	115	6	3322	0.02	0.47	1.62942e-20	1.33397e-16	2.66794e-17	5	0	0.0477149	1	0.232512	121	0.02	1.62894e-20	1.62942e-20	1.25863e-16	1.33397e-16	2.90492e-17	2.66794e-17	chr15	25230247	25230313	+,+,+	ENSG00000209418,ENSG00000214265,ENSG00000224078	snoRNA,protein_coding,processed_transcript;KNOWN,KNOWN,NOVEL	SNORD64,SNURF,SNHG14
chr15	25230000	25255000	105	121	3443	115	3328	95	1710	1805	1638	0	115	6	3322	0.02	0.47	1.62942e-20	1.33397e-16	2.66794e-17	5	0	0.0477149	1	0.232512	121	0.02	1.62894e-20	1.62942e-20	1.25863e-16	1.33397e-16	2.90492e-17	2.66794e-17	chr15	25232072	25232142	+,+,+	ENSG00000239014,ENSG00000214265,ENSG00000224078	snoRNA,protein_coding,processed_transcript;KNOWN,KNOWN,NOVEL	SNORD108,SNURF,SNHG14
chr15	25230000	25255000	105	121	3443	115	3328	95	1710	1805	1638	0	115	6	3322	0.02	0.47	1.62942e-20	1.33397e-16	2.66794e-17	5	0	0.0477149	1	0.232512	121	0.02	1.62894e-20	1.62942e-20	1.25863e-16	1.33397e-16	2.90492e-17	2.66794e-17	chr15	25232143	25245423	+,+	ENSG00000214265,ENSG00000224078	protein_coding,processed_transcript;KNOWN,NOVEL	SNURF,SNHG14
chr15	25230000	25255000	105	121	3443	115	3328	95	1710	1805	1638	0	115	6	3322	0.02	0.47	1.62942e-20	1.33397e-16	2.66794e-17	5	0	0.0477149	1	0.232512	121	0.02	1.62894e-20	1.62942e-20	1.25863e-16	1.33397e-16	2.90492e-17	2.66794e-17	chr15	25230314	25232071	+,+	ENSG00000214265,ENSG00000224078	protein_coding,processed_transcript;KNOWN,NOVEL	SNURF,SNHG14
chr15	25230000	25255000	105	121	3443	115	3328	95	1710	1805	1638	0	115	6	3322	0.02	0.47	1.62942e-20	1.33397e-16	2.66794e-17	5	0	0.0477149	1	0.232512	121	0.02	1.62894e-20	1.62942e-20	1.25863e-16	1.33397e-16	2.90492e-17	2.66794e-17	chr15	25245424	25272882	+	ENSG00000224078	processed_transcript;NOVEL	SNHG14
chr15	25235000	25260000	97	120	2890	107	2783	87	1432	1519	1371	0	107	6	2777	0.02	0.46	2.63268e-20	1.93979e-16	3.87959e-17	5	0	0.0477149	1	0.232512	120	0.02	2.6321e-20	2.63268e-20	1.81682e-16	1.93979e-16	4.19322e-17	3.87959e-17	chr15	25232143	25245423	+,+	ENSG00000214265,ENSG00000224078	protein_coding,processed_transcript;KNOWN,NOVEL	SNURF,SNHG14
chr15	25235000	25260000	97	120	2890	107	2783	87	1432	1519	1371	0	107	6	2777	0.02	0.46	2.63268e-20	1.93979e-16	3.87959e-17	5	0	0.0477149	1	0.232512	120	0.02	2.6321e-20	2.63268e-20	1.81682e-16	1.93979e-16	4.19322e-17	3.87959e-17	chr15	25245424	25272882	+	ENSG00000224078	processed_transcript;NOVEL	SNHG14
chr15	25240000	25265000	103	110	1695	37	1658	35	831	866	829	0	37	6	1652	0.02	0.49	7.99975e-19	3.46723e-15	6.93448e-16	5	0	0.0477149	1	0.232512	110	0.02	8.00045e-19	7.99975e-19	4.08655e-15	3.46723e-15	9.43173e-16	6.93448e-16	chr15	25232143	25245423	+,+	ENSG00000214265,ENSG00000224078	protein_coding,processed_transcript;KNOWN,NOVEL	SNURF,SNHG14
chr15	25240000	25265000	103	110	1695	37	1658	35	831	866	829	0	37	6	1652	0.02	0.49	7.99975e-19	3.46723e-15	6.93448e-16	5	0	0.0477149	1	0.232512	110	0.02	8.00045e-19	7.99975e-19	4.08655e-15	3.46723e-15	9.43173e-16	6.93448e-16	chr15	25245424	25272882	+	ENSG00000224078	processed_transcript;NOVEL	SNHG14
chr15	25245000	25270000	90	101	1158	20	1138	17	583	600	558	0	20	0	1138	0.03	0.51	3.70343e-17	1.24033e-13	2.48067e-14	0	NA	NA	NA	NA	101	0.03	3.70343e-17	3.70343e-17	1.55055e-13	1.24033e-13	3.57867e-14	2.48067e-14	chr15	25232143	25245423	+,+	ENSG00000214265,ENSG00000224078	protein_coding,processed_transcript;KNOWN,NOVEL	SNURF,SNHG14
chr15	25245000	25270000	90	101	1158	20	1138	17	583	600	558	0	20	0	1138	0.03	0.51	3.70343e-17	1.24033e-13	2.48067e-14	0	NA	NA	NA	NA	101	0.03	3.70343e-17	3.70343e-17	1.55055e-13	1.24033e-13	3.57867e-14	2.48067e-14	chr15	25245424	25272882	+	ENSG00000224078	processed_transcript;NOVEL	SNHG14
chr15	25250000	25275000	119	109	1455	26	1429	22	648	670	785	0	26	0	1429	0.03	0.49	2.03486e-18	8.32948e-15	1.6659e-15	0	NA	NA	NA	NA	109	0.03	2.03486e-18	2.03486e-18	9.99411e-15	8.32948e-15	2.30663e-15	1.6659e-15	chr15	25272883	25277019	-,+	ENSG00000257647,ENSG00000224078	lincRNA,processed_transcript;NOVEL,NOVEL	RP11-701H24.3,SNHG14
chr15	25250000	25275000	119	109	1455	26	1429	22	648	670	785	0	26	0	1429	0.03	0.49	2.03486e-18	8.32948e-15	1.6659e-15	0	NA	NA	NA	NA	109	0.03	2.03486e-18	2.03486e-18	9.99411e-15	8.32948e-15	2.30663e-15	1.6659e-15	chr15	25245424	25272882	+	ENSG00000224078	processed_transcript;NOVEL	SNHG14
chr15	25255000	25280000	134	114	2295	39	2256	34	1047	1081	1214	0	39	0	2256	0.02	0.47	1.20689e-19	7.2592e-16	1.45185e-16	0	NA	NA	NA	NA	114	0.02	1.20689e-19	1.20689e-19	7.51792e-16	7.2592e-16	1.73513e-16	1.45185e-16	chr15	25272883	25277019	-,+	ENSG00000257647,ENSG00000224078	lincRNA,processed_transcript;NOVEL,NOVEL	RP11-701H24.3,SNHG14
chr15	25255000	25280000	134	114	2295	39	2256	34	1047	1081	1214	0	39	0	2256	0.02	0.47	1.20689e-19	7.2592e-16	1.45185e-16	0	NA	NA	NA	NA	114	0.02	1.20689e-19	1.20689e-19	7.51792e-16	7.2592e-16	1.73513e-16	1.45185e-16	chr15	25277020	25277194	-,+,+	ENSG00000257647,ENSG00000257151,ENSG00000224078	lincRNA,lincRNA,processed_transcript;NOVEL,NOVEL,NOVEL	RP11-701H24.3,RP11-701H24.2,SNHG14
chr15	25255000	25280000	134	114	2295	39	2256	34	1047	1081	1214	0	39	0	2256	0.02	0.47	1.20689e-19	7.2592e-16	1.45185e-16	0	NA	NA	NA	NA	114	0.02	1.20689e-19	1.20689e-19	7.51792e-16	7.2592e-16	1.73513e-16	1.45185e-16	chr15	25245424	25272882	+	ENSG00000224078	processed_transcript;NOVEL	SNHG14
chr15	25255000	25280000	134	114	2295	39	2256	34	1047	1081	1214	0	39	0	2256	0.02	0.47	1.20689e-19	7.2592e-16	1.45185e-16	0	NA	NA	NA	NA	114	0.02	1.20689e-19	1.20689e-19	7.51792e-16	7.2592e-16	1.73513e-16	1.45185e-16	chr15	25277195	25281637	+,+	ENSG00000257151,ENSG00000224078	lincRNA,processed_transcript;NOVEL,NOVEL	RP11-701H24.2,SNHG14
chr15	25260000	25285000	130	115	2408	50	2358	45	1087	1132	1276	0	50	0	2358	0.02	0.47	1.47985e-19	8.38747e-16	1.6775e-16	0	NA	NA	NA	NA	115	0.02	1.47985e-19	1.47985e-19	8.99875e-16	8.38747e-16	2.0769e-16	1.6775e-16	chr15	25272883	25277019	-,+	ENSG00000257647,ENSG00000224078	lincRNA,processed_transcript;NOVEL,NOVEL	RP11-701H24.3,SNHG14
chr15	25260000	25285000	130	115	2408	50	2358	45	1087	1132	1276	0	50	0	2358	0.02	0.47	1.47985e-19	8.38747e-16	1.6775e-16	0	NA	NA	NA	NA	115	0.02	1.47985e-19	1.47985e-19	8.99875e-16	8.38747e-16	2.0769e-16	1.6775e-16	chr15	25277020	25277194	-,+,+	ENSG00000257647,ENSG00000257151,ENSG00000224078	lincRNA,lincRNA,processed_transcript;NOVEL,NOVEL,NOVEL	RP11-701H24.3,RP11-701H24.2,SNHG14
chr15	25260000	25285000	130	115	2408	50	2358	45	1087	1132	1276	0	50	0	2358	0.02	0.47	1.47985e-19	8.38747e-16	1.6775e-16	0	NA	NA	NA	NA	115	0.02	1.47985e-19	1.47985e-19	8.99875e-16	8.38747e-16	2.0769e-16	1.6775e-16	chr15	25281638	25287120	+	ENSG00000224078	processed_transcript;NOVEL	SNHG14
chr15	25260000	25285000	130	115	2408	50	2358	45	1087	1132	1276	0	50	0	2358	0.02	0.47	1.47985e-19	8.38747e-16	1.6775e-16	0	NA	NA	NA	NA	115	0.02	1.47985e-19	1.47985e-19	8.99875e-16	8.38747e-16	2.0769e-16	1.6775e-16	chr15	25245424	25272882	+	ENSG00000224078	processed_transcript;NOVEL	SNHG14
chr15	25260000	25285000	130	115	2408	50	2358	45	1087	1132	1276	0	50	0	2358	0.02	0.47	1.47985e-19	8.38747e-16	1.6775e-16	0	NA	NA	NA	NA	115	0.02	1.47985e-19	1.47985e-19	8.99875e-16	8.38747e-16	2.0769e-16	1.6775e-16	chr15	25277195	25281637	+,+	ENSG00000257151,ENSG00000224078	lincRNA,processed_transcript;NOVEL,NOVEL	RP11-701H24.2,SNHG14
chr15	25265000	25290000	124	117	2427	49	2378	44	1074	1118	1309	0	49	0	2378	0.02	0.48	7.45772e-20	4.88438e-16	9.76879e-17	0	NA	NA	NA	NA	117	0.02	7.45772e-20	7.45772e-20	4.88376e-16	4.88438e-16	1.12717e-16	9.76879e-17	chr15	25272883	25277019	-,+	ENSG00000257647,ENSG00000224078	lincRNA,processed_transcript;NOVEL,NOVEL	RP11-701H24.3,SNHG14
chr15	25265000	25290000	124	117	2427	49	2378	44	1074	1118	1309	0	49	0	2378	0.02	0.48	7.45772e-20	4.88438e-16	9.76879e-17	0	NA	NA	NA	NA	117	0.02	7.45772e-20	7.45772e-20	4.88376e-16	4.88438e-16	1.12717e-16	9.76879e-17	chr15	25277020	25277194	-,+,+	ENSG00000257647,ENSG00000257151,ENSG00000224078	lincRNA,lincRNA,processed_transcript;NOVEL,NOVEL,NOVEL	RP11-701H24.3,RP11-701H24.2,SNHG14
chr15	25265000	25290000	124	117	2427	49	2378	44	1074	1118	1309	0	49	0	2378	0.02	0.48	7.45772e-20	4.88438e-16	9.76879e-17	0	NA	NA	NA	NA	117	0.02	7.45772e-20	7.45772e-20	4.88376e-16	4.88438e-16	1.12717e-16	9.76879e-17	chr15	25281638	25287120	+	ENSG00000224078	processed_transcript;NOVEL	SNHG14
chr15	25265000	25290000	124	117	2427	49	2378	44	1074	1118	1309	0	49	0	2378	0.02	0.48	7.45772e-20	4.88438e-16	9.76879e-17	0	NA	NA	NA	NA	117	0.02	7.45772e-20	7.45772e-20	4.88376e-16	4.88438e-16	1.12717e-16	9.76879e-17	chr15	25287121	25287187	+,+	ENSG00000238678,ENSG00000224078	snoRNA,processed_transcript;KNOWN,NOVEL	SNORD109A,SNHG14
chr15	25265000	25290000	124	117	2427	49	2378	44	1074	1118	1309	0	49	0	2378	0.02	0.48	7.45772e-20	4.88438e-16	9.76879e-17	0	NA	NA	NA	NA	117	0.02	7.45772e-20	7.45772e-20	4.88376e-16	4.88438e-16	1.12717e-16	9.76879e-17	chr15	25287188	25296623	+	ENSG00000224078	processed_transcript;NOVEL	SNHG14
chr15	25265000	25290000	124	117	2427	49	2378	44	1074	1118	1309	0	49	0	2378	0.02	0.48	7.45772e-20	4.88438e-16	9.76879e-17	0	NA	NA	NA	NA	117	0.02	7.45772e-20	7.45772e-20	4.88376e-16	4.88438e-16	1.12717e-16	9.76879e-17	chr15	25245424	25272882	+	ENSG00000224078	processed_transcript;NOVEL	SNHG14
chr15	25265000	25290000	124	117	2427	49	2378	44	1074	1118	1309	0	49	0	2378	0.02	0.48	7.45772e-20	4.88438e-16	9.76879e-17	0	NA	NA	NA	NA	117	0.02	7.45772e-20	7.45772e-20	4.88376e-16	4.88438e-16	1.12717e-16	9.76879e-17	chr15	25277195	25281637	+,+	ENSG00000257151,ENSG00000224078	lincRNA,processed_transcript;NOVEL,NOVEL	RP11-701H24.2,SNHG14
chr15	25270000	25295000	129	115	2482	50	2432	46	1090	1136	1346	0	50	0	2432	0.03	0.47	2.01117e-19	1.03989e-15	2.07979e-16	0	NA	NA	NA	NA	115	0.03	2.01117e-19	2.01117e-19	1.14143e-15	1.03989e-15	2.63441e-16	2.07979e-16	chr15	25272883	25277019	-,+	ENSG00000257647,ENSG00000224078	lincRNA,processed_transcript;NOVEL,NOVEL	RP11-701H24.3,SNHG14
chr15	25270000	25295000	129	115	2482	50	2432	46	1090	1136	1346	0	50	0	2432	0.03	0.47	2.01117e-19	1.03989e-15	2.07979e-16	0	NA	NA	NA	NA	115	0.03	2.01117e-19	2.01117e-19	1.14143e-15	1.03989e-15	2.63441e-16	2.07979e-16	chr15	25277020	25277194	-,+,+	ENSG00000257647,ENSG00000257151,ENSG00000224078	lincRNA,lincRNA,processed_transcript;NOVEL,NOVEL,NOVEL	RP11-701H24.3,RP11-701H24.2,SNHG14
chr15	25270000	25295000	129	115	2482	50	2432	46	1090	1136	1346	0	50	0	2432	0.03	0.47	2.01117e-19	1.03989e-15	2.07979e-16	0	NA	NA	NA	NA	115	0.03	2.01117e-19	2.01117e-19	1.14143e-15	1.03989e-15	2.63441e-16	2.07979e-16	chr15	25281638	25287120	+	ENSG00000224078	processed_transcript;NOVEL	SNHG14
chr15	25270000	25295000	129	115	2482	50	2432	46	1090	1136	1346	0	50	0	2432	0.03	0.47	2.01117e-19	1.03989e-15	2.07979e-16	0	NA	NA	NA	NA	115	0.03	2.01117e-19	2.01117e-19	1.14143e-15	1.03989e-15	2.63441e-16	2.07979e-16	chr15	25287121	25287187	+,+	ENSG00000238678,ENSG00000224078	snoRNA,processed_transcript;KNOWN,NOVEL	SNORD109A,SNHG14
chr15	25270000	25295000	129	115	2482	50	2432	46	1090	1136	1346	0	50	0	2432	0.03	0.47	2.01117e-19	1.03989e-15	2.07979e-16	0	NA	NA	NA	NA	115	0.03	2.01117e-19	2.01117e-19	1.14143e-15	1.03989e-15	2.63441e-16	2.07979e-16	chr15	25287188	25296623	+	ENSG00000224078	processed_transcript;NOVEL	SNHG14
chr15	25270000	25295000	129	115	2482	50	2432	46	1090	1136	1346	0	50	0	2432	0.03	0.47	2.01117e-19	1.03989e-15	2.07979e-16	0	NA	NA	NA	NA	115	0.03	2.01117e-19	2.01117e-19	1.14143e-15	1.03989e-15	2.63441e-16	2.07979e-16	chr15	25245424	25272882	+	ENSG00000224078	processed_transcript;NOVEL	SNHG14
chr15	25270000	25295000	129	115	2482	50	2432	46	1090	1136	1346	0	50	0	2432	0.03	0.47	2.01117e-19	1.03989e-15	2.07979e-16	0	NA	NA	NA	NA	115	0.03	2.01117e-19	2.01117e-19	1.14143e-15	1.03989e-15	2.63441e-16	2.07979e-16	chr15	25277195	25281637	+,+	ENSG00000257151,ENSG00000224078	lincRNA,processed_transcript;NOVEL,NOVEL	RP11-701H24.2,SNHG14
chr15	25275000	25300000	90	114	1921	36	1885	33	898	931	990	0	36	0	1885	0.03	0.48	1.55099e-19	8.46508e-16	1.69302e-16	0	NA	NA	NA	NA	114	0.03	1.55099e-19	1.55099e-19	9.21198e-16	8.46508e-16	2.12612e-16	1.69302e-16	chr15	25272883	25277019	-,+	ENSG00000257647,ENSG00000224078	lincRNA,processed_transcript;NOVEL,NOVEL	RP11-701H24.3,SNHG14
chr15	25275000	25300000	90	114	1921	36	1885	33	898	931	990	0	36	0	1885	0.03	0.48	1.55099e-19	8.46508e-16	1.69302e-16	0	NA	NA	NA	NA	114	0.03	1.55099e-19	1.55099e-19	9.21198e-16	8.46508e-16	2.12612e-16	1.69302e-16	chr15	25277020	25277194	-,+,+	ENSG00000257647,ENSG00000257151,ENSG00000224078	lincRNA,lincRNA,processed_transcript;NOVEL,NOVEL,NOVEL	RP11-701H24.3,RP11-701H24.2,SNHG14
chr15	25275000	25300000	90	114	1921	36	1885	33	898	931	990	0	36	0	1885	0.03	0.48	1.55099e-19	8.46508e-16	1.69302e-16	0	NA	NA	NA	NA	114	0.03	1.55099e-19	1.55099e-19	9.21198e-16	8.46508e-16	2.12612e-16	1.69302e-16	chr15	25281638	25287120	+	ENSG00000224078	processed_transcript;NOVEL	SNHG14
chr15	25275000	25300000	90	114	1921	36	1885	33	898	931	990	0	36	0	1885	0.03	0.48	1.55099e-19	8.46508e-16	1.69302e-16	0	NA	NA	NA	NA	114	0.03	1.55099e-19	1.55099e-19	9.21198e-16	8.46508e-16	2.12612e-16	1.69302e-16	chr15	25287121	25287187	+,+	ENSG00000238678,ENSG00000224078	snoRNA,processed_transcript;KNOWN,NOVEL	SNORD109A,SNHG14
chr15	25275000	25300000	90	114	1921	36	1885	33	898	931	990	0	36	0	1885	0.03	0.48	1.55099e-19	8.46508e-16	1.69302e-16	0	NA	NA	NA	NA	114	0.03	1.55099e-19	1.55099e-19	9.21198e-16	8.46508e-16	2.12612e-16	1.69302e-16	chr15	25287188	25296623	+	ENSG00000224078	processed_transcript;NOVEL	SNHG14
chr15	25275000	25300000	90	114	1921	36	1885	33	898	931	990	0	36	0	1885	0.03	0.48	1.55099e-19	8.46508e-16	1.69302e-16	0	NA	NA	NA	NA	114	0.03	1.55099e-19	1.55099e-19	9.21198e-16	8.46508e-16	2.12612e-16	1.69302e-16	chr15	25296624	25296718	+,+	ENSG00000207063,ENSG00000224078	snoRNA,processed_transcript;KNOWN,NOVEL	SNORD116-1,SNHG14
chr15	25275000	25300000	90	114	1921	36	1885	33	898	931	990	0	36	0	1885	0.03	0.48	1.55099e-19	8.46508e-16	1.69302e-16	0	NA	NA	NA	NA	114	0.03	1.55099e-19	1.55099e-19	9.21198e-16	8.46508e-16	2.12612e-16	1.69302e-16	chr15	25299357	25299451	+,+	ENSG00000207001,ENSG00000224078	snoRNA,processed_transcript;KNOWN,NOVEL	SNORD116-2,SNHG14
chr15	25275000	25300000	90	114	1921	36	1885	33	898	931	990	0	36	0	1885	0.03	0.48	1.55099e-19	8.46508e-16	1.69302e-16	0	NA	NA	NA	NA	114	0.03	1.55099e-19	1.55099e-19	9.21198e-16	8.46508e-16	2.12612e-16	1.69302e-16	chr15	25299452	25302006	+	ENSG00000224078	processed_transcript;NOVEL	SNHG14
chr15	25275000	25300000	90	114	1921	36	1885	33	898	931	990	0	36	0	1885	0.03	0.48	1.55099e-19	8.46508e-16	1.69302e-16	0	NA	NA	NA	NA	114	0.03	1.55099e-19	1.55099e-19	9.21198e-16	8.46508e-16	2.12612e-16	1.69302e-16	chr15	25277195	25281637	+,+	ENSG00000257151,ENSG00000224078	lincRNA,processed_transcript;NOVEL,NOVEL	RP11-701H24.2,SNHG14
chr15	25275000	25300000	90	114	1921	36	1885	33	898	931	990	0	36	0	1885	0.03	0.48	1.55099e-19	8.46508e-16	1.69302e-16	0	NA	NA	NA	NA	114	0.03	1.55099e-19	1.55099e-19	9.21198e-16	8.46508e-16	2.12612e-16	1.69302e-16	chr15	25296719	25299356	+	ENSG00000224078	processed_transcript;NOVEL	SNHG14
chr15	25280000	25305000	56	100	904	17	887	16	415	431	473	0	17	0	887	0.04	0.44	3.09022e-17	1.04685e-13	2.09371e-14	0	NA	NA	NA	NA	100	0.04	3.09022e-17	3.09022e-17	1.33767e-13	1.04685e-13	3.08734e-14	2.09371e-14	chr15	25281638	25287120	+	ENSG00000224078	processed_transcript;NOVEL	SNHG14
chr15	25280000	25305000	56	100	904	17	887	16	415	431	473	0	17	0	887	0.04	0.44	3.09022e-17	1.04685e-13	2.09371e-14	0	NA	NA	NA	NA	100	0.04	3.09022e-17	3.09022e-17	1.33767e-13	1.04685e-13	3.08734e-14	2.09371e-14	chr15	25287121	25287187	+,+	ENSG00000238678,ENSG00000224078	snoRNA,processed_transcript;KNOWN,NOVEL	SNORD109A,SNHG14
chr15	25280000	25305000	56	100	904	17	887	16	415	431	473	0	17	0	887	0.04	0.44	3.09022e-17	1.04685e-13	2.09371e-14	0	NA	NA	NA	NA	100	0.04	3.09022e-17	3.09022e-17	1.33767e-13	1.04685e-13	3.08734e-14	2.09371e-14	chr15	25287188	25296623	+	ENSG00000224078	processed_transcript;NOVEL	SNHG14
chr15	25280000	25305000	56	100	904	17	887	16	415	431	473	0	17	0	887	0.04	0.44	3.09022e-17	1.04685e-13	2.09371e-14	0	NA	NA	NA	NA	100	0.04	3.09022e-17	3.09022e-17	1.33767e-13	1.04685e-13	3.08734e-14	2.09371e-14	chr15	25296624	25296718	+,+	ENSG00000207063,ENSG00000224078	snoRNA,processed_transcript;KNOWN,NOVEL	SNORD116-1,SNHG14
chr15	25280000	25305000	56	100	904	17	887	16	415	431	473	0	17	0	887	0.04	0.44	3.09022e-17	1.04685e-13	2.09371e-14	0	NA	NA	NA	NA	100	0.04	3.09022e-17	3.09022e-17	1.33767e-13	1.04685e-13	3.08734e-14	2.09371e-14	chr15	25299357	25299451	+,+	ENSG00000207001,ENSG00000224078	snoRNA,processed_transcript;KNOWN,NOVEL	SNORD116-2,SNHG14
chr15	25280000	25305000	56	100	904	17	887	16	415	431	473	0	17	0	887	0.04	0.44	3.09022e-17	1.04685e-13	2.09371e-14	0	NA	NA	NA	NA	100	0.04	3.09022e-17	3.09022e-17	1.33767e-13	1.04685e-13	3.08734e-14	2.09371e-14	chr15	25299452	25302006	+	ENSG00000224078	processed_transcript;NOVEL	SNHG14
chr15	25280000	25305000	56	100	904	17	887	16	415	431	473	0	17	0	887	0.04	0.44	3.09022e-17	1.04685e-13	2.09371e-14	0	NA	NA	NA	NA	100	0.04	3.09022e-17	3.09022e-17	1.33767e-13	1.04685e-13	3.08734e-14	2.09371e-14	chr15	25302007	25302101	+,+	ENSG00000207014,ENSG00000224078	snoRNA,processed_transcript;KNOWN,NOVEL	SNORD116-3,SNHG14
chr15	25280000	25305000	56	100	904	17	887	16	415	431	473	0	17	0	887	0.04	0.44	3.09022e-17	1.04685e-13	2.09371e-14	0	NA	NA	NA	NA	100	0.04	3.09022e-17	3.09022e-17	1.33767e-13	1.04685e-13	3.08734e-14	2.09371e-14	chr15	25302102	25304684	+	ENSG00000224078	processed_transcript;NOVEL	SNHG14
chr15	25280000	25305000	56	100	904	17	887	16	415	431	473	0	17	0	887	0.04	0.44	3.09022e-17	1.04685e-13	2.09371e-14	0	NA	NA	NA	NA	100	0.04	3.09022e-17	3.09022e-17	1.33767e-13	1.04685e-13	3.08734e-14	2.09371e-14	chr15	25304685	25304780	+,+	ENSG00000207464,ENSG00000224078	snoRNA,processed_transcript;KNOWN,NOVEL	SNORD116-4,SNHG14
chr15	25280000	25305000	56	100	904	17	887	16	415	431	473	0	17	0	887	0.04	0.44	3.09022e-17	1.04685e-13	2.09371e-14	0	NA	NA	NA	NA	100	0.04	3.09022e-17	3.09022e-17	1.33767e-13	1.04685e-13	3.08734e-14	2.09371e-14	chr15	25304781	25307479	+	ENSG00000224078	processed_transcript;NOVEL	SNHG14
chr15	25280000	25305000	56	100	904	17	887	16	415	431	473	0	17	0	887	0.04	0.44	3.09022e-17	1.04685e-13	2.09371e-14	0	NA	NA	NA	NA	100	0.04	3.09022e-17	3.09022e-17	1.33767e-13	1.04685e-13	3.08734e-14	2.09371e-14	chr15	25277195	25281637	+,+	ENSG00000257151,ENSG00000224078	lincRNA,processed_transcript;NOVEL,NOVEL	RP11-701H24.2,SNHG14
chr15	25280000	25305000	56	100	904	17	887	16	415	431	473	0	17	0	887	0.04	0.44	3.09022e-17	1.04685e-13	2.09371e-14	0	NA	NA	NA	NA	100	0.04	3.09022e-17	3.09022e-17	1.33767e-13	1.04685e-13	3.08734e-14	2.09371e-14	chr15	25296719	25299356	+	ENSG00000224078	processed_transcript;NOVEL	SNHG14
chr15	25285000	25310000	43	89	665	6	659	5	307	312	353	0	6	0	659	0.02	0.44	4.41291e-16	1.31373e-12	2.62747e-13	0	NA	NA	NA	NA	89	0.02	4.41291e-16	4.41291e-16	1.68214e-12	1.31373e-12	3.88238e-13	2.62747e-13	chr15	25281638	25287120	+	ENSG00000224078	processed_transcript;NOVEL	SNHG14
chr15	25285000	25310000	43	89	665	6	659	5	307	312	353	0	6	0	659	0.02	0.44	4.41291e-16	1.31373e-12	2.62747e-13	0	NA	NA	NA	NA	89	0.02	4.41291e-16	4.41291e-16	1.68214e-12	1.31373e-12	3.88238e-13	2.62747e-13	chr15	25287121	25287187	+,+	ENSG00000238678,ENSG00000224078	snoRNA,processed_transcript;KNOWN,NOVEL	SNORD109A,SNHG14
chr15	25285000	25310000	43	89	665	6	659	5	307	312	353	0	6	0	659	0.02	0.44	4.41291e-16	1.31373e-12	2.62747e-13	0	NA	NA	NA	NA	89	0.02	4.41291e-16	4.41291e-16	1.68214e-12	1.31373e-12	3.88238e-13	2.62747e-13	chr15	25287188	25296623	+	ENSG00000224078	processed_transcript;NOVEL	SNHG14
chr15	25285000	25310000	43	89	665	6	659	5	307	312	353	0	6	0	659	0.02	0.44	4.41291e-16	1.31373e-12	2.62747e-13	0	NA	NA	NA	NA	89	0.02	4.41291e-16	4.41291e-16	1.68214e-12	1.31373e-12	3.88238e-13	2.62747e-13	chr15	25296624	25296718	+,+	ENSG00000207063,ENSG00000224078	snoRNA,processed_transcript;KNOWN,NOVEL	SNORD116-1,SNHG14
chr15	25285000	25310000	43	89	665	6	659	5	307	312	353	0	6	0	659	0.02	0.44	4.41291e-16	1.31373e-12	2.62747e-13	0	NA	NA	NA	NA	89	0.02	4.41291e-16	4.41291e-16	1.68214e-12	1.31373e-12	3.88238e-13	2.62747e-13	chr15	25299357	25299451	+,+	ENSG00000207001,ENSG00000224078	snoRNA,processed_transcript;KNOWN,NOVEL	SNORD116-2,SNHG14
chr15	25285000	25310000	43	89	665	6	659	5	307	312	353	0	6	0	659	0.02	0.44	4.41291e-16	1.31373e-12	2.62747e-13	0	NA	NA	NA	NA	89	0.02	4.41291e-16	4.41291e-16	1.68214e-12	1.31373e-12	3.88238e-13	2.62747e-13	chr15	25299452	25302006	+	ENSG00000224078	processed_transcript;NOVEL	SNHG14
chr15	25285000	25310000	43	89	665	6	659	5	307	312	353	0	6	0	659	0.02	0.44	4.41291e-16	1.31373e-12	2.62747e-13	0	NA	NA	NA	NA	89	0.02	4.41291e-16	4.41291e-16	1.68214e-12	1.31373e-12	3.88238e-13	2.62747e-13	chr15	25302007	25302101	+,+	ENSG00000207014,ENSG00000224078	snoRNA,processed_transcript;KNOWN,NOVEL	SNORD116-3,SNHG14
chr15	25285000	25310000	43	89	665	6	659	5	307	312	353	0	6	0	659	0.02	0.44	4.41291e-16	1.31373e-12	2.62747e-13	0	NA	NA	NA	NA	89	0.02	4.41291e-16	4.41291e-16	1.68214e-12	1.31373e-12	3.88238e-13	2.62747e-13	chr15	25302102	25304684	+	ENSG00000224078	processed_transcript;NOVEL	SNHG14
chr15	25285000	25310000	43	89	665	6	659	5	307	312	353	0	6	0	659	0.02	0.44	4.41291e-16	1.31373e-12	2.62747e-13	0	NA	NA	NA	NA	89	0.02	4.41291e-16	4.41291e-16	1.68214e-12	1.31373e-12	3.88238e-13	2.62747e-13	chr15	25304685	25304780	+,+	ENSG00000207464,ENSG00000224078	snoRNA,processed_transcript;KNOWN,NOVEL	SNORD116-4,SNHG14
chr15	25285000	25310000	43	89	665	6	659	5	307	312	353	0	6	0	659	0.02	0.44	4.41291e-16	1.31373e-12	2.62747e-13	0	NA	NA	NA	NA	89	0.02	4.41291e-16	4.41291e-16	1.68214e-12	1.31373e-12	3.88238e-13	2.62747e-13	chr15	25304781	25307479	+	ENSG00000224078	processed_transcript;NOVEL	SNHG14
chr15	25285000	25310000	43	89	665	6	659	5	307	312	353	0	6	0	659	0.02	0.44	4.41291e-16	1.31373e-12	2.62747e-13	0	NA	NA	NA	NA	89	0.02	4.41291e-16	4.41291e-16	1.68214e-12	1.31373e-12	3.88238e-13	2.62747e-13	chr15	25307480	25307574	+,+	ENSG00000207191,ENSG00000224078	snoRNA,processed_transcript;KNOWN,NOVEL	SNORD116-5,SNHG14
chr15	25285000	25310000	43	89	665	6	659	5	307	312	353	0	6	0	659	0.02	0.44	4.41291e-16	1.31373e-12	2.62747e-13	0	NA	NA	NA	NA	89	0.02	4.41291e-16	4.41291e-16	1.68214e-12	1.31373e-12	3.88238e-13	2.62747e-13	chr15	25307575	25310172	+	ENSG00000224078	processed_transcript;NOVEL	SNHG14
chr15	25285000	25310000	43	89	665	6	659	5	307	312	353	0	6	0	659	0.02	0.44	4.41291e-16	1.31373e-12	2.62747e-13	0	NA	NA	NA	NA	89	0.02	4.41291e-16	4.41291e-16	1.68214e-12	1.31373e-12	3.88238e-13	2.62747e-13	chr15	25296719	25299356	+	ENSG00000224078	processed_transcript;NOVEL	SNHG14
chr15	25290000	25315000	19	82	348	6	342	5	174	179	169	0	6	0	342	0.03	0.46	5.5714e-15	1.49275e-11	2.98551e-12	0	NA	NA	NA	NA	82	0.03	5.5714e-15	5.5714e-15	1.92285e-11	1.49275e-11	4.43792e-12	2.98551e-12	chr15	25287188	25296623	+	ENSG00000224078	processed_transcript;NOVEL	SNHG14
chr15	25290000	25315000	19	82	348	6	342	5	174	179	169	0	6	0	342	0.03	0.46	5.5714e-15	1.49275e-11	2.98551e-12	0	NA	NA	NA	NA	82	0.03	5.5714e-15	5.5714e-15	1.92285e-11	1.49275e-11	4.43792e-12	2.98551e-12	chr15	25296624	25296718	+,+	ENSG00000207063,ENSG00000224078	snoRNA,processed_transcript;KNOWN,NOVEL	SNORD116-1,SNHG14
chr15	25290000	25315000	19	82	348	6	342	5	174	179	169	0	6	0	342	0.03	0.46	5.5714e-15	1.49275e-11	2.98551e-12	0	NA	NA	NA	NA	82	0.03	5.5714e-15	5.5714e-15	1.92285e-11	1.49275e-11	4.43792e-12	2.98551e-12	chr15	25299357	25299451	+,+	ENSG00000207001,ENSG00000224078	snoRNA,processed_transcript;KNOWN,NOVEL	SNORD116-2,SNHG14
chr15	25290000	25315000	19	82	348	6	342	5	174	179	169	0	6	0	342	0.03	0.46	5.5714e-15	1.49275e-11	2.98551e-12	0	NA	NA	NA	NA	82	0.03	5.5714e-15	5.5714e-15	1.92285e-11	1.49275e-11	4.43792e-12	2.98551e-12	chr15	25299452	25302006	+	ENSG00000224078	processed_transcript;NOVEL	SNHG14
chr15	25290000	25315000	19	82	348	6	342	5	174	179	169	0	6	0	342	0.03	0.46	5.5714e-15	1.49275e-11	2.98551e-12	0	NA	NA	NA	NA	82	0.03	5.5714e-15	5.5714e-15	1.92285e-11	1.49275e-11	4.43792e-12	2.98551e-12	chr15	25302007	25302101	+,+	ENSG00000207014,ENSG00000224078	snoRNA,processed_transcript;KNOWN,NOVEL	SNORD116-3,SNHG14
chr15	25290000	25315000	19	82	348	6	342	5	174	179	169	0	6	0	342	0.03	0.46	5.5714e-15	1.49275e-11	2.98551e-12	0	NA	NA	NA	NA	82	0.03	5.5714e-15	5.5714e-15	1.92285e-11	1.49275e-11	4.43792e-12	2.98551e-12	chr15	25302102	25304684	+	ENSG00000224078	processed_transcript;NOVEL	SNHG14
chr15	25290000	25315000	19	82	348	6	342	5	174	179	169	0	6	0	342	0.03	0.46	5.5714e-15	1.49275e-11	2.98551e-12	0	NA	NA	NA	NA	82	0.03	5.5714e-15	5.5714e-15	1.92285e-11	1.49275e-11	4.43792e-12	2.98551e-12	chr15	25304685	25304780	+,+	ENSG00000207464,ENSG00000224078	snoRNA,processed_transcript;KNOWN,NOVEL	SNORD116-4,SNHG14
chr15	25290000	25315000	19	82	348	6	342	5	174	179	169	0	6	0	342	0.03	0.46	5.5714e-15	1.49275e-11	2.98551e-12	0	NA	NA	NA	NA	82	0.03	5.5714e-15	5.5714e-15	1.92285e-11	1.49275e-11	4.43792e-12	2.98551e-12	chr15	25304781	25307479	+	ENSG00000224078	processed_transcript;NOVEL	SNHG14
chr15	25290000	25315000	19	82	348	6	342	5	174	179	169	0	6	0	342	0.03	0.46	5.5714e-15	1.49275e-11	2.98551e-12	0	NA	NA	NA	NA	82	0.03	5.5714e-15	5.5714e-15	1.92285e-11	1.49275e-11	4.43792e-12	2.98551e-12	chr15	25307480	25307574	+,+	ENSG00000207191,ENSG00000224078	snoRNA,processed_transcript;KNOWN,NOVEL	SNORD116-5,SNHG14
chr15	25290000	25315000	19	82	348	6	342	5	174	179	169	0	6	0	342	0.03	0.46	5.5714e-15	1.49275e-11	2.98551e-12	0	NA	NA	NA	NA	82	0.03	5.5714e-15	5.5714e-15	1.92285e-11	1.49275e-11	4.43792e-12	2.98551e-12	chr15	25307575	25310172	+	ENSG00000224078	processed_transcript;NOVEL	SNHG14
chr15	25290000	25315000	19	82	348	6	342	5	174	179	169	0	6	0	342	0.03	0.46	5.5714e-15	1.49275e-11	2.98551e-12	0	NA	NA	NA	NA	82	0.03	5.5714e-15	5.5714e-15	1.92285e-11	1.49275e-11	4.43792e-12	2.98551e-12	chr15	25310173	25310268	+,+	ENSG00000207442,ENSG00000224078	snoRNA,processed_transcript;KNOWN,NOVEL	SNORD116-6,SNHG14
chr15	25290000	25315000	19	82	348	6	342	5	174	179	169	0	6	0	342	0.03	0.46	5.5714e-15	1.49275e-11	2.98551e-12	0	NA	NA	NA	NA	82	0.03	5.5714e-15	5.5714e-15	1.92285e-11	1.49275e-11	4.43792e-12	2.98551e-12	chr15	25310269	25312934	+	ENSG00000224078	processed_transcript;NOVEL	SNHG14
chr15	25290000	25315000	19	82	348	6	342	5	174	179	169	0	6	0	342	0.03	0.46	5.5714e-15	1.49275e-11	2.98551e-12	0	NA	NA	NA	NA	82	0.03	5.5714e-15	5.5714e-15	1.92285e-11	1.49275e-11	4.43792e-12	2.98551e-12	chr15	25312935	25313029	+,+	ENSG00000207133,ENSG00000224078	snoRNA,processed_transcript;KNOWN,NOVEL	SNORD116-7,SNHG14
chr15	25290000	25315000	19	82	348	6	342	5	174	179	169	0	6	0	342	0.03	0.46	5.5714e-15	1.49275e-11	2.98551e-12	0	NA	NA	NA	NA	82	0.03	5.5714e-15	5.5714e-15	1.92285e-11	1.49275e-11	4.43792e-12	2.98551e-12	chr15	25313030	25315578	+	ENSG00000224078	processed_transcript;NOVEL	SNHG14
chr15	25290000	25315000	19	82	348	6	342	5	174	179	169	0	6	0	342	0.03	0.46	5.5714e-15	1.49275e-11	2.98551e-12	0	NA	NA	NA	NA	82	0.03	5.5714e-15	5.5714e-15	1.92285e-11	1.49275e-11	4.43792e-12	2.98551e-12	chr15	25296719	25299356	+	ENSG00000224078	processed_transcript;NOVEL	SNHG14
chr15	25315000	25340000	24	47	266	0	266	0	112	112	154	0	0	0	266	0	0.55	2.01188e-09	3.29417e-06	6.58836e-07	0	NA	NA	NA	NA	47	0	2.01188e-09	2.01188e-09	4.71399e-06	3.29417e-06	1.08799e-06	6.58836e-07	chr15	25315579	25315673	+,+	ENSG00000207093,ENSG00000224078	snoRNA,processed_transcript;KNOWN,NOVEL	SNORD116-8,SNHG14
chr15	25315000	25340000	24	47	266	0	266	0	112	112	154	0	0	0	266	0	0.55	2.01188e-09	3.29417e-06	6.58836e-07	0	NA	NA	NA	NA	47	0	2.01188e-09	2.01188e-09	4.71399e-06	3.29417e-06	1.08799e-06	6.58836e-07	chr15	25315674	25318253	+	ENSG00000224078	processed_transcript;NOVEL	SNHG14
chr15	25315000	25340000	24	47	266	0	266	0	112	112	154	0	0	0	266	0	0.55	2.01188e-09	3.29417e-06	6.58836e-07	0	NA	NA	NA	NA	47	0	2.01188e-09	2.01188e-09	4.71399e-06	3.29417e-06	1.08799e-06	6.58836e-07	chr15	25318254	25318348	+,+	ENSG00000206727,ENSG00000224078	snoRNA,processed_transcript;KNOWN,NOVEL	SNORD116-9,SNHG14
chr15	25315000	25340000	24	47	266	0	266	0	112	112	154	0	0	0	266	0	0.55	2.01188e-09	3.29417e-06	6.58836e-07	0	NA	NA	NA	NA	47	0	2.01188e-09	2.01188e-09	4.71399e-06	3.29417e-06	1.08799e-06	6.58836e-07	chr15	25318349	25319260	+	ENSG00000224078	processed_transcript;NOVEL	SNHG14
chr15	25315000	25340000	24	47	266	0	266	0	112	112	154	0	0	0	266	0	0.55	2.01188e-09	3.29417e-06	6.58836e-07	0	NA	NA	NA	NA	47	0	2.01188e-09	2.01188e-09	4.71399e-06	3.29417e-06	1.08799e-06	6.58836e-07	chr15	25319261	25319362	+,+	ENSG00000200661,ENSG00000224078	snoRNA,processed_transcript;KNOWN,NOVEL	SNORD116-10,SNHG14
chr15	25315000	25340000	24	47	266	0	266	0	112	112	154	0	0	0	266	0	0.55	2.01188e-09	3.29417e-06	6.58836e-07	0	NA	NA	NA	NA	47	0	2.01188e-09	2.01188e-09	4.71399e-06	3.29417e-06	1.08799e-06	6.58836e-07	chr15	25319363	25321075	+	ENSG00000224078	processed_transcript;NOVEL	SNHG14
chr15	25315000	25340000	24	47	266	0	266	0	112	112	154	0	0	0	266	0	0.55	2.01188e-09	3.29417e-06	6.58836e-07	0	NA	NA	NA	NA	47	0	2.01188e-09	2.01188e-09	4.71399e-06	3.29417e-06	1.08799e-06	6.58836e-07	chr15	25321076	25321167	+,+	ENSG00000206609,ENSG00000224078	snoRNA,processed_transcript;KNOWN,NOVEL	SNORD116-11,SNHG14
chr15	25315000	25340000	24	47	266	0	266	0	112	112	154	0	0	0	266	0	0.55	2.01188e-09	3.29417e-06	6.58836e-07	0	NA	NA	NA	NA	47	0	2.01188e-09	2.01188e-09	4.71399e-06	3.29417e-06	1.08799e-06	6.58836e-07	chr15	25321168	25322197	+	ENSG00000224078	processed_transcript;NOVEL	SNHG14
chr15	25315000	25340000	24	47	266	0	266	0	112	112	154	0	0	0	266	0	0.55	2.01188e-09	3.29417e-06	6.58836e-07	0	NA	NA	NA	NA	47	0	2.01188e-09	2.01188e-09	4.71399e-06	3.29417e-06	1.08799e-06	6.58836e-07	chr15	25322198	25322289	+,+	ENSG00000207197,ENSG00000224078	snoRNA,processed_transcript;KNOWN,NOVEL	SNORD116-12,SNHG14
chr15	25315000	25340000	24	47	266	0	266	0	112	112	154	0	0	0	266	0	0.55	2.01188e-09	3.29417e-06	6.58836e-07	0	NA	NA	NA	NA	47	0	2.01188e-09	2.01188e-09	4.71399e-06	3.29417e-06	1.08799e-06	6.58836e-07	chr15	25322290	25324204	+	ENSG00000224078	processed_transcript;NOVEL	SNHG14
chr15	25315000	25340000	24	47	266	0	266	0	112	112	154	0	0	0	266	0	0.55	2.01188e-09	3.29417e-06	6.58836e-07	0	NA	NA	NA	NA	47	0	2.01188e-09	2.01188e-09	4.71399e-06	3.29417e-06	1.08799e-06	6.58836e-07	chr15	25324205	25324296	+,+	ENSG00000207137,ENSG00000224078	snoRNA,processed_transcript;KNOWN,NOVEL	SNORD116-13,SNHG14
chr15	25315000	25340000	24	47	266	0	266	0	112	112	154	0	0	0	266	0	0.55	2.01188e-09	3.29417e-06	6.58836e-07	0	NA	NA	NA	NA	47	0	2.01188e-09	2.01188e-09	4.71399e-06	3.29417e-06	1.08799e-06	6.58836e-07	chr15	25324297	25325288	+	ENSG00000224078	processed_transcript;NOVEL	SNHG14
chr15	25315000	25340000	24	47	266	0	266	0	112	112	154	0	0	0	266	0	0.55	2.01188e-09	3.29417e-06	6.58836e-07	0	NA	NA	NA	NA	47	0	2.01188e-09	2.01188e-09	4.71399e-06	3.29417e-06	1.08799e-06	6.58836e-07	chr15	25325289	25325380	+,+	ENSG00000206621,ENSG00000224078	snoRNA,processed_transcript;KNOWN,NOVEL	SNORD116-14,SNHG14
chr15	25315000	25340000	24	47	266	0	266	0	112	112	154	0	0	0	266	0	0.55	2.01188e-09	3.29417e-06	6.58836e-07	0	NA	NA	NA	NA	47	0	2.01188e-09	2.01188e-09	4.71399e-06	3.29417e-06	1.08799e-06	6.58836e-07	chr15	25325381	25326433	+	ENSG00000224078	processed_transcript;NOVEL	SNHG14
chr15	25315000	25340000	24	47	266	0	266	0	112	112	154	0	0	0	266	0	0.55	2.01188e-09	3.29417e-06	6.58836e-07	0	NA	NA	NA	NA	47	0	2.01188e-09	2.01188e-09	4.71399e-06	3.29417e-06	1.08799e-06	6.58836e-07	chr15	25326434	25326525	+,+	ENSG00000207174,ENSG00000224078	snoRNA,processed_transcript;KNOWN,NOVEL	SNORD116-15,SNHG14
chr15	25315000	25340000	24	47	266	0	266	0	112	112	154	0	0	0	266	0	0.55	2.01188e-09	3.29417e-06	6.58836e-07	0	NA	NA	NA	NA	47	0	2.01188e-09	2.01188e-09	4.71399e-06	3.29417e-06	1.08799e-06	6.58836e-07	chr15	25326526	25327914	+	ENSG00000224078	processed_transcript;NOVEL	SNHG14
chr15	25315000	25340000	24	47	266	0	266	0	112	112	154	0	0	0	266	0	0.55	2.01188e-09	3.29417e-06	6.58836e-07	0	NA	NA	NA	NA	47	0	2.01188e-09	2.01188e-09	4.71399e-06	3.29417e-06	1.08799e-06	6.58836e-07	chr15	25327915	25328006	+,+	ENSG00000207263,ENSG00000224078	snoRNA,processed_transcript;KNOWN,NOVEL	SNORD116-16,SNHG14
chr15	25315000	25340000	24	47	266	0	266	0	112	112	154	0	0	0	266	0	0.55	2.01188e-09	3.29417e-06	6.58836e-07	0	NA	NA	NA	NA	47	0	2.01188e-09	2.01188e-09	4.71399e-06	3.29417e-06	1.08799e-06	6.58836e-07	chr15	25328007	25328734	+	ENSG00000224078	processed_transcript;NOVEL	SNHG14
chr15	25315000	25340000	24	47	266	0	266	0	112	112	154	0	0	0	266	0	0.55	2.01188e-09	3.29417e-06	6.58836e-07	0	NA	NA	NA	NA	47	0	2.01188e-09	2.01188e-09	4.71399e-06	3.29417e-06	1.08799e-06	6.58836e-07	chr15	25328735	25328826	+,+	ENSG00000206656,ENSG00000224078	snoRNA,processed_transcript;KNOWN,NOVEL	SNORD116-17,SNHG14
chr15	25315000	25340000	24	47	266	0	266	0	112	112	154	0	0	0	266	0	0.55	2.01188e-09	3.29417e-06	6.58836e-07	0	NA	NA	NA	NA	47	0	2.01188e-09	2.01188e-09	4.71399e-06	3.29417e-06	1.08799e-06	6.58836e-07	chr15	25330532	25330623	+,+	ENSG00000206688,ENSG00000224078	snoRNA,processed_transcript;KNOWN,NOVEL	SNORD116-18,SNHG14
chr15	25315000	25340000	24	47	266	0	266	0	112	112	154	0	0	0	266	0	0.55	2.01188e-09	3.29417e-06	6.58836e-07	0	NA	NA	NA	NA	47	0	2.01188e-09	2.01188e-09	4.71399e-06	3.29417e-06	1.08799e-06	6.58836e-07	chr15	25330624	25331673	+	ENSG00000224078	processed_transcript;NOVEL	SNHG14
chr15	25315000	25340000	24	47	266	0	266	0	112	112	154	0	0	0	266	0	0.55	2.01188e-09	3.29417e-06	6.58836e-07	0	NA	NA	NA	NA	47	0	2.01188e-09	2.01188e-09	4.71399e-06	3.29417e-06	1.08799e-06	6.58836e-07	chr15	25331674	25331765	+,+	ENSG00000207460,ENSG00000224078	snoRNA,processed_transcript;KNOWN,NOVEL	SNORD116-19,SNHG14
chr15	25315000	25340000	24	47	266	0	266	0	112	112	154	0	0	0	266	0	0.55	2.01188e-09	3.29417e-06	6.58836e-07	0	NA	NA	NA	NA	47	0	2.01188e-09	2.01188e-09	4.71399e-06	3.29417e-06	1.08799e-06	6.58836e-07	chr15	25331766	25332807	+	ENSG00000224078	processed_transcript;NOVEL	SNHG14
chr15	25315000	25340000	24	47	266	0	266	0	112	112	154	0	0	0	266	0	0.55	2.01188e-09	3.29417e-06	6.58836e-07	0	NA	NA	NA	NA	47	0	2.01188e-09	2.01188e-09	4.71399e-06	3.29417e-06	1.08799e-06	6.58836e-07	chr15	25332808	25332808	+,+	ENSG00000261069,ENSG00000224078	lincRNA,processed_transcript;NOVEL,NOVEL	RP11-701H24.4,SNHG14
chr15	25315000	25340000	24	47	266	0	266	0	112	112	154	0	0	0	266	0	0.55	2.01188e-09	3.29417e-06	6.58836e-07	0	NA	NA	NA	NA	47	0	2.01188e-09	2.01188e-09	4.71399e-06	3.29417e-06	1.08799e-06	6.58836e-07	chr15	25332809	25332900	+,+,+	ENSG00000261069,ENSG00000207259,ENSG00000224078	lincRNA,snoRNA,processed_transcript;NOVEL,KNOWN,NOVEL	RP11-701H24.4,SNORD116-20,SNHG14
chr15	25315000	25340000	24	47	266	0	266	0	112	112	154	0	0	0	266	0	0.55	2.01188e-09	3.29417e-06	6.58836e-07	0	NA	NA	NA	NA	47	0	2.01188e-09	2.01188e-09	4.71399e-06	3.29417e-06	1.08799e-06	6.58836e-07	chr15	25332901	25333950	+,+	ENSG00000261069,ENSG00000224078	lincRNA,processed_transcript;NOVEL,NOVEL	RP11-701H24.4,SNHG14
chr15	25315000	25340000	24	47	266	0	266	0	112	112	154	0	0	0	266	0	0.55	2.01188e-09	3.29417e-06	6.58836e-07	0	NA	NA	NA	NA	47	0	2.01188e-09	2.01188e-09	4.71399e-06	3.29417e-06	1.08799e-06	6.58836e-07	chr15	25333951	25334042	+,+,+	ENSG00000261069,ENSG00000207236,ENSG00000224078	lincRNA,snoRNA,processed_transcript;NOVEL,KNOWN,NOVEL	RP11-701H24.4,SNORD116-21,SNHG14
chr15	25315000	25340000	24	47	266	0	266	0	112	112	154	0	0	0	266	0	0.55	2.01188e-09	3.29417e-06	6.58836e-07	0	NA	NA	NA	NA	47	0	2.01188e-09	2.01188e-09	4.71399e-06	3.29417e-06	1.08799e-06	6.58836e-07	chr15	25334043	25334043	+,+	ENSG00000261069,ENSG00000224078	lincRNA,processed_transcript;NOVEL,NOVEL	RP11-701H24.4,SNHG14
chr15	25315000	25340000	24	47	266	0	266	0	112	112	154	0	0	0	266	0	0.55	2.01188e-09	3.29417e-06	6.58836e-07	0	NA	NA	NA	NA	47	0	2.01188e-09	2.01188e-09	4.71399e-06	3.29417e-06	1.08799e-06	6.58836e-07	chr15	25334044	25335069	+	ENSG00000224078	processed_transcript;NOVEL	SNHG14
chr15	25315000	25340000	24	47	266	0	266	0	112	112	154	0	0	0	266	0	0.55	2.01188e-09	3.29417e-06	6.58836e-07	0	NA	NA	NA	NA	47	0	2.01188e-09	2.01188e-09	4.71399e-06	3.29417e-06	1.08799e-06	6.58836e-07	chr15	25335070	25335161	+,+	ENSG00000207159,ENSG00000224078	snoRNA,processed_transcript;KNOWN,NOVEL	SNORD116-22,SNHG14
chr15	25315000	25340000	24	47	266	0	266	0	112	112	154	0	0	0	266	0	0.55	2.01188e-09	3.29417e-06	6.58836e-07	0	NA	NA	NA	NA	47	0	2.01188e-09	2.01188e-09	4.71399e-06	3.29417e-06	1.08799e-06	6.58836e-07	chr15	25335162	25336932	+	ENSG00000224078	processed_transcript;NOVEL	SNHG14
chr15	25315000	25340000	24	47	266	0	266	0	112	112	154	0	0	0	266	0	0.55	2.01188e-09	3.29417e-06	6.58836e-07	0	NA	NA	NA	NA	47	0	2.01188e-09	2.01188e-09	4.71399e-06	3.29417e-06	1.08799e-06	6.58836e-07	chr15	25336933	25337024	+,+	ENSG00000207375,ENSG00000224078	snoRNA,processed_transcript;KNOWN,NOVEL	SNORD116-23,SNHG14
chr15	25315000	25340000	24	47	266	0	266	0	112	112	154	0	0	0	266	0	0.55	2.01188e-09	3.29417e-06	6.58836e-07	0	NA	NA	NA	NA	47	0	2.01188e-09	2.01188e-09	4.71399e-06	3.29417e-06	1.08799e-06	6.58836e-07	chr15	25337025	25339183	+	ENSG00000224078	processed_transcript;NOVEL	SNHG14
chr15	25315000	25340000	24	47	266	0	266	0	112	112	154	0	0	0	266	0	0.55	2.01188e-09	3.29417e-06	6.58836e-07	0	NA	NA	NA	NA	47	0	2.01188e-09	2.01188e-09	4.71399e-06	3.29417e-06	1.08799e-06	6.58836e-07	chr15	25339184	25339275	+,+	ENSG00000207279,ENSG00000224078	snoRNA,processed_transcript;KNOWN,NOVEL	SNORD116-24,SNHG14
chr15	25315000	25340000	24	47	266	0	266	0	112	112	154	0	0	0	266	0	0.55	2.01188e-09	3.29417e-06	6.58836e-07	0	NA	NA	NA	NA	47	0	2.01188e-09	2.01188e-09	4.71399e-06	3.29417e-06	1.08799e-06	6.58836e-07	chr15	25339276	25342809	+	ENSG00000224078	processed_transcript;NOVEL	SNHG14
chr15	25315000	25340000	24	47	266	0	266	0	112	112	154	0	0	0	266	0	0.55	2.01188e-09	3.29417e-06	6.58836e-07	0	NA	NA	NA	NA	47	0	2.01188e-09	2.01188e-09	4.71399e-06	3.29417e-06	1.08799e-06	6.58836e-07	chr15	25313030	25315578	+	ENSG00000224078	processed_transcript;NOVEL	SNHG14
chr15	25315000	25340000	24	47	266	0	266	0	112	112	154	0	0	0	266	0	0.55	2.01188e-09	3.29417e-06	6.58836e-07	0	NA	NA	NA	NA	47	0	2.01188e-09	2.01188e-09	4.71399e-06	3.29417e-06	1.08799e-06	6.58836e-07	chr15	25328827	25330531	+	ENSG00000224078	processed_transcript;NOVEL	SNHG14
chr15	25320000	25345000	45	55	578	4	574	4	255	259	319	0	4	0	574	0	0.49	1.05115e-10	1.88902e-07	3.77805e-08	0	NA	NA	NA	NA	55	0	1.05115e-10	1.05115e-10	2.85594e-07	1.88902e-07	6.59149e-08	3.77805e-08	chr15	25319363	25321075	+	ENSG00000224078	processed_transcript;NOVEL	SNHG14
chr15	25320000	25345000	45	55	578	4	574	4	255	259	319	0	4	0	574	0	0.49	1.05115e-10	1.88902e-07	3.77805e-08	0	NA	NA	NA	NA	55	0	1.05115e-10	1.05115e-10	2.85594e-07	1.88902e-07	6.59149e-08	3.77805e-08	chr15	25321076	25321167	+,+	ENSG00000206609,ENSG00000224078	snoRNA,processed_transcript;KNOWN,NOVEL	SNORD116-11,SNHG14
chr15	25320000	25345000	45	55	578	4	574	4	255	259	319	0	4	0	574	0	0.49	1.05115e-10	1.88902e-07	3.77805e-08	0	NA	NA	NA	NA	55	0	1.05115e-10	1.05115e-10	2.85594e-07	1.88902e-07	6.59149e-08	3.77805e-08	chr15	25321168	25322197	+	ENSG00000224078	processed_transcript;NOVEL	SNHG14
chr15	25320000	25345000	45	55	578	4	574	4	255	259	319	0	4	0	574	0	0.49	1.05115e-10	1.88902e-07	3.77805e-08	0	NA	NA	NA	NA	55	0	1.05115e-10	1.05115e-10	2.85594e-07	1.88902e-07	6.59149e-08	3.77805e-08	chr15	25322198	25322289	+,+	ENSG00000207197,ENSG00000224078	snoRNA,processed_transcript;KNOWN,NOVEL	SNORD116-12,SNHG14
chr15	25320000	25345000	45	55	578	4	574	4	255	259	319	0	4	0	574	0	0.49	1.05115e-10	1.88902e-07	3.77805e-08	0	NA	NA	NA	NA	55	0	1.05115e-10	1.05115e-10	2.85594e-07	1.88902e-07	6.59149e-08	3.77805e-08	chr15	25322290	25324204	+	ENSG00000224078	processed_transcript;NOVEL	SNHG14
chr15	25320000	25345000	45	55	578	4	574	4	255	259	319	0	4	0	574	0	0.49	1.05115e-10	1.88902e-07	3.77805e-08	0	NA	NA	NA	NA	55	0	1.05115e-10	1.05115e-10	2.85594e-07	1.88902e-07	6.59149e-08	3.77805e-08	chr15	25324205	25324296	+,+	ENSG00000207137,ENSG00000224078	snoRNA,processed_transcript;KNOWN,NOVEL	SNORD116-13,SNHG14
chr15	25320000	25345000	45	55	578	4	574	4	255	259	319	0	4	0	574	0	0.49	1.05115e-10	1.88902e-07	3.77805e-08	0	NA	NA	NA	NA	55	0	1.05115e-10	1.05115e-10	2.85594e-07	1.88902e-07	6.59149e-08	3.77805e-08	chr15	25324297	25325288	+	ENSG00000224078	processed_transcript;NOVEL	SNHG14
chr15	25320000	25345000	45	55	578	4	574	4	255	259	319	0	4	0	574	0	0.49	1.05115e-10	1.88902e-07	3.77805e-08	0	NA	NA	NA	NA	55	0	1.05115e-10	1.05115e-10	2.85594e-07	1.88902e-07	6.59149e-08	3.77805e-08	chr15	25325289	25325380	+,+	ENSG00000206621,ENSG00000224078	snoRNA,processed_transcript;KNOWN,NOVEL	SNORD116-14,SNHG14
chr15	25320000	25345000	45	55	578	4	574	4	255	259	319	0	4	0	574	0	0.49	1.05115e-10	1.88902e-07	3.77805e-08	0	NA	NA	NA	NA	55	0	1.05115e-10	1.05115e-10	2.85594e-07	1.88902e-07	6.59149e-08	3.77805e-08	chr15	25325381	25326433	+	ENSG00000224078	processed_transcript;NOVEL	SNHG14
chr15	25320000	25345000	45	55	578	4	574	4	255	259	319	0	4	0	574	0	0.49	1.05115e-10	1.88902e-07	3.77805e-08	0	NA	NA	NA	NA	55	0	1.05115e-10	1.05115e-10	2.85594e-07	1.88902e-07	6.59149e-08	3.77805e-08	chr15	25326434	25326525	+,+	ENSG00000207174,ENSG00000224078	snoRNA,processed_transcript;KNOWN,NOVEL	SNORD116-15,SNHG14
chr15	25320000	25345000	45	55	578	4	574	4	255	259	319	0	4	0	574	0	0.49	1.05115e-10	1.88902e-07	3.77805e-08	0	NA	NA	NA	NA	55	0	1.05115e-10	1.05115e-10	2.85594e-07	1.88902e-07	6.59149e-08	3.77805e-08	chr15	25326526	25327914	+	ENSG00000224078	processed_transcript;NOVEL	SNHG14
chr15	25320000	25345000	45	55	578	4	574	4	255	259	319	0	4	0	574	0	0.49	1.05115e-10	1.88902e-07	3.77805e-08	0	NA	NA	NA	NA	55	0	1.05115e-10	1.05115e-10	2.85594e-07	1.88902e-07	6.59149e-08	3.77805e-08	chr15	25327915	25328006	+,+	ENSG00000207263,ENSG00000224078	snoRNA,processed_transcript;KNOWN,NOVEL	SNORD116-16,SNHG14
chr15	25320000	25345000	45	55	578	4	574	4	255	259	319	0	4	0	574	0	0.49	1.05115e-10	1.88902e-07	3.77805e-08	0	NA	NA	NA	NA	55	0	1.05115e-10	1.05115e-10	2.85594e-07	1.88902e-07	6.59149e-08	3.77805e-08	chr15	25328007	25328734	+	ENSG00000224078	processed_transcript;NOVEL	SNHG14
chr15	25320000	25345000	45	55	578	4	574	4	255	259	319	0	4	0	574	0	0.49	1.05115e-10	1.88902e-07	3.77805e-08	0	NA	NA	NA	NA	55	0	1.05115e-10	1.05115e-10	2.85594e-07	1.88902e-07	6.59149e-08	3.77805e-08	chr15	25328735	25328826	+,+	ENSG00000206656,ENSG00000224078	snoRNA,processed_transcript;KNOWN,NOVEL	SNORD116-17,SNHG14
chr15	25320000	25345000	45	55	578	4	574	4	255	259	319	0	4	0	574	0	0.49	1.05115e-10	1.88902e-07	3.77805e-08	0	NA	NA	NA	NA	55	0	1.05115e-10	1.05115e-10	2.85594e-07	1.88902e-07	6.59149e-08	3.77805e-08	chr15	25330532	25330623	+,+	ENSG00000206688,ENSG00000224078	snoRNA,processed_transcript;KNOWN,NOVEL	SNORD116-18,SNHG14
chr15	25320000	25345000	45	55	578	4	574	4	255	259	319	0	4	0	574	0	0.49	1.05115e-10	1.88902e-07	3.77805e-08	0	NA	NA	NA	NA	55	0	1.05115e-10	1.05115e-10	2.85594e-07	1.88902e-07	6.59149e-08	3.77805e-08	chr15	25330624	25331673	+	ENSG00000224078	processed_transcript;NOVEL	SNHG14
chr15	25320000	25345000	45	55	578	4	574	4	255	259	319	0	4	0	574	0	0.49	1.05115e-10	1.88902e-07	3.77805e-08	0	NA	NA	NA	NA	55	0	1.05115e-10	1.05115e-10	2.85594e-07	1.88902e-07	6.59149e-08	3.77805e-08	chr15	25331674	25331765	+,+	ENSG00000207460,ENSG00000224078	snoRNA,processed_transcript;KNOWN,NOVEL	SNORD116-19,SNHG14
chr15	25320000	25345000	45	55	578	4	574	4	255	259	319	0	4	0	574	0	0.49	1.05115e-10	1.88902e-07	3.77805e-08	0	NA	NA	NA	NA	55	0	1.05115e-10	1.05115e-10	2.85594e-07	1.88902e-07	6.59149e-08	3.77805e-08	chr15	25331766	25332807	+	ENSG00000224078	processed_transcript;NOVEL	SNHG14
chr15	25320000	25345000	45	55	578	4	574	4	255	259	319	0	4	0	574	0	0.49	1.05115e-10	1.88902e-07	3.77805e-08	0	NA	NA	NA	NA	55	0	1.05115e-10	1.05115e-10	2.85594e-07	1.88902e-07	6.59149e-08	3.77805e-08	chr15	25332808	25332808	+,+	ENSG00000261069,ENSG00000224078	lincRNA,processed_transcript;NOVEL,NOVEL	RP11-701H24.4,SNHG14
chr15	25320000	25345000	45	55	578	4	574	4	255	259	319	0	4	0	574	0	0.49	1.05115e-10	1.88902e-07	3.77805e-08	0	NA	NA	NA	NA	55	0	1.05115e-10	1.05115e-10	2.85594e-07	1.88902e-07	6.59149e-08	3.77805e-08	chr15	25332809	25332900	+,+,+	ENSG00000261069,ENSG00000207259,ENSG00000224078	lincRNA,snoRNA,processed_transcript;NOVEL,KNOWN,NOVEL	RP11-701H24.4,SNORD116-20,SNHG14
chr15	25320000	25345000	45	55	578	4	574	4	255	259	319	0	4	0	574	0	0.49	1.05115e-10	1.88902e-07	3.77805e-08	0	NA	NA	NA	NA	55	0	1.05115e-10	1.05115e-10	2.85594e-07	1.88902e-07	6.59149e-08	3.77805e-08	chr15	25332901	25333950	+,+	ENSG00000261069,ENSG00000224078	lincRNA,processed_transcript;NOVEL,NOVEL	RP11-701H24.4,SNHG14
chr15	25320000	25345000	45	55	578	4	574	4	255	259	319	0	4	0	574	0	0.49	1.05115e-10	1.88902e-07	3.77805e-08	0	NA	NA	NA	NA	55	0	1.05115e-10	1.05115e-10	2.85594e-07	1.88902e-07	6.59149e-08	3.77805e-08	chr15	25333951	25334042	+,+,+	ENSG00000261069,ENSG00000207236,ENSG00000224078	lincRNA,snoRNA,processed_transcript;NOVEL,KNOWN,NOVEL	RP11-701H24.4,SNORD116-21,SNHG14
chr15	25320000	25345000	45	55	578	4	574	4	255	259	319	0	4	0	574	0	0.49	1.05115e-10	1.88902e-07	3.77805e-08	0	NA	NA	NA	NA	55	0	1.05115e-10	1.05115e-10	2.85594e-07	1.88902e-07	6.59149e-08	3.77805e-08	chr15	25334043	25334043	+,+	ENSG00000261069,ENSG00000224078	lincRNA,processed_transcript;NOVEL,NOVEL	RP11-701H24.4,SNHG14
chr15	25320000	25345000	45	55	578	4	574	4	255	259	319	0	4	0	574	0	0.49	1.05115e-10	1.88902e-07	3.77805e-08	0	NA	NA	NA	NA	55	0	1.05115e-10	1.05115e-10	2.85594e-07	1.88902e-07	6.59149e-08	3.77805e-08	chr15	25334044	25335069	+	ENSG00000224078	processed_transcript;NOVEL	SNHG14
chr15	25320000	25345000	45	55	578	4	574	4	255	259	319	0	4	0	574	0	0.49	1.05115e-10	1.88902e-07	3.77805e-08	0	NA	NA	NA	NA	55	0	1.05115e-10	1.05115e-10	2.85594e-07	1.88902e-07	6.59149e-08	3.77805e-08	chr15	25335070	25335161	+,+	ENSG00000207159,ENSG00000224078	snoRNA,processed_transcript;KNOWN,NOVEL	SNORD116-22,SNHG14
chr15	25320000	25345000	45	55	578	4	574	4	255	259	319	0	4	0	574	0	0.49	1.05115e-10	1.88902e-07	3.77805e-08	0	NA	NA	NA	NA	55	0	1.05115e-10	1.05115e-10	2.85594e-07	1.88902e-07	6.59149e-08	3.77805e-08	chr15	25335162	25336932	+	ENSG00000224078	processed_transcript;NOVEL	SNHG14
chr15	25320000	25345000	45	55	578	4	574	4	255	259	319	0	4	0	574	0	0.49	1.05115e-10	1.88902e-07	3.77805e-08	0	NA	NA	NA	NA	55	0	1.05115e-10	1.05115e-10	2.85594e-07	1.88902e-07	6.59149e-08	3.77805e-08	chr15	25336933	25337024	+,+	ENSG00000207375,ENSG00000224078	snoRNA,processed_transcript;KNOWN,NOVEL	SNORD116-23,SNHG14
chr15	25320000	25345000	45	55	578	4	574	4	255	259	319	0	4	0	574	0	0.49	1.05115e-10	1.88902e-07	3.77805e-08	0	NA	NA	NA	NA	55	0	1.05115e-10	1.05115e-10	2.85594e-07	1.88902e-07	6.59149e-08	3.77805e-08	chr15	25337025	25339183	+	ENSG00000224078	processed_transcript;NOVEL	SNHG14
chr15	25320000	25345000	45	55	578	4	574	4	255	259	319	0	4	0	574	0	0.49	1.05115e-10	1.88902e-07	3.77805e-08	0	NA	NA	NA	NA	55	0	1.05115e-10	1.05115e-10	2.85594e-07	1.88902e-07	6.59149e-08	3.77805e-08	chr15	25339184	25339275	+,+	ENSG00000207279,ENSG00000224078	snoRNA,processed_transcript;KNOWN,NOVEL	SNORD116-24,SNHG14
chr15	25320000	25345000	45	55	578	4	574	4	255	259	319	0	4	0	574	0	0.49	1.05115e-10	1.88902e-07	3.77805e-08	0	NA	NA	NA	NA	55	0	1.05115e-10	1.05115e-10	2.85594e-07	1.88902e-07	6.59149e-08	3.77805e-08	chr15	25339276	25342809	+	ENSG00000224078	processed_transcript;NOVEL	SNHG14
chr15	25320000	25345000	45	55	578	4	574	4	255	259	319	0	4	0	574	0	0.49	1.05115e-10	1.88902e-07	3.77805e-08	0	NA	NA	NA	NA	55	0	1.05115e-10	1.05115e-10	2.85594e-07	1.88902e-07	6.59149e-08	3.77805e-08	chr15	25342810	25342901	+,+	ENSG00000252326,ENSG00000224078	snoRNA,processed_transcript;KNOWN,NOVEL	SNORD116-25,SNHG14
chr15	25320000	25345000	45	55	578	4	574	4	255	259	319	0	4	0	574	0	0.49	1.05115e-10	1.88902e-07	3.77805e-08	0	NA	NA	NA	NA	55	0	1.05115e-10	1.05115e-10	2.85594e-07	1.88902e-07	6.59149e-08	3.77805e-08	chr15	25342902	25344645	+	ENSG00000224078	processed_transcript;NOVEL	SNHG14
chr15	25320000	25345000	45	55	578	4	574	4	255	259	319	0	4	0	574	0	0.49	1.05115e-10	1.88902e-07	3.77805e-08	0	NA	NA	NA	NA	55	0	1.05115e-10	1.05115e-10	2.85594e-07	1.88902e-07	6.59149e-08	3.77805e-08	chr15	25344646	25344741	+,+	ENSG00000251815,ENSG00000224078	snoRNA,processed_transcript;KNOWN,NOVEL	SNORD116-26,SNHG14
chr15	25320000	25345000	45	55	578	4	574	4	255	259	319	0	4	0	574	0	0.49	1.05115e-10	1.88902e-07	3.77805e-08	0	NA	NA	NA	NA	55	0	1.05115e-10	1.05115e-10	2.85594e-07	1.88902e-07	6.59149e-08	3.77805e-08	chr15	25328827	25330531	+	ENSG00000224078	processed_transcript;NOVEL	SNHG14
chr15	25320000	25345000	45	55	578	4	574	4	255	259	319	0	4	0	574	0	0.49	1.05115e-10	1.88902e-07	3.77805e-08	0	NA	NA	NA	NA	55	0	1.05115e-10	1.05115e-10	2.85594e-07	1.88902e-07	6.59149e-08	3.77805e-08	chr15	25344742	25346721	+	ENSG00000224078	processed_transcript;NOVEL	SNHG14
chr15	25325000	25350000	57	69	715	10	705	8	322	330	385	0	10	0	705	0.04	0.53	3.06653e-12	6.32013e-09	1.26403e-09	0	NA	NA	NA	NA	69	0.04	3.06653e-12	3.06653e-12	8.79973e-09	6.32013e-09	2.03097e-09	1.26403e-09	chr15	25324297	25325288	+	ENSG00000224078	processed_transcript;NOVEL	SNHG14
chr15	25325000	25350000	57	69	715	10	705	8	322	330	385	0	10	0	705	0.04	0.53	3.06653e-12	6.32013e-09	1.26403e-09	0	NA	NA	NA	NA	69	0.04	3.06653e-12	3.06653e-12	8.79973e-09	6.32013e-09	2.03097e-09	1.26403e-09	chr15	25325289	25325380	+,+	ENSG00000206621,ENSG00000224078	snoRNA,processed_transcript;KNOWN,NOVEL	SNORD116-14,SNHG14
chr15	25325000	25350000	57	69	715	10	705	8	322	330	385	0	10	0	705	0.04	0.53	3.06653e-12	6.32013e-09	1.26403e-09	0	NA	NA	NA	NA	69	0.04	3.06653e-12	3.06653e-12	8.79973e-09	6.32013e-09	2.03097e-09	1.26403e-09	chr15	25325381	25326433	+	ENSG00000224078	processed_transcript;NOVEL	SNHG14
chr15	25325000	25350000	57	69	715	10	705	8	322	330	385	0	10	0	705	0.04	0.53	3.06653e-12	6.32013e-09	1.26403e-09	0	NA	NA	NA	NA	69	0.04	3.06653e-12	3.06653e-12	8.79973e-09	6.32013e-09	2.03097e-09	1.26403e-09	chr15	25326434	25326525	+,+	ENSG00000207174,ENSG00000224078	snoRNA,processed_transcript;KNOWN,NOVEL	SNORD116-15,SNHG14
chr15	25325000	25350000	57	69	715	10	705	8	322	330	385	0	10	0	705	0.04	0.53	3.06653e-12	6.32013e-09	1.26403e-09	0	NA	NA	NA	NA	69	0.04	3.06653e-12	3.06653e-12	8.79973e-09	6.32013e-09	2.03097e-09	1.26403e-09	chr15	25326526	25327914	+	ENSG00000224078	processed_transcript;NOVEL	SNHG14
chr15	25325000	25350000	57	69	715	10	705	8	322	330	385	0	10	0	705	0.04	0.53	3.06653e-12	6.32013e-09	1.26403e-09	0	NA	NA	NA	NA	69	0.04	3.06653e-12	3.06653e-12	8.79973e-09	6.32013e-09	2.03097e-09	1.26403e-09	chr15	25327915	25328006	+,+	ENSG00000207263,ENSG00000224078	snoRNA,processed_transcript;KNOWN,NOVEL	SNORD116-16,SNHG14
chr15	25325000	25350000	57	69	715	10	705	8	322	330	385	0	10	0	705	0.04	0.53	3.06653e-12	6.32013e-09	1.26403e-09	0	NA	NA	NA	NA	69	0.04	3.06653e-12	3.06653e-12	8.79973e-09	6.32013e-09	2.03097e-09	1.26403e-09	chr15	25328007	25328734	+	ENSG00000224078	processed_transcript;NOVEL	SNHG14
chr15	25325000	25350000	57	69	715	10	705	8	322	330	385	0	10	0	705	0.04	0.53	3.06653e-12	6.32013e-09	1.26403e-09	0	NA	NA	NA	NA	69	0.04	3.06653e-12	3.06653e-12	8.79973e-09	6.32013e-09	2.03097e-09	1.26403e-09	chr15	25328735	25328826	+,+	ENSG00000206656,ENSG00000224078	snoRNA,processed_transcript;KNOWN,NOVEL	SNORD116-17,SNHG14
chr15	25325000	25350000	57	69	715	10	705	8	322	330	385	0	10	0	705	0.04	0.53	3.06653e-12	6.32013e-09	1.26403e-09	0	NA	NA	NA	NA	69	0.04	3.06653e-12	3.06653e-12	8.79973e-09	6.32013e-09	2.03097e-09	1.26403e-09	chr15	25330532	25330623	+,+	ENSG00000206688,ENSG00000224078	snoRNA,processed_transcript;KNOWN,NOVEL	SNORD116-18,SNHG14
chr15	25325000	25350000	57	69	715	10	705	8	322	330	385	0	10	0	705	0.04	0.53	3.06653e-12	6.32013e-09	1.26403e-09	0	NA	NA	NA	NA	69	0.04	3.06653e-12	3.06653e-12	8.79973e-09	6.32013e-09	2.03097e-09	1.26403e-09	chr15	25330624	25331673	+	ENSG00000224078	processed_transcript;NOVEL	SNHG14
chr15	25325000	25350000	57	69	715	10	705	8	322	330	385	0	10	0	705	0.04	0.53	3.06653e-12	6.32013e-09	1.26403e-09	0	NA	NA	NA	NA	69	0.04	3.06653e-12	3.06653e-12	8.79973e-09	6.32013e-09	2.03097e-09	1.26403e-09	chr15	25331674	25331765	+,+	ENSG00000207460,ENSG00000224078	snoRNA,processed_transcript;KNOWN,NOVEL	SNORD116-19,SNHG14
chr15	25325000	25350000	57	69	715	10	705	8	322	330	385	0	10	0	705	0.04	0.53	3.06653e-12	6.32013e-09	1.26403e-09	0	NA	NA	NA	NA	69	0.04	3.06653e-12	3.06653e-12	8.79973e-09	6.32013e-09	2.03097e-09	1.26403e-09	chr15	25331766	25332807	+	ENSG00000224078	processed_transcript;NOVEL	SNHG14
chr15	25325000	25350000	57	69	715	10	705	8	322	330	385	0	10	0	705	0.04	0.53	3.06653e-12	6.32013e-09	1.26403e-09	0	NA	NA	NA	NA	69	0.04	3.06653e-12	3.06653e-12	8.79973e-09	6.32013e-09	2.03097e-09	1.26403e-09	chr15	25332808	25332808	+,+	ENSG00000261069,ENSG00000224078	lincRNA,processed_transcript;NOVEL,NOVEL	RP11-701H24.4,SNHG14
chr15	25325000	25350000	57	69	715	10	705	8	322	330	385	0	10	0	705	0.04	0.53	3.06653e-12	6.32013e-09	1.26403e-09	0	NA	NA	NA	NA	69	0.04	3.06653e-12	3.06653e-12	8.79973e-09	6.32013e-09	2.03097e-09	1.26403e-09	chr15	25332809	25332900	+,+,+	ENSG00000261069,ENSG00000207259,ENSG00000224078	lincRNA,snoRNA,processed_transcript;NOVEL,KNOWN,NOVEL	RP11-701H24.4,SNORD116-20,SNHG14
chr15	25325000	25350000	57	69	715	10	705	8	322	330	385	0	10	0	705	0.04	0.53	3.06653e-12	6.32013e-09	1.26403e-09	0	NA	NA	NA	NA	69	0.04	3.06653e-12	3.06653e-12	8.79973e-09	6.32013e-09	2.03097e-09	1.26403e-09	chr15	25332901	25333950	+,+	ENSG00000261069,ENSG00000224078	lincRNA,processed_transcript;NOVEL,NOVEL	RP11-701H24.4,SNHG14
chr15	25325000	25350000	57	69	715	10	705	8	322	330	385	0	10	0	705	0.04	0.53	3.06653e-12	6.32013e-09	1.26403e-09	0	NA	NA	NA	NA	69	0.04	3.06653e-12	3.06653e-12	8.79973e-09	6.32013e-09	2.03097e-09	1.26403e-09	chr15	25333951	25334042	+,+,+	ENSG00000261069,ENSG00000207236,ENSG00000224078	lincRNA,snoRNA,processed_transcript;NOVEL,KNOWN,NOVEL	RP11-701H24.4,SNORD116-21,SNHG14
chr15	25325000	25350000	57	69	715	10	705	8	322	330	385	0	10	0	705	0.04	0.53	3.06653e-12	6.32013e-09	1.26403e-09	0	NA	NA	NA	NA	69	0.04	3.06653e-12	3.06653e-12	8.79973e-09	6.32013e-09	2.03097e-09	1.26403e-09	chr15	25334043	25334043	+,+	ENSG00000261069,ENSG00000224078	lincRNA,processed_transcript;NOVEL,NOVEL	RP11-701H24.4,SNHG14
chr15	25325000	25350000	57	69	715	10	705	8	322	330	385	0	10	0	705	0.04	0.53	3.06653e-12	6.32013e-09	1.26403e-09	0	NA	NA	NA	NA	69	0.04	3.06653e-12	3.06653e-12	8.79973e-09	6.32013e-09	2.03097e-09	1.26403e-09	chr15	25334044	25335069	+	ENSG00000224078	processed_transcript;NOVEL	SNHG14
chr15	25325000	25350000	57	69	715	10	705	8	322	330	385	0	10	0	705	0.04	0.53	3.06653e-12	6.32013e-09	1.26403e-09	0	NA	NA	NA	NA	69	0.04	3.06653e-12	3.06653e-12	8.79973e-09	6.32013e-09	2.03097e-09	1.26403e-09	chr15	25335070	25335161	+,+	ENSG00000207159,ENSG00000224078	snoRNA,processed_transcript;KNOWN,NOVEL	SNORD116-22,SNHG14
chr15	25325000	25350000	57	69	715	10	705	8	322	330	385	0	10	0	705	0.04	0.53	3.06653e-12	6.32013e-09	1.26403e-09	0	NA	NA	NA	NA	69	0.04	3.06653e-12	3.06653e-12	8.79973e-09	6.32013e-09	2.03097e-09	1.26403e-09	chr15	25335162	25336932	+	ENSG00000224078	processed_transcript;NOVEL	SNHG14
chr15	25325000	25350000	57	69	715	10	705	8	322	330	385	0	10	0	705	0.04	0.53	3.06653e-12	6.32013e-09	1.26403e-09	0	NA	NA	NA	NA	69	0.04	3.06653e-12	3.06653e-12	8.79973e-09	6.32013e-09	2.03097e-09	1.26403e-09	chr15	25336933	25337024	+,+	ENSG00000207375,ENSG00000224078	snoRNA,processed_transcript;KNOWN,NOVEL	SNORD116-23,SNHG14
chr15	25325000	25350000	57	69	715	10	705	8	322	330	385	0	10	0	705	0.04	0.53	3.06653e-12	6.32013e-09	1.26403e-09	0	NA	NA	NA	NA	69	0.04	3.06653e-12	3.06653e-12	8.79973e-09	6.32013e-09	2.03097e-09	1.26403e-09	chr15	25337025	25339183	+	ENSG00000224078	processed_transcript;NOVEL	SNHG14
chr15	25325000	25350000	57	69	715	10	705	8	322	330	385	0	10	0	705	0.04	0.53	3.06653e-12	6.32013e-09	1.26403e-09	0	NA	NA	NA	NA	69	0.04	3.06653e-12	3.06653e-12	8.79973e-09	6.32013e-09	2.03097e-09	1.26403e-09	chr15	25339184	25339275	+,+	ENSG00000207279,ENSG00000224078	snoRNA,processed_transcript;KNOWN,NOVEL	SNORD116-24,SNHG14
chr15	25325000	25350000	57	69	715	10	705	8	322	330	385	0	10	0	705	0.04	0.53	3.06653e-12	6.32013e-09	1.26403e-09	0	NA	NA	NA	NA	69	0.04	3.06653e-12	3.06653e-12	8.79973e-09	6.32013e-09	2.03097e-09	1.26403e-09	chr15	25339276	25342809	+	ENSG00000224078	processed_transcript;NOVEL	SNHG14
chr15	25325000	25350000	57	69	715	10	705	8	322	330	385	0	10	0	705	0.04	0.53	3.06653e-12	6.32013e-09	1.26403e-09	0	NA	NA	NA	NA	69	0.04	3.06653e-12	3.06653e-12	8.79973e-09	6.32013e-09	2.03097e-09	1.26403e-09	chr15	25342810	25342901	+,+	ENSG00000252326,ENSG00000224078	snoRNA,processed_transcript;KNOWN,NOVEL	SNORD116-25,SNHG14
chr15	25325000	25350000	57	69	715	10	705	8	322	330	385	0	10	0	705	0.04	0.53	3.06653e-12	6.32013e-09	1.26403e-09	0	NA	NA	NA	NA	69	0.04	3.06653e-12	3.06653e-12	8.79973e-09	6.32013e-09	2.03097e-09	1.26403e-09	chr15	25342902	25344645	+	ENSG00000224078	processed_transcript;NOVEL	SNHG14
chr15	25325000	25350000	57	69	715	10	705	8	322	330	385	0	10	0	705	0.04	0.53	3.06653e-12	6.32013e-09	1.26403e-09	0	NA	NA	NA	NA	69	0.04	3.06653e-12	3.06653e-12	8.79973e-09	6.32013e-09	2.03097e-09	1.26403e-09	chr15	25344646	25344741	+,+	ENSG00000251815,ENSG00000224078	snoRNA,processed_transcript;KNOWN,NOVEL	SNORD116-26,SNHG14
chr15	25325000	25350000	57	69	715	10	705	8	322	330	385	0	10	0	705	0.04	0.53	3.06653e-12	6.32013e-09	1.26403e-09	0	NA	NA	NA	NA	69	0.04	3.06653e-12	3.06653e-12	8.79973e-09	6.32013e-09	2.03097e-09	1.26403e-09	chr15	25346722	25346813	+,+	ENSG00000251896,ENSG00000224078	snoRNA,processed_transcript;KNOWN,NOVEL	SNORD116-27,SNHG14
chr15	25325000	25350000	57	69	715	10	705	8	322	330	385	0	10	0	705	0.04	0.53	3.06653e-12	6.32013e-09	1.26403e-09	0	NA	NA	NA	NA	69	0.04	3.06653e-12	3.06653e-12	8.79973e-09	6.32013e-09	2.03097e-09	1.26403e-09	chr15	25346814	25349788	+	ENSG00000224078	processed_transcript;NOVEL	SNHG14
chr15	25325000	25350000	57	69	715	10	705	8	322	330	385	0	10	0	705	0.04	0.53	3.06653e-12	6.32013e-09	1.26403e-09	0	NA	NA	NA	NA	69	0.04	3.06653e-12	3.06653e-12	8.79973e-09	6.32013e-09	2.03097e-09	1.26403e-09	chr15	25349789	25349879	+,+	ENSG00000251932,ENSG00000224078	snoRNA,processed_transcript;KNOWN,NOVEL	SNORD116-28,SNHG14
chr15	25325000	25350000	57	69	715	10	705	8	322	330	385	0	10	0	705	0.04	0.53	3.06653e-12	6.32013e-09	1.26403e-09	0	NA	NA	NA	NA	69	0.04	3.06653e-12	3.06653e-12	8.79973e-09	6.32013e-09	2.03097e-09	1.26403e-09	chr15	25349880	25351667	+	ENSG00000224078	processed_transcript;NOVEL	SNHG14
chr15	25325000	25350000	57	69	715	10	705	8	322	330	385	0	10	0	705	0.04	0.53	3.06653e-12	6.32013e-09	1.26403e-09	0	NA	NA	NA	NA	69	0.04	3.06653e-12	3.06653e-12	8.79973e-09	6.32013e-09	2.03097e-09	1.26403e-09	chr15	25328827	25330531	+	ENSG00000224078	processed_transcript;NOVEL	SNHG14
chr15	25325000	25350000	57	69	715	10	705	8	322	330	385	0	10	0	705	0.04	0.53	3.06653e-12	6.32013e-09	1.26403e-09	0	NA	NA	NA	NA	69	0.04	3.06653e-12	3.06653e-12	8.79973e-09	6.32013e-09	2.03097e-09	1.26403e-09	chr15	25344742	25346721	+	ENSG00000224078	processed_transcript;NOVEL	SNHG14
chr15	25330000	25355000	85	87	1039	13	1026	11	488	499	540	0	13	0	1026	0.03	0.45	3.71789e-15	1.02407e-11	2.04814e-12	0	NA	NA	NA	NA	87	0.03	3.71789e-15	3.71789e-15	1.33737e-11	1.02407e-11	3.08663e-12	2.04814e-12	chr15	25330532	25330623	+,+	ENSG00000206688,ENSG00000224078	snoRNA,processed_transcript;KNOWN,NOVEL	SNORD116-18,SNHG14
chr15	25330000	25355000	85	87	1039	13	1026	11	488	499	540	0	13	0	1026	0.03	0.45	3.71789e-15	1.02407e-11	2.04814e-12	0	NA	NA	NA	NA	87	0.03	3.71789e-15	3.71789e-15	1.33737e-11	1.02407e-11	3.08663e-12	2.04814e-12	chr15	25330624	25331673	+	ENSG00000224078	processed_transcript;NOVEL	SNHG14
chr15	25330000	25355000	85	87	1039	13	1026	11	488	499	540	0	13	0	1026	0.03	0.45	3.71789e-15	1.02407e-11	2.04814e-12	0	NA	NA	NA	NA	87	0.03	3.71789e-15	3.71789e-15	1.33737e-11	1.02407e-11	3.08663e-12	2.04814e-12	chr15	25331674	25331765	+,+	ENSG00000207460,ENSG00000224078	snoRNA,processed_transcript;KNOWN,NOVEL	SNORD116-19,SNHG14
chr15	25330000	25355000	85	87	1039	13	1026	11	488	499	540	0	13	0	1026	0.03	0.45	3.71789e-15	1.02407e-11	2.04814e-12	0	NA	NA	NA	NA	87	0.03	3.71789e-15	3.71789e-15	1.33737e-11	1.02407e-11	3.08663e-12	2.04814e-12	chr15	25331766	25332807	+	ENSG00000224078	processed_transcript;NOVEL	SNHG14
chr15	25330000	25355000	85	87	1039	13	1026	11	488	499	540	0	13	0	1026	0.03	0.45	3.71789e-15	1.02407e-11	2.04814e-12	0	NA	NA	NA	NA	87	0.03	3.71789e-15	3.71789e-15	1.33737e-11	1.02407e-11	3.08663e-12	2.04814e-12	chr15	25332808	25332808	+,+	ENSG00000261069,ENSG00000224078	lincRNA,processed_transcript;NOVEL,NOVEL	RP11-701H24.4,SNHG14
chr15	25330000	25355000	85	87	1039	13	1026	11	488	499	540	0	13	0	1026	0.03	0.45	3.71789e-15	1.02407e-11	2.04814e-12	0	NA	NA	NA	NA	87	0.03	3.71789e-15	3.71789e-15	1.33737e-11	1.02407e-11	3.08663e-12	2.04814e-12	chr15	25332809	25332900	+,+,+	ENSG00000261069,ENSG00000207259,ENSG00000224078	lincRNA,snoRNA,processed_transcript;NOVEL,KNOWN,NOVEL	RP11-701H24.4,SNORD116-20,SNHG14
chr15	25330000	25355000	85	87	1039	13	1026	11	488	499	540	0	13	0	1026	0.03	0.45	3.71789e-15	1.02407e-11	2.04814e-12	0	NA	NA	NA	NA	87	0.03	3.71789e-15	3.71789e-15	1.33737e-11	1.02407e-11	3.08663e-12	2.04814e-12	chr15	25332901	25333950	+,+	ENSG00000261069,ENSG00000224078	lincRNA,processed_transcript;NOVEL,NOVEL	RP11-701H24.4,SNHG14
chr15	25330000	25355000	85	87	1039	13	1026	11	488	499	540	0	13	0	1026	0.03	0.45	3.71789e-15	1.02407e-11	2.04814e-12	0	NA	NA	NA	NA	87	0.03	3.71789e-15	3.71789e-15	1.33737e-11	1.02407e-11	3.08663e-12	2.04814e-12	chr15	25333951	25334042	+,+,+	ENSG00000261069,ENSG00000207236,ENSG00000224078	lincRNA,snoRNA,processed_transcript;NOVEL,KNOWN,NOVEL	RP11-701H24.4,SNORD116-21,SNHG14
chr15	25330000	25355000	85	87	1039	13	1026	11	488	499	540	0	13	0	1026	0.03	0.45	3.71789e-15	1.02407e-11	2.04814e-12	0	NA	NA	NA	NA	87	0.03	3.71789e-15	3.71789e-15	1.33737e-11	1.02407e-11	3.08663e-12	2.04814e-12	chr15	25334043	25334043	+,+	ENSG00000261069,ENSG00000224078	lincRNA,processed_transcript;NOVEL,NOVEL	RP11-701H24.4,SNHG14
chr15	25330000	25355000	85	87	1039	13	1026	11	488	499	540	0	13	0	1026	0.03	0.45	3.71789e-15	1.02407e-11	2.04814e-12	0	NA	NA	NA	NA	87	0.03	3.71789e-15	3.71789e-15	1.33737e-11	1.02407e-11	3.08663e-12	2.04814e-12	chr15	25334044	25335069	+	ENSG00000224078	processed_transcript;NOVEL	SNHG14
chr15	25330000	25355000	85	87	1039	13	1026	11	488	499	540	0	13	0	1026	0.03	0.45	3.71789e-15	1.02407e-11	2.04814e-12	0	NA	NA	NA	NA	87	0.03	3.71789e-15	3.71789e-15	1.33737e-11	1.02407e-11	3.08663e-12	2.04814e-12	chr15	25335070	25335161	+,+	ENSG00000207159,ENSG00000224078	snoRNA,processed_transcript;KNOWN,NOVEL	SNORD116-22,SNHG14
chr15	25330000	25355000	85	87	1039	13	1026	11	488	499	540	0	13	0	1026	0.03	0.45	3.71789e-15	1.02407e-11	2.04814e-12	0	NA	NA	NA	NA	87	0.03	3.71789e-15	3.71789e-15	1.33737e-11	1.02407e-11	3.08663e-12	2.04814e-12	chr15	25335162	25336932	+	ENSG00000224078	processed_transcript;NOVEL	SNHG14
chr15	25330000	25355000	85	87	1039	13	1026	11	488	499	540	0	13	0	1026	0.03	0.45	3.71789e-15	1.02407e-11	2.04814e-12	0	NA	NA	NA	NA	87	0.03	3.71789e-15	3.71789e-15	1.33737e-11	1.02407e-11	3.08663e-12	2.04814e-12	chr15	25336933	25337024	+,+	ENSG00000207375,ENSG00000224078	snoRNA,processed_transcript;KNOWN,NOVEL	SNORD116-23,SNHG14
chr15	25330000	25355000	85	87	1039	13	1026	11	488	499	540	0	13	0	1026	0.03	0.45	3.71789e-15	1.02407e-11	2.04814e-12	0	NA	NA	NA	NA	87	0.03	3.71789e-15	3.71789e-15	1.33737e-11	1.02407e-11	3.08663e-12	2.04814e-12	chr15	25337025	25339183	+	ENSG00000224078	processed_transcript;NOVEL	SNHG14
chr15	25330000	25355000	85	87	1039	13	1026	11	488	499	540	0	13	0	1026	0.03	0.45	3.71789e-15	1.02407e-11	2.04814e-12	0	NA	NA	NA	NA	87	0.03	3.71789e-15	3.71789e-15	1.33737e-11	1.02407e-11	3.08663e-12	2.04814e-12	chr15	25339184	25339275	+,+	ENSG00000207279,ENSG00000224078	snoRNA,processed_transcript;KNOWN,NOVEL	SNORD116-24,SNHG14
chr15	25330000	25355000	85	87	1039	13	1026	11	488	499	540	0	13	0	1026	0.03	0.45	3.71789e-15	1.02407e-11	2.04814e-12	0	NA	NA	NA	NA	87	0.03	3.71789e-15	3.71789e-15	1.33737e-11	1.02407e-11	3.08663e-12	2.04814e-12	chr15	25339276	25342809	+	ENSG00000224078	processed_transcript;NOVEL	SNHG14
chr15	25330000	25355000	85	87	1039	13	1026	11	488	499	540	0	13	0	1026	0.03	0.45	3.71789e-15	1.02407e-11	2.04814e-12	0	NA	NA	NA	NA	87	0.03	3.71789e-15	3.71789e-15	1.33737e-11	1.02407e-11	3.08663e-12	2.04814e-12	chr15	25342810	25342901	+,+	ENSG00000252326,ENSG00000224078	snoRNA,processed_transcript;KNOWN,NOVEL	SNORD116-25,SNHG14
chr15	25330000	25355000	85	87	1039	13	1026	11	488	499	540	0	13	0	1026	0.03	0.45	3.71789e-15	1.02407e-11	2.04814e-12	0	NA	NA	NA	NA	87	0.03	3.71789e-15	3.71789e-15	1.33737e-11	1.02407e-11	3.08663e-12	2.04814e-12	chr15	25342902	25344645	+	ENSG00000224078	processed_transcript;NOVEL	SNHG14
chr15	25330000	25355000	85	87	1039	13	1026	11	488	499	540	0	13	0	1026	0.03	0.45	3.71789e-15	1.02407e-11	2.04814e-12	0	NA	NA	NA	NA	87	0.03	3.71789e-15	3.71789e-15	1.33737e-11	1.02407e-11	3.08663e-12	2.04814e-12	chr15	25344646	25344741	+,+	ENSG00000251815,ENSG00000224078	snoRNA,processed_transcript;KNOWN,NOVEL	SNORD116-26,SNHG14
chr15	25330000	25355000	85	87	1039	13	1026	11	488	499	540	0	13	0	1026	0.03	0.45	3.71789e-15	1.02407e-11	2.04814e-12	0	NA	NA	NA	NA	87	0.03	3.71789e-15	3.71789e-15	1.33737e-11	1.02407e-11	3.08663e-12	2.04814e-12	chr15	25346722	25346813	+,+	ENSG00000251896,ENSG00000224078	snoRNA,processed_transcript;KNOWN,NOVEL	SNORD116-27,SNHG14
chr15	25330000	25355000	85	87	1039	13	1026	11	488	499	540	0	13	0	1026	0.03	0.45	3.71789e-15	1.02407e-11	2.04814e-12	0	NA	NA	NA	NA	87	0.03	3.71789e-15	3.71789e-15	1.33737e-11	1.02407e-11	3.08663e-12	2.04814e-12	chr15	25346814	25349788	+	ENSG00000224078	processed_transcript;NOVEL	SNHG14
chr15	25330000	25355000	85	87	1039	13	1026	11	488	499	540	0	13	0	1026	0.03	0.45	3.71789e-15	1.02407e-11	2.04814e-12	0	NA	NA	NA	NA	87	0.03	3.71789e-15	3.71789e-15	1.33737e-11	1.02407e-11	3.08663e-12	2.04814e-12	chr15	25349789	25349879	+,+	ENSG00000251932,ENSG00000224078	snoRNA,processed_transcript;KNOWN,NOVEL	SNORD116-28,SNHG14
chr15	25330000	25355000	85	87	1039	13	1026	11	488	499	540	0	13	0	1026	0.03	0.45	3.71789e-15	1.02407e-11	2.04814e-12	0	NA	NA	NA	NA	87	0.03	3.71789e-15	3.71789e-15	1.33737e-11	1.02407e-11	3.08663e-12	2.04814e-12	chr15	25349880	25351667	+	ENSG00000224078	processed_transcript;NOVEL	SNHG14
chr15	25330000	25355000	85	87	1039	13	1026	11	488	499	540	0	13	0	1026	0.03	0.45	3.71789e-15	1.02407e-11	2.04814e-12	0	NA	NA	NA	NA	87	0.03	3.71789e-15	3.71789e-15	1.33737e-11	1.02407e-11	3.08663e-12	2.04814e-12	chr15	25351668	25351750	+,+	ENSG00000207245,ENSG00000224078	snoRNA,processed_transcript;KNOWN,NOVEL	SNORD116-29,SNHG14
chr15	25330000	25355000	85	87	1039	13	1026	11	488	499	540	0	13	0	1026	0.03	0.45	3.71789e-15	1.02407e-11	2.04814e-12	0	NA	NA	NA	NA	87	0.03	3.71789e-15	3.71789e-15	1.33737e-11	1.02407e-11	3.08663e-12	2.04814e-12	chr15	25351751	25353414	+	ENSG00000224078	processed_transcript;NOVEL	SNHG14
chr15	25330000	25355000	85	87	1039	13	1026	11	488	499	540	0	13	0	1026	0.03	0.45	3.71789e-15	1.02407e-11	2.04814e-12	0	NA	NA	NA	NA	87	0.03	3.71789e-15	3.71789e-15	1.33737e-11	1.02407e-11	3.08663e-12	2.04814e-12	chr15	25353415	25353499	+,+	ENSG00000252277,ENSG00000224078	snoRNA,processed_transcript;KNOWN,NOVEL	SNORD116-30,SNHG14
chr15	25330000	25355000	85	87	1039	13	1026	11	488	499	540	0	13	0	1026	0.03	0.45	3.71789e-15	1.02407e-11	2.04814e-12	0	NA	NA	NA	NA	87	0.03	3.71789e-15	3.71789e-15	1.33737e-11	1.02407e-11	3.08663e-12	2.04814e-12	chr15	25328827	25330531	+	ENSG00000224078	processed_transcript;NOVEL	SNHG14
chr15	25330000	25355000	85	87	1039	13	1026	11	488	499	540	0	13	0	1026	0.03	0.45	3.71789e-15	1.02407e-11	2.04814e-12	0	NA	NA	NA	NA	87	0.03	3.71789e-15	3.71789e-15	1.33737e-11	1.02407e-11	3.08663e-12	2.04814e-12	chr15	25344742	25346721	+	ENSG00000224078	processed_transcript;NOVEL	SNHG14
chr15	25330000	25355000	85	87	1039	13	1026	11	488	499	540	0	13	0	1026	0.03	0.45	3.71789e-15	1.02407e-11	2.04814e-12	0	NA	NA	NA	NA	87	0.03	3.71789e-15	3.71789e-15	1.33737e-11	1.02407e-11	3.08663e-12	2.04814e-12	chr15	25353500	25404367	+	ENSG00000224078	processed_transcript;NOVEL	SNHG14
chr15	25335000	25360000	117	94	1407	14	1393	12	633	645	762	0	14	0	1393	0.03	0.47	2.42427e-16	7.52097e-13	1.5042e-13	0	NA	NA	NA	NA	94	0.03	2.42427e-16	2.42427e-16	9.38102e-13	7.52097e-13	2.16513e-13	1.5042e-13	chr15	25334044	25335069	+	ENSG00000224078	processed_transcript;NOVEL	SNHG14
chr15	25335000	25360000	117	94	1407	14	1393	12	633	645	762	0	14	0	1393	0.03	0.47	2.42427e-16	7.52097e-13	1.5042e-13	0	NA	NA	NA	NA	94	0.03	2.42427e-16	2.42427e-16	9.38102e-13	7.52097e-13	2.16513e-13	1.5042e-13	chr15	25335070	25335161	+,+	ENSG00000207159,ENSG00000224078	snoRNA,processed_transcript;KNOWN,NOVEL	SNORD116-22,SNHG14
chr15	25335000	25360000	117	94	1407	14	1393	12	633	645	762	0	14	0	1393	0.03	0.47	2.42427e-16	7.52097e-13	1.5042e-13	0	NA	NA	NA	NA	94	0.03	2.42427e-16	2.42427e-16	9.38102e-13	7.52097e-13	2.16513e-13	1.5042e-13	chr15	25335162	25336932	+	ENSG00000224078	processed_transcript;NOVEL	SNHG14
chr15	25335000	25360000	117	94	1407	14	1393	12	633	645	762	0	14	0	1393	0.03	0.47	2.42427e-16	7.52097e-13	1.5042e-13	0	NA	NA	NA	NA	94	0.03	2.42427e-16	2.42427e-16	9.38102e-13	7.52097e-13	2.16513e-13	1.5042e-13	chr15	25336933	25337024	+,+	ENSG00000207375,ENSG00000224078	snoRNA,processed_transcript;KNOWN,NOVEL	SNORD116-23,SNHG14
chr15	25335000	25360000	117	94	1407	14	1393	12	633	645	762	0	14	0	1393	0.03	0.47	2.42427e-16	7.52097e-13	1.5042e-13	0	NA	NA	NA	NA	94	0.03	2.42427e-16	2.42427e-16	9.38102e-13	7.52097e-13	2.16513e-13	1.5042e-13	chr15	25337025	25339183	+	ENSG00000224078	processed_transcript;NOVEL	SNHG14
chr15	25335000	25360000	117	94	1407	14	1393	12	633	645	762	0	14	0	1393	0.03	0.47	2.42427e-16	7.52097e-13	1.5042e-13	0	NA	NA	NA	NA	94	0.03	2.42427e-16	2.42427e-16	9.38102e-13	7.52097e-13	2.16513e-13	1.5042e-13	chr15	25339184	25339275	+,+	ENSG00000207279,ENSG00000224078	snoRNA,processed_transcript;KNOWN,NOVEL	SNORD116-24,SNHG14
chr15	25335000	25360000	117	94	1407	14	1393	12	633	645	762	0	14	0	1393	0.03	0.47	2.42427e-16	7.52097e-13	1.5042e-13	0	NA	NA	NA	NA	94	0.03	2.42427e-16	2.42427e-16	9.38102e-13	7.52097e-13	2.16513e-13	1.5042e-13	chr15	25339276	25342809	+	ENSG00000224078	processed_transcript;NOVEL	SNHG14
chr15	25335000	25360000	117	94	1407	14	1393	12	633	645	762	0	14	0	1393	0.03	0.47	2.42427e-16	7.52097e-13	1.5042e-13	0	NA	NA	NA	NA	94	0.03	2.42427e-16	2.42427e-16	9.38102e-13	7.52097e-13	2.16513e-13	1.5042e-13	chr15	25342810	25342901	+,+	ENSG00000252326,ENSG00000224078	snoRNA,processed_transcript;KNOWN,NOVEL	SNORD116-25,SNHG14
chr15	25335000	25360000	117	94	1407	14	1393	12	633	645	762	0	14	0	1393	0.03	0.47	2.42427e-16	7.52097e-13	1.5042e-13	0	NA	NA	NA	NA	94	0.03	2.42427e-16	2.42427e-16	9.38102e-13	7.52097e-13	2.16513e-13	1.5042e-13	chr15	25342902	25344645	+	ENSG00000224078	processed_transcript;NOVEL	SNHG14
chr15	25335000	25360000	117	94	1407	14	1393	12	633	645	762	0	14	0	1393	0.03	0.47	2.42427e-16	7.52097e-13	1.5042e-13	0	NA	NA	NA	NA	94	0.03	2.42427e-16	2.42427e-16	9.38102e-13	7.52097e-13	2.16513e-13	1.5042e-13	chr15	25344646	25344741	+,+	ENSG00000251815,ENSG00000224078	snoRNA,processed_transcript;KNOWN,NOVEL	SNORD116-26,SNHG14
chr15	25335000	25360000	117	94	1407	14	1393	12	633	645	762	0	14	0	1393	0.03	0.47	2.42427e-16	7.52097e-13	1.5042e-13	0	NA	NA	NA	NA	94	0.03	2.42427e-16	2.42427e-16	9.38102e-13	7.52097e-13	2.16513e-13	1.5042e-13	chr15	25346722	25346813	+,+	ENSG00000251896,ENSG00000224078	snoRNA,processed_transcript;KNOWN,NOVEL	SNORD116-27,SNHG14
chr15	25335000	25360000	117	94	1407	14	1393	12	633	645	762	0	14	0	1393	0.03	0.47	2.42427e-16	7.52097e-13	1.5042e-13	0	NA	NA	NA	NA	94	0.03	2.42427e-16	2.42427e-16	9.38102e-13	7.52097e-13	2.16513e-13	1.5042e-13	chr15	25346814	25349788	+	ENSG00000224078	processed_transcript;NOVEL	SNHG14
chr15	25335000	25360000	117	94	1407	14	1393	12	633	645	762	0	14	0	1393	0.03	0.47	2.42427e-16	7.52097e-13	1.5042e-13	0	NA	NA	NA	NA	94	0.03	2.42427e-16	2.42427e-16	9.38102e-13	7.52097e-13	2.16513e-13	1.5042e-13	chr15	25349789	25349879	+,+	ENSG00000251932,ENSG00000224078	snoRNA,processed_transcript;KNOWN,NOVEL	SNORD116-28,SNHG14
chr15	25335000	25360000	117	94	1407	14	1393	12	633	645	762	0	14	0	1393	0.03	0.47	2.42427e-16	7.52097e-13	1.5042e-13	0	NA	NA	NA	NA	94	0.03	2.42427e-16	2.42427e-16	9.38102e-13	7.52097e-13	2.16513e-13	1.5042e-13	chr15	25349880	25351667	+	ENSG00000224078	processed_transcript;NOVEL	SNHG14
chr15	25335000	25360000	117	94	1407	14	1393	12	633	645	762	0	14	0	1393	0.03	0.47	2.42427e-16	7.52097e-13	1.5042e-13	0	NA	NA	NA	NA	94	0.03	2.42427e-16	2.42427e-16	9.38102e-13	7.52097e-13	2.16513e-13	1.5042e-13	chr15	25351668	25351750	+,+	ENSG00000207245,ENSG00000224078	snoRNA,processed_transcript;KNOWN,NOVEL	SNORD116-29,SNHG14
chr15	25335000	25360000	117	94	1407	14	1393	12	633	645	762	0	14	0	1393	0.03	0.47	2.42427e-16	7.52097e-13	1.5042e-13	0	NA	NA	NA	NA	94	0.03	2.42427e-16	2.42427e-16	9.38102e-13	7.52097e-13	2.16513e-13	1.5042e-13	chr15	25351751	25353414	+	ENSG00000224078	processed_transcript;NOVEL	SNHG14
chr15	25335000	25360000	117	94	1407	14	1393	12	633	645	762	0	14	0	1393	0.03	0.47	2.42427e-16	7.52097e-13	1.5042e-13	0	NA	NA	NA	NA	94	0.03	2.42427e-16	2.42427e-16	9.38102e-13	7.52097e-13	2.16513e-13	1.5042e-13	chr15	25353415	25353499	+,+	ENSG00000252277,ENSG00000224078	snoRNA,processed_transcript;KNOWN,NOVEL	SNORD116-30,SNHG14
chr15	25335000	25360000	117	94	1407	14	1393	12	633	645	762	0	14	0	1393	0.03	0.47	2.42427e-16	7.52097e-13	1.5042e-13	0	NA	NA	NA	NA	94	0.03	2.42427e-16	2.42427e-16	9.38102e-13	7.52097e-13	2.16513e-13	1.5042e-13	chr15	25344742	25346721	+	ENSG00000224078	processed_transcript;NOVEL	SNHG14
chr15	25335000	25360000	117	94	1407	14	1393	12	633	645	762	0	14	0	1393	0.03	0.47	2.42427e-16	7.52097e-13	1.5042e-13	0	NA	NA	NA	NA	94	0.03	2.42427e-16	2.42427e-16	9.38102e-13	7.52097e-13	2.16513e-13	1.5042e-13	chr15	25353500	25404367	+	ENSG00000224078	processed_transcript;NOVEL	SNHG14
chr15	25340000	25365000	115	126	2360	23	2337	15	1127	1142	1218	1	22	0	2337	0.01	0.44	5.2722e-22	6.75584e-18	1.35117e-18	1	1	1	1	0.232512	126	0.01	5.2722e-22	5.2722e-22	5.85432e-18	6.75584e-18	1.35117e-18	1.35117e-18	chr15	25339276	25342809	+	ENSG00000224078	processed_transcript;NOVEL	SNHG14
chr15	25340000	25365000	115	126	2360	23	2337	15	1127	1142	1218	1	22	0	2337	0.01	0.44	5.2722e-22	6.75584e-18	1.35117e-18	1	1	1	1	0.232512	126	0.01	5.2722e-22	5.2722e-22	5.85432e-18	6.75584e-18	1.35117e-18	1.35117e-18	chr15	25342810	25342901	+,+	ENSG00000252326,ENSG00000224078	snoRNA,processed_transcript;KNOWN,NOVEL	SNORD116-25,SNHG14
chr15	25340000	25365000	115	126	2360	23	2337	15	1127	1142	1218	1	22	0	2337	0.01	0.44	5.2722e-22	6.75584e-18	1.35117e-18	1	1	1	1	0.232512	126	0.01	5.2722e-22	5.2722e-22	5.85432e-18	6.75584e-18	1.35117e-18	1.35117e-18	chr15	25342902	25344645	+	ENSG00000224078	processed_transcript;NOVEL	SNHG14
chr15	25340000	25365000	115	126	2360	23	2337	15	1127	1142	1218	1	22	0	2337	0.01	0.44	5.2722e-22	6.75584e-18	1.35117e-18	1	1	1	1	0.232512	126	0.01	5.2722e-22	5.2722e-22	5.85432e-18	6.75584e-18	1.35117e-18	1.35117e-18	chr15	25344646	25344741	+,+	ENSG00000251815,ENSG00000224078	snoRNA,processed_transcript;KNOWN,NOVEL	SNORD116-26,SNHG14
chr15	25340000	25365000	115	126	2360	23	2337	15	1127	1142	1218	1	22	0	2337	0.01	0.44	5.2722e-22	6.75584e-18	1.35117e-18	1	1	1	1	0.232512	126	0.01	5.2722e-22	5.2722e-22	5.85432e-18	6.75584e-18	1.35117e-18	1.35117e-18	chr15	25346722	25346813	+,+	ENSG00000251896,ENSG00000224078	snoRNA,processed_transcript;KNOWN,NOVEL	SNORD116-27,SNHG14
chr15	25340000	25365000	115	126	2360	23	2337	15	1127	1142	1218	1	22	0	2337	0.01	0.44	5.2722e-22	6.75584e-18	1.35117e-18	1	1	1	1	0.232512	126	0.01	5.2722e-22	5.2722e-22	5.85432e-18	6.75584e-18	1.35117e-18	1.35117e-18	chr15	25346814	25349788	+	ENSG00000224078	processed_transcript;NOVEL	SNHG14
chr15	25340000	25365000	115	126	2360	23	2337	15	1127	1142	1218	1	22	0	2337	0.01	0.44	5.2722e-22	6.75584e-18	1.35117e-18	1	1	1	1	0.232512	126	0.01	5.2722e-22	5.2722e-22	5.85432e-18	6.75584e-18	1.35117e-18	1.35117e-18	chr15	25349789	25349879	+,+	ENSG00000251932,ENSG00000224078	snoRNA,processed_transcript;KNOWN,NOVEL	SNORD116-28,SNHG14
chr15	25340000	25365000	115	126	2360	23	2337	15	1127	1142	1218	1	22	0	2337	0.01	0.44	5.2722e-22	6.75584e-18	1.35117e-18	1	1	1	1	0.232512	126	0.01	5.2722e-22	5.2722e-22	5.85432e-18	6.75584e-18	1.35117e-18	1.35117e-18	chr15	25349880	25351667	+	ENSG00000224078	processed_transcript;NOVEL	SNHG14
chr15	25340000	25365000	115	126	2360	23	2337	15	1127	1142	1218	1	22	0	2337	0.01	0.44	5.2722e-22	6.75584e-18	1.35117e-18	1	1	1	1	0.232512	126	0.01	5.2722e-22	5.2722e-22	5.85432e-18	6.75584e-18	1.35117e-18	1.35117e-18	chr15	25351668	25351750	+,+	ENSG00000207245,ENSG00000224078	snoRNA,processed_transcript;KNOWN,NOVEL	SNORD116-29,SNHG14
chr15	25340000	25365000	115	126	2360	23	2337	15	1127	1142	1218	1	22	0	2337	0.01	0.44	5.2722e-22	6.75584e-18	1.35117e-18	1	1	1	1	0.232512	126	0.01	5.2722e-22	5.2722e-22	5.85432e-18	6.75584e-18	1.35117e-18	1.35117e-18	chr15	25351751	25353414	+	ENSG00000224078	processed_transcript;NOVEL	SNHG14
chr15	25340000	25365000	115	126	2360	23	2337	15	1127	1142	1218	1	22	0	2337	0.01	0.44	5.2722e-22	6.75584e-18	1.35117e-18	1	1	1	1	0.232512	126	0.01	5.2722e-22	5.2722e-22	5.85432e-18	6.75584e-18	1.35117e-18	1.35117e-18	chr15	25353415	25353499	+,+	ENSG00000252277,ENSG00000224078	snoRNA,processed_transcript;KNOWN,NOVEL	SNORD116-30,SNHG14
chr15	25340000	25365000	115	126	2360	23	2337	15	1127	1142	1218	1	22	0	2337	0.01	0.44	5.2722e-22	6.75584e-18	1.35117e-18	1	1	1	1	0.232512	126	0.01	5.2722e-22	5.2722e-22	5.85432e-18	6.75584e-18	1.35117e-18	1.35117e-18	chr15	25344742	25346721	+	ENSG00000224078	processed_transcript;NOVEL	SNHG14
chr15	25340000	25365000	115	126	2360	23	2337	15	1127	1142	1218	1	22	0	2337	0.01	0.44	5.2722e-22	6.75584e-18	1.35117e-18	1	1	1	1	0.232512	126	0.01	5.2722e-22	5.2722e-22	5.85432e-18	6.75584e-18	1.35117e-18	1.35117e-18	chr15	25353500	25404367	+	ENSG00000224078	processed_transcript;NOVEL	SNHG14
chr15	25345000	25370000	108	126	2195	20	2175	12	1058	1070	1125	1	19	0	2175	0.01	0.45	4.00976e-22	5.37169e-18	1.07434e-18	1	1	1	1	0.232512	126	0.01	4.00976e-22	4.00976e-22	4.65487e-18	5.37169e-18	1.07434e-18	1.07434e-18	chr15	25346722	25346813	+,+	ENSG00000251896,ENSG00000224078	snoRNA,processed_transcript;KNOWN,NOVEL	SNORD116-27,SNHG14
chr15	25345000	25370000	108	126	2195	20	2175	12	1058	1070	1125	1	19	0	2175	0.01	0.45	4.00976e-22	5.37169e-18	1.07434e-18	1	1	1	1	0.232512	126	0.01	4.00976e-22	4.00976e-22	4.65487e-18	5.37169e-18	1.07434e-18	1.07434e-18	chr15	25346814	25349788	+	ENSG00000224078	processed_transcript;NOVEL	SNHG14
chr15	25345000	25370000	108	126	2195	20	2175	12	1058	1070	1125	1	19	0	2175	0.01	0.45	4.00976e-22	5.37169e-18	1.07434e-18	1	1	1	1	0.232512	126	0.01	4.00976e-22	4.00976e-22	4.65487e-18	5.37169e-18	1.07434e-18	1.07434e-18	chr15	25349789	25349879	+,+	ENSG00000251932,ENSG00000224078	snoRNA,processed_transcript;KNOWN,NOVEL	SNORD116-28,SNHG14
chr15	25345000	25370000	108	126	2195	20	2175	12	1058	1070	1125	1	19	0	2175	0.01	0.45	4.00976e-22	5.37169e-18	1.07434e-18	1	1	1	1	0.232512	126	0.01	4.00976e-22	4.00976e-22	4.65487e-18	5.37169e-18	1.07434e-18	1.07434e-18	chr15	25349880	25351667	+	ENSG00000224078	processed_transcript;NOVEL	SNHG14
chr15	25345000	25370000	108	126	2195	20	2175	12	1058	1070	1125	1	19	0	2175	0.01	0.45	4.00976e-22	5.37169e-18	1.07434e-18	1	1	1	1	0.232512	126	0.01	4.00976e-22	4.00976e-22	4.65487e-18	5.37169e-18	1.07434e-18	1.07434e-18	chr15	25351668	25351750	+,+	ENSG00000207245,ENSG00000224078	snoRNA,processed_transcript;KNOWN,NOVEL	SNORD116-29,SNHG14
chr15	25345000	25370000	108	126	2195	20	2175	12	1058	1070	1125	1	19	0	2175	0.01	0.45	4.00976e-22	5.37169e-18	1.07434e-18	1	1	1	1	0.232512	126	0.01	4.00976e-22	4.00976e-22	4.65487e-18	5.37169e-18	1.07434e-18	1.07434e-18	chr15	25351751	25353414	+	ENSG00000224078	processed_transcript;NOVEL	SNHG14
chr15	25345000	25370000	108	126	2195	20	2175	12	1058	1070	1125	1	19	0	2175	0.01	0.45	4.00976e-22	5.37169e-18	1.07434e-18	1	1	1	1	0.232512	126	0.01	4.00976e-22	4.00976e-22	4.65487e-18	5.37169e-18	1.07434e-18	1.07434e-18	chr15	25353415	25353499	+,+	ENSG00000252277,ENSG00000224078	snoRNA,processed_transcript;KNOWN,NOVEL	SNORD116-30,SNHG14
chr15	25345000	25370000	108	126	2195	20	2175	12	1058	1070	1125	1	19	0	2175	0.01	0.45	4.00976e-22	5.37169e-18	1.07434e-18	1	1	1	1	0.232512	126	0.01	4.00976e-22	4.00976e-22	4.65487e-18	5.37169e-18	1.07434e-18	1.07434e-18	chr15	25344742	25346721	+	ENSG00000224078	processed_transcript;NOVEL	SNHG14
chr15	25345000	25370000	108	126	2195	20	2175	12	1058	1070	1125	1	19	0	2175	0.01	0.45	4.00976e-22	5.37169e-18	1.07434e-18	1	1	1	1	0.232512	126	0.01	4.00976e-22	4.00976e-22	4.65487e-18	5.37169e-18	1.07434e-18	1.07434e-18	chr15	25353500	25404367	+	ENSG00000224078	processed_transcript;NOVEL	SNHG14
chr15	25350000	25375000	109	126	2108	14	2094	8	1020	1028	1080	1	13	0	2094	0.01	0.44	3.92644e-22	5.37169e-18	1.07434e-18	1	1	1	1	0.232512	126	0.01	3.92644e-22	3.92644e-22	4.65487e-18	5.37169e-18	1.07434e-18	1.07434e-18	chr15	25349880	25351667	+	ENSG00000224078	processed_transcript;NOVEL	SNHG14
chr15	25350000	25375000	109	126	2108	14	2094	8	1020	1028	1080	1	13	0	2094	0.01	0.44	3.92644e-22	5.37169e-18	1.07434e-18	1	1	1	1	0.232512	126	0.01	3.92644e-22	3.92644e-22	4.65487e-18	5.37169e-18	1.07434e-18	1.07434e-18	chr15	25351668	25351750	+,+	ENSG00000207245,ENSG00000224078	snoRNA,processed_transcript;KNOWN,NOVEL	SNORD116-29,SNHG14
chr15	25350000	25375000	109	126	2108	14	2094	8	1020	1028	1080	1	13	0	2094	0.01	0.44	3.92644e-22	5.37169e-18	1.07434e-18	1	1	1	1	0.232512	126	0.01	3.92644e-22	3.92644e-22	4.65487e-18	5.37169e-18	1.07434e-18	1.07434e-18	chr15	25351751	25353414	+	ENSG00000224078	processed_transcript;NOVEL	SNHG14
chr15	25350000	25375000	109	126	2108	14	2094	8	1020	1028	1080	1	13	0	2094	0.01	0.44	3.92644e-22	5.37169e-18	1.07434e-18	1	1	1	1	0.232512	126	0.01	3.92644e-22	3.92644e-22	4.65487e-18	5.37169e-18	1.07434e-18	1.07434e-18	chr15	25353415	25353499	+,+	ENSG00000252277,ENSG00000224078	snoRNA,processed_transcript;KNOWN,NOVEL	SNORD116-30,SNHG14
chr15	25350000	25375000	109	126	2108	14	2094	8	1020	1028	1080	1	13	0	2094	0.01	0.44	3.92644e-22	5.37169e-18	1.07434e-18	1	1	1	1	0.232512	126	0.01	3.92644e-22	3.92644e-22	4.65487e-18	5.37169e-18	1.07434e-18	1.07434e-18	chr15	25353500	25404367	+	ENSG00000224078	processed_transcript;NOVEL	SNHG14
chr15	25355000	25380000	93	126	1840	11	1829	5	878	883	957	1	10	0	1829	0.01	0.44	3.90202e-22	5.37169e-18	1.07434e-18	1	1	1	1	0.232512	126	0.01	3.90161e-22	3.90202e-22	4.65487e-18	5.37169e-18	1.07434e-18	1.07434e-18	chr15	25353500	25404367	+	ENSG00000224078	processed_transcript;NOVEL	SNHG14
chr15	25360000	25385000	70	123	1498	10	1488	4	745	749	749	1	9	0	1488	0.01	0.45	1.19e-21	1.40289e-17	2.80578e-18	1	1	1	1	0.232512	123	0.01	1.18996e-21	1.19e-21	1.21564e-17	1.40289e-17	2.80568e-18	2.80578e-18	chr15	25353500	25404367	+	ENSG00000224078	processed_transcript;NOVEL	SNHG14
chr15	25365000	25390000	55	85	287	1	286	1	143	144	143	0	1	0	286	0	0.5	8.89169e-16	2.54427e-12	5.08855e-13	0	NA	NA	NA	NA	85	0	8.89169e-16	8.89169e-16	3.24413e-12	2.54427e-12	7.48744e-13	5.08855e-13	chr15	25353500	25404367	+	ENSG00000224078	processed_transcript;NOVEL	SNHG14
chr15	25370000	25395000	46	74	148	0	148	0	69	69	79	0	0	0	148	0	0.48	2.50722e-14	6.42553e-11	1.28511e-11	0	NA	NA	NA	NA	74	0	2.50722e-14	2.50722e-14	8.00413e-11	6.42553e-11	1.84735e-11	1.28511e-11	chr15	25353500	25404367	+	ENSG00000224078	processed_transcript;NOVEL	SNHG14
chr15	25375000	25400000	43	64	134	2	132	2	58	60	74	0	2	0	132	0.02	0.47	3.38942e-12	6.88927e-09	1.37786e-09	0	NA	NA	NA	NA	64	0.02	3.38942e-12	3.38942e-12	9.61823e-09	6.88927e-09	2.21988e-09	1.37786e-09	chr15	25353500	25404367	+	ENSG00000224078	processed_transcript;NOVEL	SNHG14
chr15	25380000	25405000	37	53	91	2	89	2	40	42	49	0	2	0	89	0.03	0.48	1.47415e-10	2.60828e-07	5.21658e-08	0	NA	NA	NA	NA	53	0.03	1.47415e-10	1.47415e-10	3.7649e-07	2.60828e-07	8.68936e-08	5.21658e-08	chr15	25404368	25404426	+,+	ENSG00000212428,ENSG00000224078	snoRNA,processed_transcript;NOVEL,NOVEL	SNORD115,SNHG14
chr15	25380000	25405000	37	53	91	2	89	2	40	42	49	0	2	0	89	0.03	0.48	1.47415e-10	2.60828e-07	5.21658e-08	0	NA	NA	NA	NA	53	0.03	1.47415e-10	1.47415e-10	3.7649e-07	2.60828e-07	8.68936e-08	5.21658e-08	chr15	25353500	25404367	+	ENSG00000224078	processed_transcript;NOVEL	SNHG14
chr15	25380000	25405000	37	53	91	2	89	2	40	42	49	0	2	0	89	0.03	0.48	1.47415e-10	2.60828e-07	5.21658e-08	0	NA	NA	NA	NA	53	0.03	1.47415e-10	1.47415e-10	3.7649e-07	2.60828e-07	8.68936e-08	5.21658e-08	chr15	25404427	25415869	+	ENSG00000224078	processed_transcript;NOVEL	SNHG14
chr15	25385000	25410000	30	40	68	2	66	2	29	31	37	0	2	0	66	0.04	0.46	4.53646e-08	6.52197e-05	1.3044e-05	0	NA	NA	NA	NA	40	0.04	4.53646e-08	4.53646e-08	9.26872e-05	6.52197e-05	2.13921e-05	1.3044e-05	chr15	25404368	25404426	+,+	ENSG00000212428,ENSG00000224078	snoRNA,processed_transcript;NOVEL,NOVEL	SNORD115,SNHG14
chr15	25385000	25410000	30	40	68	2	66	2	29	31	37	0	2	0	66	0.04	0.46	4.53646e-08	6.52197e-05	1.3044e-05	0	NA	NA	NA	NA	40	0.04	4.53646e-08	4.53646e-08	9.26872e-05	6.52197e-05	2.13921e-05	1.3044e-05	chr15	25353500	25404367	+	ENSG00000224078	processed_transcript;NOVEL	SNHG14
chr15	25385000	25410000	30	40	68	2	66	2	29	31	37	0	2	0	66	0.04	0.46	4.53646e-08	6.52197e-05	1.3044e-05	0	NA	NA	NA	NA	40	0.04	4.53646e-08	4.53646e-08	9.26872e-05	6.52197e-05	2.13921e-05	1.3044e-05	chr15	25404427	25415869	+	ENSG00000224078	processed_transcript;NOVEL	SNHG14
chr15	25390000	25415000	24	39	61	2	59	2	25	27	34	0	2	0	59	0.05	0.44	1.23144e-07	0.000163484	3.26969e-05	0	NA	NA	NA	NA	39	0.05	1.23144e-07	1.23144e-07	0.000228101	0.000163484	5.26455e-05	3.26969e-05	chr15	25404368	25404426	+,+	ENSG00000212428,ENSG00000224078	snoRNA,processed_transcript;NOVEL,NOVEL	SNORD115,SNHG14
chr15	25390000	25415000	24	39	61	2	59	2	25	27	34	0	2	0	59	0.05	0.44	1.23144e-07	0.000163484	3.26969e-05	0	NA	NA	NA	NA	39	0.05	1.23144e-07	1.23144e-07	0.000228101	0.000163484	5.26455e-05	3.26969e-05	chr15	25353500	25404367	+	ENSG00000224078	processed_transcript;NOVEL	SNHG14
chr15	25390000	25415000	24	39	61	2	59	2	25	27	34	0	2	0	59	0.05	0.44	1.23144e-07	0.000163484	3.26969e-05	0	NA	NA	NA	NA	39	0.05	1.23144e-07	1.23144e-07	0.000228101	0.000163484	5.26455e-05	3.26969e-05	chr15	25404427	25415869	+	ENSG00000224078	processed_transcript;NOVEL	SNHG14
chr15	25395000	25420000	23	37	57	2	55	2	27	29	28	0	2	0	55	0.05	0.51	3.19373e-07	0.000393836	7.87675e-05	0	NA	NA	NA	NA	37	0.05	3.19373e-07	3.19373e-07	0.000526316	0.000393836	0.000121473	7.87675e-05	chr15	25404368	25404426	+,+	ENSG00000212428,ENSG00000224078	snoRNA,processed_transcript;NOVEL,NOVEL	SNORD115,SNHG14
chr15	25395000	25420000	23	37	57	2	55	2	27	29	28	0	2	0	55	0.05	0.51	3.19373e-07	0.000393836	7.87675e-05	0	NA	NA	NA	NA	37	0.05	3.19373e-07	3.19373e-07	0.000526316	0.000393836	0.000121473	7.87675e-05	chr15	25415870	25415951	+,+	ENSG00000201831,ENSG00000224078	snoRNA,processed_transcript;KNOWN,NOVEL	SNORD115-1,SNHG14
chr15	25395000	25420000	23	37	57	2	55	2	27	29	28	0	2	0	55	0.05	0.51	3.19373e-07	0.000393836	7.87675e-05	0	NA	NA	NA	NA	37	0.05	3.19373e-07	3.19373e-07	0.000526316	0.000393836	0.000121473	7.87675e-05	chr15	25415952	25417781	+	ENSG00000224078	processed_transcript;NOVEL	SNHG14
chr15	25395000	25420000	23	37	57	2	55	2	27	29	28	0	2	0	55	0.05	0.51	3.19373e-07	0.000393836	7.87675e-05	0	NA	NA	NA	NA	37	0.05	3.19373e-07	3.19373e-07	0.000526316	0.000393836	0.000121473	7.87675e-05	chr15	25417782	25417863	+,+	ENSG00000199712,ENSG00000224078	snoRNA,processed_transcript;KNOWN,NOVEL	SNORD115-2,SNHG14
chr15	25395000	25420000	23	37	57	2	55	2	27	29	28	0	2	0	55	0.05	0.51	3.19373e-07	0.000393836	7.87675e-05	0	NA	NA	NA	NA	37	0.05	3.19373e-07	3.19373e-07	0.000526316	0.000393836	0.000121473	7.87675e-05	chr15	25417864	25420073	+	ENSG00000224078	processed_transcript;NOVEL	SNHG14
chr15	25395000	25420000	23	37	57	2	55	2	27	29	28	0	2	0	55	0.05	0.51	3.19373e-07	0.000393836	7.87675e-05	0	NA	NA	NA	NA	37	0.05	3.19373e-07	3.19373e-07	0.000526316	0.000393836	0.000121473	7.87675e-05	chr15	25353500	25404367	+	ENSG00000224078	processed_transcript;NOVEL	SNHG14
chr15	25395000	25420000	23	37	57	2	55	2	27	29	28	0	2	0	55	0.05	0.51	3.19373e-07	0.000393836	7.87675e-05	0	NA	NA	NA	NA	37	0.05	3.19373e-07	3.19373e-07	0.000526316	0.000393836	0.000121473	7.87675e-05	chr15	25404427	25415869	+	ENSG00000224078	processed_transcript;NOVEL	SNHG14
chr15	25400000	25425000	13	16	21	0	21	0	9	9	12	0	0	0	21	0	0.41	0.000273321	0.201385	0.0402772	0	NA	NA	NA	NA	16	0	0.000273321	0.000273321	0.226639	0.201385	0.0523081	0.0402772	chr15	25404368	25404426	+,+	ENSG00000212428,ENSG00000224078	snoRNA,processed_transcript;NOVEL,NOVEL	SNORD115,SNHG14
chr15	25400000	25425000	13	16	21	0	21	0	9	9	12	0	0	0	21	0	0.41	0.000273321	0.201385	0.0402772	0	NA	NA	NA	NA	16	0	0.000273321	0.000273321	0.226639	0.201385	0.0523081	0.0402772	chr15	25415870	25415951	+,+	ENSG00000201831,ENSG00000224078	snoRNA,processed_transcript;KNOWN,NOVEL	SNORD115-1,SNHG14
chr15	25400000	25425000	13	16	21	0	21	0	9	9	12	0	0	0	21	0	0.41	0.000273321	0.201385	0.0402772	0	NA	NA	NA	NA	16	0	0.000273321	0.000273321	0.226639	0.201385	0.0523081	0.0402772	chr15	25415952	25417781	+	ENSG00000224078	processed_transcript;NOVEL	SNHG14
chr15	25400000	25425000	13	16	21	0	21	0	9	9	12	0	0	0	21	0	0.41	0.000273321	0.201385	0.0402772	0	NA	NA	NA	NA	16	0	0.000273321	0.000273321	0.226639	0.201385	0.0523081	0.0402772	chr15	25417782	25417863	+,+	ENSG00000199712,ENSG00000224078	snoRNA,processed_transcript;KNOWN,NOVEL	SNORD115-2,SNHG14
chr15	25400000	25425000	13	16	21	0	21	0	9	9	12	0	0	0	21	0	0.41	0.000273321	0.201385	0.0402772	0	NA	NA	NA	NA	16	0	0.000273321	0.000273321	0.226639	0.201385	0.0523081	0.0402772	chr15	25417864	25420073	+	ENSG00000224078	processed_transcript;NOVEL	SNHG14
chr15	25400000	25425000	13	16	21	0	21	0	9	9	12	0	0	0	21	0	0.41	0.000273321	0.201385	0.0402772	0	NA	NA	NA	NA	16	0	0.000273321	0.000273321	0.226639	0.201385	0.0523081	0.0402772	chr15	25420074	25420155	+,+	ENSG00000199970,ENSG00000224078	snoRNA,processed_transcript;KNOWN,NOVEL	SNORD115-3,SNHG14
chr15	25400000	25425000	13	16	21	0	21	0	9	9	12	0	0	0	21	0	0.41	0.000273321	0.201385	0.0402772	0	NA	NA	NA	NA	16	0	0.000273321	0.000273321	0.226639	0.201385	0.0523081	0.0402772	chr15	25420156	25421978	+	ENSG00000224078	processed_transcript;NOVEL	SNHG14
chr15	25400000	25425000	13	16	21	0	21	0	9	9	12	0	0	0	21	0	0.41	0.000273321	0.201385	0.0402772	0	NA	NA	NA	NA	16	0	0.000273321	0.000273321	0.226639	0.201385	0.0523081	0.0402772	chr15	25421979	25422060	+,+	ENSG00000200680,ENSG00000224078	snoRNA,processed_transcript;KNOWN,NOVEL	SNORD115-4,SNHG14
chr15	25400000	25425000	13	16	21	0	21	0	9	9	12	0	0	0	21	0	0.41	0.000273321	0.201385	0.0402772	0	NA	NA	NA	NA	16	0	0.000273321	0.000273321	0.226639	0.201385	0.0523081	0.0402772	chr15	25422061	25423884	+	ENSG00000224078	processed_transcript;NOVEL	SNHG14
chr15	25400000	25425000	13	16	21	0	21	0	9	9	12	0	0	0	21	0	0.41	0.000273321	0.201385	0.0402772	0	NA	NA	NA	NA	16	0	0.000273321	0.000273321	0.226639	0.201385	0.0523081	0.0402772	chr15	25423885	25423966	+,+	ENSG00000200503,ENSG00000224078	snoRNA,processed_transcript;KNOWN,NOVEL	SNORD115-5,SNHG14
chr15	25400000	25425000	13	16	21	0	21	0	9	9	12	0	0	0	21	0	0.41	0.000273321	0.201385	0.0402772	0	NA	NA	NA	NA	16	0	0.000273321	0.000273321	0.226639	0.201385	0.0523081	0.0402772	chr15	25423967	25425643	+	ENSG00000224078	processed_transcript;NOVEL	SNHG14
chr15	25400000	25425000	13	16	21	0	21	0	9	9	12	0	0	0	21	0	0.41	0.000273321	0.201385	0.0402772	0	NA	NA	NA	NA	16	0	0.000273321	0.000273321	0.226639	0.201385	0.0523081	0.0402772	chr15	25353500	25404367	+	ENSG00000224078	processed_transcript;NOVEL	SNHG14
chr15	25400000	25425000	13	16	21	0	21	0	9	9	12	0	0	0	21	0	0.41	0.000273321	0.201385	0.0402772	0	NA	NA	NA	NA	16	0	0.000273321	0.000273321	0.226639	0.201385	0.0523081	0.0402772	chr15	25404427	25415869	+	ENSG00000224078	processed_transcript;NOVEL	SNHG14
chr15	25410000	25435000	11	12	13	0	13	0	8	8	5	0	0	0	13	0	0.62	0.000921188	0.483951	0.0967905	0	NA	NA	NA	NA	12	0	0.000921188	0.000921188	0.533485	0.483951	0.123128	0.0967905	chr15	25415870	25415951	+,+	ENSG00000201831,ENSG00000224078	snoRNA,processed_transcript;KNOWN,NOVEL	SNORD115-1,SNHG14
chr15	25410000	25435000	11	12	13	0	13	0	8	8	5	0	0	0	13	0	0.62	0.000921188	0.483951	0.0967905	0	NA	NA	NA	NA	12	0	0.000921188	0.000921188	0.533485	0.483951	0.123128	0.0967905	chr15	25415952	25417781	+	ENSG00000224078	processed_transcript;NOVEL	SNHG14
chr15	25410000	25435000	11	12	13	0	13	0	8	8	5	0	0	0	13	0	0.62	0.000921188	0.483951	0.0967905	0	NA	NA	NA	NA	12	0	0.000921188	0.000921188	0.533485	0.483951	0.123128	0.0967905	chr15	25417782	25417863	+,+	ENSG00000199712,ENSG00000224078	snoRNA,processed_transcript;KNOWN,NOVEL	SNORD115-2,SNHG14
chr15	25410000	25435000	11	12	13	0	13	0	8	8	5	0	0	0	13	0	0.62	0.000921188	0.483951	0.0967905	0	NA	NA	NA	NA	12	0	0.000921188	0.000921188	0.533485	0.483951	0.123128	0.0967905	chr15	25417864	25420073	+	ENSG00000224078	processed_transcript;NOVEL	SNHG14
chr15	25410000	25435000	11	12	13	0	13	0	8	8	5	0	0	0	13	0	0.62	0.000921188	0.483951	0.0967905	0	NA	NA	NA	NA	12	0	0.000921188	0.000921188	0.533485	0.483951	0.123128	0.0967905	chr15	25420074	25420155	+,+	ENSG00000199970,ENSG00000224078	snoRNA,processed_transcript;KNOWN,NOVEL	SNORD115-3,SNHG14
chr15	25410000	25435000	11	12	13	0	13	0	8	8	5	0	0	0	13	0	0.62	0.000921188	0.483951	0.0967905	0	NA	NA	NA	NA	12	0	0.000921188	0.000921188	0.533485	0.483951	0.123128	0.0967905	chr15	25420156	25421978	+	ENSG00000224078	processed_transcript;NOVEL	SNHG14
chr15	25410000	25435000	11	12	13	0	13	0	8	8	5	0	0	0	13	0	0.62	0.000921188	0.483951	0.0967905	0	NA	NA	NA	NA	12	0	0.000921188	0.000921188	0.533485	0.483951	0.123128	0.0967905	chr15	25421979	25422060	+,+	ENSG00000200680,ENSG00000224078	snoRNA,processed_transcript;KNOWN,NOVEL	SNORD115-4,SNHG14
chr15	25410000	25435000	11	12	13	0	13	0	8	8	5	0	0	0	13	0	0.62	0.000921188	0.483951	0.0967905	0	NA	NA	NA	NA	12	0	0.000921188	0.000921188	0.533485	0.483951	0.123128	0.0967905	chr15	25422061	25423884	+	ENSG00000224078	processed_transcript;NOVEL	SNHG14
chr15	25410000	25435000	11	12	13	0	13	0	8	8	5	0	0	0	13	0	0.62	0.000921188	0.483951	0.0967905	0	NA	NA	NA	NA	12	0	0.000921188	0.000921188	0.533485	0.483951	0.123128	0.0967905	chr15	25423885	25423966	+,+	ENSG00000200503,ENSG00000224078	snoRNA,processed_transcript;KNOWN,NOVEL	SNORD115-5,SNHG14
chr15	25410000	25435000	11	12	13	0	13	0	8	8	5	0	0	0	13	0	0.62	0.000921188	0.483951	0.0967905	0	NA	NA	NA	NA	12	0	0.000921188	0.000921188	0.533485	0.483951	0.123128	0.0967905	chr15	25423967	25425643	+	ENSG00000224078	processed_transcript;NOVEL	SNHG14
chr15	25410000	25435000	11	12	13	0	13	0	8	8	5	0	0	0	13	0	0.62	0.000921188	0.483951	0.0967905	0	NA	NA	NA	NA	12	0	0.000921188	0.000921188	0.533485	0.483951	0.123128	0.0967905	chr15	25425644	25425725	+,+	ENSG00000200812,ENSG00000224078	snoRNA,processed_transcript;KNOWN,NOVEL	SNORD115-6,SNHG14
chr15	25410000	25435000	11	12	13	0	13	0	8	8	5	0	0	0	13	0	0.62	0.000921188	0.483951	0.0967905	0	NA	NA	NA	NA	12	0	0.000921188	0.000921188	0.533485	0.483951	0.123128	0.0967905	chr15	25425726	25427531	+	ENSG00000224078	processed_transcript;NOVEL	SNHG14
chr15	25410000	25435000	11	12	13	0	13	0	8	8	5	0	0	0	13	0	0.62	0.000921188	0.483951	0.0967905	0	NA	NA	NA	NA	12	0	0.000921188	0.000921188	0.533485	0.483951	0.123128	0.0967905	chr15	25427532	25427613	+,+	ENSG00000202176,ENSG00000224078	snoRNA,processed_transcript;KNOWN,NOVEL	SNORD115-7,SNHG14
chr15	25410000	25435000	11	12	13	0	13	0	8	8	5	0	0	0	13	0	0.62	0.000921188	0.483951	0.0967905	0	NA	NA	NA	NA	12	0	0.000921188	0.000921188	0.533485	0.483951	0.123128	0.0967905	chr15	25429453	25429534	+,+	ENSG00000200726,ENSG00000224078	snoRNA,processed_transcript;KNOWN,NOVEL	SNORD115-8,SNHG14
chr15	25410000	25435000	11	12	13	0	13	0	8	8	5	0	0	0	13	0	0.62	0.000921188	0.483951	0.0967905	0	NA	NA	NA	NA	12	0	0.000921188	0.000921188	0.533485	0.483951	0.123128	0.0967905	chr15	25429535	25430777	+	ENSG00000224078	processed_transcript;NOVEL	SNHG14
chr15	25410000	25435000	11	12	13	0	13	0	8	8	5	0	0	0	13	0	0.62	0.000921188	0.483951	0.0967905	0	NA	NA	NA	NA	12	0	0.000921188	0.000921188	0.533485	0.483951	0.123128	0.0967905	chr15	25430778	25430859	+,+	ENSG00000199782,ENSG00000224078	snoRNA,processed_transcript;KNOWN,NOVEL	SNORD115-9,SNHG14
chr15	25410000	25435000	11	12	13	0	13	0	8	8	5	0	0	0	13	0	0.62	0.000921188	0.483951	0.0967905	0	NA	NA	NA	NA	12	0	0.000921188	0.000921188	0.533485	0.483951	0.123128	0.0967905	chr15	25430860	25432682	+	ENSG00000224078	processed_transcript;NOVEL	SNHG14
chr15	25410000	25435000	11	12	13	0	13	0	8	8	5	0	0	0	13	0	0.62	0.000921188	0.483951	0.0967905	0	NA	NA	NA	NA	12	0	0.000921188	0.000921188	0.533485	0.483951	0.123128	0.0967905	chr15	25432683	25432763	+,+	ENSG00000201943,ENSG00000224078	snoRNA,processed_transcript;KNOWN,NOVEL	SNORD115-10,SNHG14
chr15	25410000	25435000	11	12	13	0	13	0	8	8	5	0	0	0	13	0	0.62	0.000921188	0.483951	0.0967905	0	NA	NA	NA	NA	12	0	0.000921188	0.000921188	0.533485	0.483951	0.123128	0.0967905	chr15	25432764	25434560	+	ENSG00000224078	processed_transcript;NOVEL	SNHG14
chr15	25410000	25435000	11	12	13	0	13	0	8	8	5	0	0	0	13	0	0.62	0.000921188	0.483951	0.0967905	0	NA	NA	NA	NA	12	0	0.000921188	0.000921188	0.533485	0.483951	0.123128	0.0967905	chr15	25434561	25434642	+,+	ENSG00000200486,ENSG00000224078	snoRNA,processed_transcript;KNOWN,NOVEL	SNORD115-11,SNHG14
chr15	25410000	25435000	11	12	13	0	13	0	8	8	5	0	0	0	13	0	0.62	0.000921188	0.483951	0.0967905	0	NA	NA	NA	NA	12	0	0.000921188	0.000921188	0.533485	0.483951	0.123128	0.0967905	chr15	25434643	25436562	+	ENSG00000224078	processed_transcript;NOVEL	SNHG14
chr15	25410000	25435000	11	12	13	0	13	0	8	8	5	0	0	0	13	0	0.62	0.000921188	0.483951	0.0967905	0	NA	NA	NA	NA	12	0	0.000921188	0.000921188	0.533485	0.483951	0.123128	0.0967905	chr15	25404427	25415869	+	ENSG00000224078	processed_transcript;NOVEL	SNHG14
chr15	25410000	25435000	11	12	13	0	13	0	8	8	5	0	0	0	13	0	0.62	0.000921188	0.483951	0.0967905	0	NA	NA	NA	NA	12	0	0.000921188	0.000921188	0.533485	0.483951	0.123128	0.0967905	chr15	25427614	25429452	+	ENSG00000224078	processed_transcript;NOVEL	SNHG14
chr15	25415000	25440000	12	14	15	0	15	0	9	9	6	0	0	0	15	0	0.64	0.000314098	0.225237	0.0450475	0	NA	NA	NA	NA	14	0	0.000314098	0.000314098	0.249904	0.225237	0.0576776	0.0450475	chr15	25415870	25415951	+,+	ENSG00000201831,ENSG00000224078	snoRNA,processed_transcript;KNOWN,NOVEL	SNORD115-1,SNHG14
chr15	25415000	25440000	12	14	15	0	15	0	9	9	6	0	0	0	15	0	0.64	0.000314098	0.225237	0.0450475	0	NA	NA	NA	NA	14	0	0.000314098	0.000314098	0.249904	0.225237	0.0576776	0.0450475	chr15	25415952	25417781	+	ENSG00000224078	processed_transcript;NOVEL	SNHG14
chr15	25415000	25440000	12	14	15	0	15	0	9	9	6	0	0	0	15	0	0.64	0.000314098	0.225237	0.0450475	0	NA	NA	NA	NA	14	0	0.000314098	0.000314098	0.249904	0.225237	0.0576776	0.0450475	chr15	25417782	25417863	+,+	ENSG00000199712,ENSG00000224078	snoRNA,processed_transcript;KNOWN,NOVEL	SNORD115-2,SNHG14
chr15	25415000	25440000	12	14	15	0	15	0	9	9	6	0	0	0	15	0	0.64	0.000314098	0.225237	0.0450475	0	NA	NA	NA	NA	14	0	0.000314098	0.000314098	0.249904	0.225237	0.0576776	0.0450475	chr15	25417864	25420073	+	ENSG00000224078	processed_transcript;NOVEL	SNHG14
chr15	25415000	25440000	12	14	15	0	15	0	9	9	6	0	0	0	15	0	0.64	0.000314098	0.225237	0.0450475	0	NA	NA	NA	NA	14	0	0.000314098	0.000314098	0.249904	0.225237	0.0576776	0.0450475	chr15	25420074	25420155	+,+	ENSG00000199970,ENSG00000224078	snoRNA,processed_transcript;KNOWN,NOVEL	SNORD115-3,SNHG14
chr15	25415000	25440000	12	14	15	0	15	0	9	9	6	0	0	0	15	0	0.64	0.000314098	0.225237	0.0450475	0	NA	NA	NA	NA	14	0	0.000314098	0.000314098	0.249904	0.225237	0.0576776	0.0450475	chr15	25420156	25421978	+	ENSG00000224078	processed_transcript;NOVEL	SNHG14
chr15	25415000	25440000	12	14	15	0	15	0	9	9	6	0	0	0	15	0	0.64	0.000314098	0.225237	0.0450475	0	NA	NA	NA	NA	14	0	0.000314098	0.000314098	0.249904	0.225237	0.0576776	0.0450475	chr15	25421979	25422060	+,+	ENSG00000200680,ENSG00000224078	snoRNA,processed_transcript;KNOWN,NOVEL	SNORD115-4,SNHG14
chr15	25415000	25440000	12	14	15	0	15	0	9	9	6	0	0	0	15	0	0.64	0.000314098	0.225237	0.0450475	0	NA	NA	NA	NA	14	0	0.000314098	0.000314098	0.249904	0.225237	0.0576776	0.0450475	chr15	25422061	25423884	+	ENSG00000224078	processed_transcript;NOVEL	SNHG14
chr15	25415000	25440000	12	14	15	0	15	0	9	9	6	0	0	0	15	0	0.64	0.000314098	0.225237	0.0450475	0	NA	NA	NA	NA	14	0	0.000314098	0.000314098	0.249904	0.225237	0.0576776	0.0450475	chr15	25423885	25423966	+,+	ENSG00000200503,ENSG00000224078	snoRNA,processed_transcript;KNOWN,NOVEL	SNORD115-5,SNHG14
chr15	25415000	25440000	12	14	15	0	15	0	9	9	6	0	0	0	15	0	0.64	0.000314098	0.225237	0.0450475	0	NA	NA	NA	NA	14	0	0.000314098	0.000314098	0.249904	0.225237	0.0576776	0.0450475	chr15	25423967	25425643	+	ENSG00000224078	processed_transcript;NOVEL	SNHG14
chr15	25415000	25440000	12	14	15	0	15	0	9	9	6	0	0	0	15	0	0.64	0.000314098	0.225237	0.0450475	0	NA	NA	NA	NA	14	0	0.000314098	0.000314098	0.249904	0.225237	0.0576776	0.0450475	chr15	25425644	25425725	+,+	ENSG00000200812,ENSG00000224078	snoRNA,processed_transcript;KNOWN,NOVEL	SNORD115-6,SNHG14
chr15	25415000	25440000	12	14	15	0	15	0	9	9	6	0	0	0	15	0	0.64	0.000314098	0.225237	0.0450475	0	NA	NA	NA	NA	14	0	0.000314098	0.000314098	0.249904	0.225237	0.0576776	0.0450475	chr15	25425726	25427531	+	ENSG00000224078	processed_transcript;NOVEL	SNHG14
chr15	25415000	25440000	12	14	15	0	15	0	9	9	6	0	0	0	15	0	0.64	0.000314098	0.225237	0.0450475	0	NA	NA	NA	NA	14	0	0.000314098	0.000314098	0.249904	0.225237	0.0576776	0.0450475	chr15	25427532	25427613	+,+	ENSG00000202176,ENSG00000224078	snoRNA,processed_transcript;KNOWN,NOVEL	SNORD115-7,SNHG14
chr15	25415000	25440000	12	14	15	0	15	0	9	9	6	0	0	0	15	0	0.64	0.000314098	0.225237	0.0450475	0	NA	NA	NA	NA	14	0	0.000314098	0.000314098	0.249904	0.225237	0.0576776	0.0450475	chr15	25429453	25429534	+,+	ENSG00000200726,ENSG00000224078	snoRNA,processed_transcript;KNOWN,NOVEL	SNORD115-8,SNHG14
chr15	25415000	25440000	12	14	15	0	15	0	9	9	6	0	0	0	15	0	0.64	0.000314098	0.225237	0.0450475	0	NA	NA	NA	NA	14	0	0.000314098	0.000314098	0.249904	0.225237	0.0576776	0.0450475	chr15	25429535	25430777	+	ENSG00000224078	processed_transcript;NOVEL	SNHG14
chr15	25415000	25440000	12	14	15	0	15	0	9	9	6	0	0	0	15	0	0.64	0.000314098	0.225237	0.0450475	0	NA	NA	NA	NA	14	0	0.000314098	0.000314098	0.249904	0.225237	0.0576776	0.0450475	chr15	25430778	25430859	+,+	ENSG00000199782,ENSG00000224078	snoRNA,processed_transcript;KNOWN,NOVEL	SNORD115-9,SNHG14
chr15	25415000	25440000	12	14	15	0	15	0	9	9	6	0	0	0	15	0	0.64	0.000314098	0.225237	0.0450475	0	NA	NA	NA	NA	14	0	0.000314098	0.000314098	0.249904	0.225237	0.0576776	0.0450475	chr15	25430860	25432682	+	ENSG00000224078	processed_transcript;NOVEL	SNHG14
chr15	25415000	25440000	12	14	15	0	15	0	9	9	6	0	0	0	15	0	0.64	0.000314098	0.225237	0.0450475	0	NA	NA	NA	NA	14	0	0.000314098	0.000314098	0.249904	0.225237	0.0576776	0.0450475	chr15	25432683	25432763	+,+	ENSG00000201943,ENSG00000224078	snoRNA,processed_transcript;KNOWN,NOVEL	SNORD115-10,SNHG14
chr15	25415000	25440000	12	14	15	0	15	0	9	9	6	0	0	0	15	0	0.64	0.000314098	0.225237	0.0450475	0	NA	NA	NA	NA	14	0	0.000314098	0.000314098	0.249904	0.225237	0.0576776	0.0450475	chr15	25432764	25434560	+	ENSG00000224078	processed_transcript;NOVEL	SNHG14
chr15	25415000	25440000	12	14	15	0	15	0	9	9	6	0	0	0	15	0	0.64	0.000314098	0.225237	0.0450475	0	NA	NA	NA	NA	14	0	0.000314098	0.000314098	0.249904	0.225237	0.0576776	0.0450475	chr15	25434561	25434642	+,+	ENSG00000200486,ENSG00000224078	snoRNA,processed_transcript;KNOWN,NOVEL	SNORD115-11,SNHG14
chr15	25415000	25440000	12	14	15	0	15	0	9	9	6	0	0	0	15	0	0.64	0.000314098	0.225237	0.0450475	0	NA	NA	NA	NA	14	0	0.000314098	0.000314098	0.249904	0.225237	0.0576776	0.0450475	chr15	25434643	25436562	+	ENSG00000224078	processed_transcript;NOVEL	SNHG14
chr15	25415000	25440000	12	14	15	0	15	0	9	9	6	0	0	0	15	0	0.64	0.000314098	0.225237	0.0450475	0	NA	NA	NA	NA	14	0	0.000314098	0.000314098	0.249904	0.225237	0.0576776	0.0450475	chr15	25436563	25436644	+,+	ENSG00000199453,ENSG00000224078	snoRNA,processed_transcript;KNOWN,NOVEL	SNORD115-12,SNHG14
chr15	25415000	25440000	12	14	15	0	15	0	9	9	6	0	0	0	15	0	0.64	0.000314098	0.225237	0.0450475	0	NA	NA	NA	NA	14	0	0.000314098	0.000314098	0.249904	0.225237	0.0576776	0.0450475	chr15	25436645	25438467	+	ENSG00000224078	processed_transcript;NOVEL	SNHG14
chr15	25415000	25440000	12	14	15	0	15	0	9	9	6	0	0	0	15	0	0.64	0.000314098	0.225237	0.0450475	0	NA	NA	NA	NA	14	0	0.000314098	0.000314098	0.249904	0.225237	0.0576776	0.0450475	chr15	25438468	25438549	+,+	ENSG00000200228,ENSG00000224078	snoRNA,processed_transcript;KNOWN,NOVEL	SNORD115-13,SNHG14
chr15	25415000	25440000	12	14	15	0	15	0	9	9	6	0	0	0	15	0	0.64	0.000314098	0.225237	0.0450475	0	NA	NA	NA	NA	14	0	0.000314098	0.000314098	0.249904	0.225237	0.0576776	0.0450475	chr15	25438550	25440067	+	ENSG00000224078	processed_transcript;NOVEL	SNHG14
chr15	25415000	25440000	12	14	15	0	15	0	9	9	6	0	0	0	15	0	0.64	0.000314098	0.225237	0.0450475	0	NA	NA	NA	NA	14	0	0.000314098	0.000314098	0.249904	0.225237	0.0576776	0.0450475	chr15	25404427	25415869	+	ENSG00000224078	processed_transcript;NOVEL	SNHG14
chr15	25415000	25440000	12	14	15	0	15	0	9	9	6	0	0	0	15	0	0.64	0.000314098	0.225237	0.0450475	0	NA	NA	NA	NA	14	0	0.000314098	0.000314098	0.249904	0.225237	0.0576776	0.0450475	chr15	25427614	25429452	+	ENSG00000224078	processed_transcript;NOVEL	SNHG14
chr15	25420000	25445000	14	15	19	0	19	0	11	11	8	0	0	0	19	0	0.6	0.000326007	0.232063	0.0464128	0	NA	NA	NA	NA	15	0	0.000326007	0.000326007	0.256977	0.232063	0.0593101	0.0464128	chr15	25417864	25420073	+	ENSG00000224078	processed_transcript;NOVEL	SNHG14
chr15	25420000	25445000	14	15	19	0	19	0	11	11	8	0	0	0	19	0	0.6	0.000326007	0.232063	0.0464128	0	NA	NA	NA	NA	15	0	0.000326007	0.000326007	0.256977	0.232063	0.0593101	0.0464128	chr15	25420074	25420155	+,+	ENSG00000199970,ENSG00000224078	snoRNA,processed_transcript;KNOWN,NOVEL	SNORD115-3,SNHG14
chr15	25420000	25445000	14	15	19	0	19	0	11	11	8	0	0	0	19	0	0.6	0.000326007	0.232063	0.0464128	0	NA	NA	NA	NA	15	0	0.000326007	0.000326007	0.256977	0.232063	0.0593101	0.0464128	chr15	25420156	25421978	+	ENSG00000224078	processed_transcript;NOVEL	SNHG14
chr15	25420000	25445000	14	15	19	0	19	0	11	11	8	0	0	0	19	0	0.6	0.000326007	0.232063	0.0464128	0	NA	NA	NA	NA	15	0	0.000326007	0.000326007	0.256977	0.232063	0.0593101	0.0464128	chr15	25421979	25422060	+,+	ENSG00000200680,ENSG00000224078	snoRNA,processed_transcript;KNOWN,NOVEL	SNORD115-4,SNHG14
chr15	25420000	25445000	14	15	19	0	19	0	11	11	8	0	0	0	19	0	0.6	0.000326007	0.232063	0.0464128	0	NA	NA	NA	NA	15	0	0.000326007	0.000326007	0.256977	0.232063	0.0593101	0.0464128	chr15	25422061	25423884	+	ENSG00000224078	processed_transcript;NOVEL	SNHG14
chr15	25420000	25445000	14	15	19	0	19	0	11	11	8	0	0	0	19	0	0.6	0.000326007	0.232063	0.0464128	0	NA	NA	NA	NA	15	0	0.000326007	0.000326007	0.256977	0.232063	0.0593101	0.0464128	chr15	25423885	25423966	+,+	ENSG00000200503,ENSG00000224078	snoRNA,processed_transcript;KNOWN,NOVEL	SNORD115-5,SNHG14
chr15	25420000	25445000	14	15	19	0	19	0	11	11	8	0	0	0	19	0	0.6	0.000326007	0.232063	0.0464128	0	NA	NA	NA	NA	15	0	0.000326007	0.000326007	0.256977	0.232063	0.0593101	0.0464128	chr15	25423967	25425643	+	ENSG00000224078	processed_transcript;NOVEL	SNHG14
chr15	25420000	25445000	14	15	19	0	19	0	11	11	8	0	0	0	19	0	0.6	0.000326007	0.232063	0.0464128	0	NA	NA	NA	NA	15	0	0.000326007	0.000326007	0.256977	0.232063	0.0593101	0.0464128	chr15	25425644	25425725	+,+	ENSG00000200812,ENSG00000224078	snoRNA,processed_transcript;KNOWN,NOVEL	SNORD115-6,SNHG14
chr15	25420000	25445000	14	15	19	0	19	0	11	11	8	0	0	0	19	0	0.6	0.000326007	0.232063	0.0464128	0	NA	NA	NA	NA	15	0	0.000326007	0.000326007	0.256977	0.232063	0.0593101	0.0464128	chr15	25425726	25427531	+	ENSG00000224078	processed_transcript;NOVEL	SNHG14
chr15	25420000	25445000	14	15	19	0	19	0	11	11	8	0	0	0	19	0	0.6	0.000326007	0.232063	0.0464128	0	NA	NA	NA	NA	15	0	0.000326007	0.000326007	0.256977	0.232063	0.0593101	0.0464128	chr15	25427532	25427613	+,+	ENSG00000202176,ENSG00000224078	snoRNA,processed_transcript;KNOWN,NOVEL	SNORD115-7,SNHG14
chr15	25420000	25445000	14	15	19	0	19	0	11	11	8	0	0	0	19	0	0.6	0.000326007	0.232063	0.0464128	0	NA	NA	NA	NA	15	0	0.000326007	0.000326007	0.256977	0.232063	0.0593101	0.0464128	chr15	25429453	25429534	+,+	ENSG00000200726,ENSG00000224078	snoRNA,processed_transcript;KNOWN,NOVEL	SNORD115-8,SNHG14
chr15	25420000	25445000	14	15	19	0	19	0	11	11	8	0	0	0	19	0	0.6	0.000326007	0.232063	0.0464128	0	NA	NA	NA	NA	15	0	0.000326007	0.000326007	0.256977	0.232063	0.0593101	0.0464128	chr15	25429535	25430777	+	ENSG00000224078	processed_transcript;NOVEL	SNHG14
chr15	25420000	25445000	14	15	19	0	19	0	11	11	8	0	0	0	19	0	0.6	0.000326007	0.232063	0.0464128	0	NA	NA	NA	NA	15	0	0.000326007	0.000326007	0.256977	0.232063	0.0593101	0.0464128	chr15	25430778	25430859	+,+	ENSG00000199782,ENSG00000224078	snoRNA,processed_transcript;KNOWN,NOVEL	SNORD115-9,SNHG14
chr15	25420000	25445000	14	15	19	0	19	0	11	11	8	0	0	0	19	0	0.6	0.000326007	0.232063	0.0464128	0	NA	NA	NA	NA	15	0	0.000326007	0.000326007	0.256977	0.232063	0.0593101	0.0464128	chr15	25430860	25432682	+	ENSG00000224078	processed_transcript;NOVEL	SNHG14
chr15	25420000	25445000	14	15	19	0	19	0	11	11	8	0	0	0	19	0	0.6	0.000326007	0.232063	0.0464128	0	NA	NA	NA	NA	15	0	0.000326007	0.000326007	0.256977	0.232063	0.0593101	0.0464128	chr15	25432683	25432763	+,+	ENSG00000201943,ENSG00000224078	snoRNA,processed_transcript;KNOWN,NOVEL	SNORD115-10,SNHG14
chr15	25420000	25445000	14	15	19	0	19	0	11	11	8	0	0	0	19	0	0.6	0.000326007	0.232063	0.0464128	0	NA	NA	NA	NA	15	0	0.000326007	0.000326007	0.256977	0.232063	0.0593101	0.0464128	chr15	25432764	25434560	+	ENSG00000224078	processed_transcript;NOVEL	SNHG14
chr15	25420000	25445000	14	15	19	0	19	0	11	11	8	0	0	0	19	0	0.6	0.000326007	0.232063	0.0464128	0	NA	NA	NA	NA	15	0	0.000326007	0.000326007	0.256977	0.232063	0.0593101	0.0464128	chr15	25434561	25434642	+,+	ENSG00000200486,ENSG00000224078	snoRNA,processed_transcript;KNOWN,NOVEL	SNORD115-11,SNHG14
chr15	25420000	25445000	14	15	19	0	19	0	11	11	8	0	0	0	19	0	0.6	0.000326007	0.232063	0.0464128	0	NA	NA	NA	NA	15	0	0.000326007	0.000326007	0.256977	0.232063	0.0593101	0.0464128	chr15	25434643	25436562	+	ENSG00000224078	processed_transcript;NOVEL	SNHG14
chr15	25420000	25445000	14	15	19	0	19	0	11	11	8	0	0	0	19	0	0.6	0.000326007	0.232063	0.0464128	0	NA	NA	NA	NA	15	0	0.000326007	0.000326007	0.256977	0.232063	0.0593101	0.0464128	chr15	25436563	25436644	+,+	ENSG00000199453,ENSG00000224078	snoRNA,processed_transcript;KNOWN,NOVEL	SNORD115-12,SNHG14
chr15	25420000	25445000	14	15	19	0	19	0	11	11	8	0	0	0	19	0	0.6	0.000326007	0.232063	0.0464128	0	NA	NA	NA	NA	15	0	0.000326007	0.000326007	0.256977	0.232063	0.0593101	0.0464128	chr15	25436645	25438467	+	ENSG00000224078	processed_transcript;NOVEL	SNHG14
chr15	25420000	25445000	14	15	19	0	19	0	11	11	8	0	0	0	19	0	0.6	0.000326007	0.232063	0.0464128	0	NA	NA	NA	NA	15	0	0.000326007	0.000326007	0.256977	0.232063	0.0593101	0.0464128	chr15	25438468	25438549	+,+	ENSG00000200228,ENSG00000224078	snoRNA,processed_transcript;KNOWN,NOVEL	SNORD115-13,SNHG14
chr15	25420000	25445000	14	15	19	0	19	0	11	11	8	0	0	0	19	0	0.6	0.000326007	0.232063	0.0464128	0	NA	NA	NA	NA	15	0	0.000326007	0.000326007	0.256977	0.232063	0.0593101	0.0464128	chr15	25438550	25440067	+	ENSG00000224078	processed_transcript;NOVEL	SNHG14
chr15	25420000	25445000	14	15	19	0	19	0	11	11	8	0	0	0	19	0	0.6	0.000326007	0.232063	0.0464128	0	NA	NA	NA	NA	15	0	0.000326007	0.000326007	0.256977	0.232063	0.0593101	0.0464128	chr15	25440068	25440148	+,+	ENSG00000199960,ENSG00000224078	snoRNA,processed_transcript;KNOWN,NOVEL	SNORD115-14,SNHG14
chr15	25420000	25445000	14	15	19	0	19	0	11	11	8	0	0	0	19	0	0.6	0.000326007	0.232063	0.0464128	0	NA	NA	NA	NA	15	0	0.000326007	0.000326007	0.256977	0.232063	0.0593101	0.0464128	chr15	25440149	25442722	+	ENSG00000224078	processed_transcript;NOVEL	SNHG14
chr15	25420000	25445000	14	15	19	0	19	0	11	11	8	0	0	0	19	0	0.6	0.000326007	0.232063	0.0464128	0	NA	NA	NA	NA	15	0	0.000326007	0.000326007	0.256977	0.232063	0.0593101	0.0464128	chr15	25442723	25442803	+,+	ENSG00000201679,ENSG00000224078	snoRNA,processed_transcript;KNOWN,NOVEL	SNORD115-15,SNHG14
chr15	25420000	25445000	14	15	19	0	19	0	11	11	8	0	0	0	19	0	0.6	0.000326007	0.232063	0.0464128	0	NA	NA	NA	NA	15	0	0.000326007	0.000326007	0.256977	0.232063	0.0593101	0.0464128	chr15	25444595	25444676	+,+	ENSG00000200757,ENSG00000224078	snoRNA,processed_transcript;KNOWN,NOVEL	SNORD115-16,SNHG14
chr15	25420000	25445000	14	15	19	0	19	0	11	11	8	0	0	0	19	0	0.6	0.000326007	0.232063	0.0464128	0	NA	NA	NA	NA	15	0	0.000326007	0.000326007	0.256977	0.232063	0.0593101	0.0464128	chr15	25444677	25446469	+	ENSG00000224078	processed_transcript;NOVEL	SNHG14
chr15	25420000	25445000	14	15	19	0	19	0	11	11	8	0	0	0	19	0	0.6	0.000326007	0.232063	0.0464128	0	NA	NA	NA	NA	15	0	0.000326007	0.000326007	0.256977	0.232063	0.0593101	0.0464128	chr15	25442804	25444594	+	ENSG00000224078	processed_transcript;NOVEL	SNHG14
chr15	25420000	25445000	14	15	19	0	19	0	11	11	8	0	0	0	19	0	0.6	0.000326007	0.232063	0.0464128	0	NA	NA	NA	NA	15	0	0.000326007	0.000326007	0.256977	0.232063	0.0593101	0.0464128	chr15	25427614	25429452	+	ENSG00000224078	processed_transcript;NOVEL	SNHG14
chr15	25425000	25450000	18	17	25	0	25	0	15	15	10	0	0	0	25	0	0.59	0.000195248	0.149855	0.029971	0	NA	NA	NA	NA	17	0	0.000195248	0.000195248	0.169838	0.149855	0.0391985	0.029971	chr15	25423967	25425643	+	ENSG00000224078	processed_transcript;NOVEL	SNHG14
chr15	25425000	25450000	18	17	25	0	25	0	15	15	10	0	0	0	25	0	0.59	0.000195248	0.149855	0.029971	0	NA	NA	NA	NA	17	0	0.000195248	0.000195248	0.169838	0.149855	0.0391985	0.029971	chr15	25425644	25425725	+,+	ENSG00000200812,ENSG00000224078	snoRNA,processed_transcript;KNOWN,NOVEL	SNORD115-6,SNHG14
chr15	25425000	25450000	18	17	25	0	25	0	15	15	10	0	0	0	25	0	0.59	0.000195248	0.149855	0.029971	0	NA	NA	NA	NA	17	0	0.000195248	0.000195248	0.169838	0.149855	0.0391985	0.029971	chr15	25425726	25427531	+	ENSG00000224078	processed_transcript;NOVEL	SNHG14
chr15	25425000	25450000	18	17	25	0	25	0	15	15	10	0	0	0	25	0	0.59	0.000195248	0.149855	0.029971	0	NA	NA	NA	NA	17	0	0.000195248	0.000195248	0.169838	0.149855	0.0391985	0.029971	chr15	25427532	25427613	+,+	ENSG00000202176,ENSG00000224078	snoRNA,processed_transcript;KNOWN,NOVEL	SNORD115-7,SNHG14
chr15	25425000	25450000	18	17	25	0	25	0	15	15	10	0	0	0	25	0	0.59	0.000195248	0.149855	0.029971	0	NA	NA	NA	NA	17	0	0.000195248	0.000195248	0.169838	0.149855	0.0391985	0.029971	chr15	25429453	25429534	+,+	ENSG00000200726,ENSG00000224078	snoRNA,processed_transcript;KNOWN,NOVEL	SNORD115-8,SNHG14
chr15	25425000	25450000	18	17	25	0	25	0	15	15	10	0	0	0	25	0	0.59	0.000195248	0.149855	0.029971	0	NA	NA	NA	NA	17	0	0.000195248	0.000195248	0.169838	0.149855	0.0391985	0.029971	chr15	25429535	25430777	+	ENSG00000224078	processed_transcript;NOVEL	SNHG14
chr15	25425000	25450000	18	17	25	0	25	0	15	15	10	0	0	0	25	0	0.59	0.000195248	0.149855	0.029971	0	NA	NA	NA	NA	17	0	0.000195248	0.000195248	0.169838	0.149855	0.0391985	0.029971	chr15	25430778	25430859	+,+	ENSG00000199782,ENSG00000224078	snoRNA,processed_transcript;KNOWN,NOVEL	SNORD115-9,SNHG14
chr15	25425000	25450000	18	17	25	0	25	0	15	15	10	0	0	0	25	0	0.59	0.000195248	0.149855	0.029971	0	NA	NA	NA	NA	17	0	0.000195248	0.000195248	0.169838	0.149855	0.0391985	0.029971	chr15	25430860	25432682	+	ENSG00000224078	processed_transcript;NOVEL	SNHG14
chr15	25425000	25450000	18	17	25	0	25	0	15	15	10	0	0	0	25	0	0.59	0.000195248	0.149855	0.029971	0	NA	NA	NA	NA	17	0	0.000195248	0.000195248	0.169838	0.149855	0.0391985	0.029971	chr15	25432683	25432763	+,+	ENSG00000201943,ENSG00000224078	snoRNA,processed_transcript;KNOWN,NOVEL	SNORD115-10,SNHG14
chr15	25425000	25450000	18	17	25	0	25	0	15	15	10	0	0	0	25	0	0.59	0.000195248	0.149855	0.029971	0	NA	NA	NA	NA	17	0	0.000195248	0.000195248	0.169838	0.149855	0.0391985	0.029971	chr15	25432764	25434560	+	ENSG00000224078	processed_transcript;NOVEL	SNHG14
chr15	25425000	25450000	18	17	25	0	25	0	15	15	10	0	0	0	25	0	0.59	0.000195248	0.149855	0.029971	0	NA	NA	NA	NA	17	0	0.000195248	0.000195248	0.169838	0.149855	0.0391985	0.029971	chr15	25434561	25434642	+,+	ENSG00000200486,ENSG00000224078	snoRNA,processed_transcript;KNOWN,NOVEL	SNORD115-11,SNHG14
chr15	25425000	25450000	18	17	25	0	25	0	15	15	10	0	0	0	25	0	0.59	0.000195248	0.149855	0.029971	0	NA	NA	NA	NA	17	0	0.000195248	0.000195248	0.169838	0.149855	0.0391985	0.029971	chr15	25434643	25436562	+	ENSG00000224078	processed_transcript;NOVEL	SNHG14
chr15	25425000	25450000	18	17	25	0	25	0	15	15	10	0	0	0	25	0	0.59	0.000195248	0.149855	0.029971	0	NA	NA	NA	NA	17	0	0.000195248	0.000195248	0.169838	0.149855	0.0391985	0.029971	chr15	25436563	25436644	+,+	ENSG00000199453,ENSG00000224078	snoRNA,processed_transcript;KNOWN,NOVEL	SNORD115-12,SNHG14
chr15	25425000	25450000	18	17	25	0	25	0	15	15	10	0	0	0	25	0	0.59	0.000195248	0.149855	0.029971	0	NA	NA	NA	NA	17	0	0.000195248	0.000195248	0.169838	0.149855	0.0391985	0.029971	chr15	25436645	25438467	+	ENSG00000224078	processed_transcript;NOVEL	SNHG14
chr15	25425000	25450000	18	17	25	0	25	0	15	15	10	0	0	0	25	0	0.59	0.000195248	0.149855	0.029971	0	NA	NA	NA	NA	17	0	0.000195248	0.000195248	0.169838	0.149855	0.0391985	0.029971	chr15	25438468	25438549	+,+	ENSG00000200228,ENSG00000224078	snoRNA,processed_transcript;KNOWN,NOVEL	SNORD115-13,SNHG14
chr15	25425000	25450000	18	17	25	0	25	0	15	15	10	0	0	0	25	0	0.59	0.000195248	0.149855	0.029971	0	NA	NA	NA	NA	17	0	0.000195248	0.000195248	0.169838	0.149855	0.0391985	0.029971	chr15	25438550	25440067	+	ENSG00000224078	processed_transcript;NOVEL	SNHG14
chr15	25425000	25450000	18	17	25	0	25	0	15	15	10	0	0	0	25	0	0.59	0.000195248	0.149855	0.029971	0	NA	NA	NA	NA	17	0	0.000195248	0.000195248	0.169838	0.149855	0.0391985	0.029971	chr15	25440068	25440148	+,+	ENSG00000199960,ENSG00000224078	snoRNA,processed_transcript;KNOWN,NOVEL	SNORD115-14,SNHG14
chr15	25425000	25450000	18	17	25	0	25	0	15	15	10	0	0	0	25	0	0.59	0.000195248	0.149855	0.029971	0	NA	NA	NA	NA	17	0	0.000195248	0.000195248	0.169838	0.149855	0.0391985	0.029971	chr15	25440149	25442722	+	ENSG00000224078	processed_transcript;NOVEL	SNHG14
chr15	25425000	25450000	18	17	25	0	25	0	15	15	10	0	0	0	25	0	0.59	0.000195248	0.149855	0.029971	0	NA	NA	NA	NA	17	0	0.000195248	0.000195248	0.169838	0.149855	0.0391985	0.029971	chr15	25442723	25442803	+,+	ENSG00000201679,ENSG00000224078	snoRNA,processed_transcript;KNOWN,NOVEL	SNORD115-15,SNHG14
chr15	25425000	25450000	18	17	25	0	25	0	15	15	10	0	0	0	25	0	0.59	0.000195248	0.149855	0.029971	0	NA	NA	NA	NA	17	0	0.000195248	0.000195248	0.169838	0.149855	0.0391985	0.029971	chr15	25444595	25444676	+,+	ENSG00000200757,ENSG00000224078	snoRNA,processed_transcript;KNOWN,NOVEL	SNORD115-16,SNHG14
chr15	25425000	25450000	18	17	25	0	25	0	15	15	10	0	0	0	25	0	0.59	0.000195248	0.149855	0.029971	0	NA	NA	NA	NA	17	0	0.000195248	0.000195248	0.169838	0.149855	0.0391985	0.029971	chr15	25444677	25446469	+	ENSG00000224078	processed_transcript;NOVEL	SNHG14
chr15	25425000	25450000	18	17	25	0	25	0	15	15	10	0	0	0	25	0	0.59	0.000195248	0.149855	0.029971	0	NA	NA	NA	NA	17	0	0.000195248	0.000195248	0.169838	0.149855	0.0391985	0.029971	chr15	25446470	25446551	+,+	ENSG00000201482,ENSG00000224078	snoRNA,processed_transcript;KNOWN,NOVEL	SNORD115-17,SNHG14
chr15	25425000	25450000	18	17	25	0	25	0	15	15	10	0	0	0	25	0	0.59	0.000195248	0.149855	0.029971	0	NA	NA	NA	NA	17	0	0.000195248	0.000195248	0.169838	0.149855	0.0391985	0.029971	chr15	25446552	25448373	+	ENSG00000224078	processed_transcript;NOVEL	SNHG14
chr15	25425000	25450000	18	17	25	0	25	0	15	15	10	0	0	0	25	0	0.59	0.000195248	0.149855	0.029971	0	NA	NA	NA	NA	17	0	0.000195248	0.000195248	0.169838	0.149855	0.0391985	0.029971	chr15	25448374	25448455	+,+	ENSG00000200163,ENSG00000224078	snoRNA,processed_transcript;KNOWN,NOVEL	SNORD115-18,SNHG14
chr15	25425000	25450000	18	17	25	0	25	0	15	15	10	0	0	0	25	0	0.59	0.000195248	0.149855	0.029971	0	NA	NA	NA	NA	17	0	0.000195248	0.000195248	0.169838	0.149855	0.0391985	0.029971	chr15	25448456	25449503	+	ENSG00000224078	processed_transcript;NOVEL	SNHG14
chr15	25425000	25450000	18	17	25	0	25	0	15	15	10	0	0	0	25	0	0.59	0.000195248	0.149855	0.029971	0	NA	NA	NA	NA	17	0	0.000195248	0.000195248	0.169838	0.149855	0.0391985	0.029971	chr15	25449504	25449585	+,+	ENSG00000199968,ENSG00000224078	snoRNA,processed_transcript;KNOWN,NOVEL	SNORD115-19,SNHG14
chr15	25425000	25450000	18	17	25	0	25	0	15	15	10	0	0	0	25	0	0.59	0.000195248	0.149855	0.029971	0	NA	NA	NA	NA	17	0	0.000195248	0.000195248	0.169838	0.149855	0.0391985	0.029971	chr15	25449586	25451408	+	ENSG00000224078	processed_transcript;NOVEL	SNHG14
chr15	25425000	25450000	18	17	25	0	25	0	15	15	10	0	0	0	25	0	0.59	0.000195248	0.149855	0.029971	0	NA	NA	NA	NA	17	0	0.000195248	0.000195248	0.169838	0.149855	0.0391985	0.029971	chr15	25442804	25444594	+	ENSG00000224078	processed_transcript;NOVEL	SNHG14
chr15	25425000	25450000	18	17	25	0	25	0	15	15	10	0	0	0	25	0	0.59	0.000195248	0.149855	0.029971	0	NA	NA	NA	NA	17	0	0.000195248	0.000195248	0.169838	0.149855	0.0391985	0.029971	chr15	25427614	25429452	+	ENSG00000224078	processed_transcript;NOVEL	SNHG14
chr15	25430000	25455000	22	22	31	0	31	0	17	17	14	0	0	0	31	0	0.5	2.03424e-05	0.0199846	0.00399693	0	NA	NA	NA	NA	22	0	2.03424e-05	2.03424e-05	0.0245063	0.0199846	0.00565604	0.00399693	chr15	25429535	25430777	+	ENSG00000224078	processed_transcript;NOVEL	SNHG14
chr15	25430000	25455000	22	22	31	0	31	0	17	17	14	0	0	0	31	0	0.5	2.03424e-05	0.0199846	0.00399693	0	NA	NA	NA	NA	22	0	2.03424e-05	2.03424e-05	0.0245063	0.0199846	0.00565604	0.00399693	chr15	25430778	25430859	+,+	ENSG00000199782,ENSG00000224078	snoRNA,processed_transcript;KNOWN,NOVEL	SNORD115-9,SNHG14
chr15	25430000	25455000	22	22	31	0	31	0	17	17	14	0	0	0	31	0	0.5	2.03424e-05	0.0199846	0.00399693	0	NA	NA	NA	NA	22	0	2.03424e-05	2.03424e-05	0.0245063	0.0199846	0.00565604	0.00399693	chr15	25430860	25432682	+	ENSG00000224078	processed_transcript;NOVEL	SNHG14
chr15	25430000	25455000	22	22	31	0	31	0	17	17	14	0	0	0	31	0	0.5	2.03424e-05	0.0199846	0.00399693	0	NA	NA	NA	NA	22	0	2.03424e-05	2.03424e-05	0.0245063	0.0199846	0.00565604	0.00399693	chr15	25432683	25432763	+,+	ENSG00000201943,ENSG00000224078	snoRNA,processed_transcript;KNOWN,NOVEL	SNORD115-10,SNHG14
chr15	25430000	25455000	22	22	31	0	31	0	17	17	14	0	0	0	31	0	0.5	2.03424e-05	0.0199846	0.00399693	0	NA	NA	NA	NA	22	0	2.03424e-05	2.03424e-05	0.0245063	0.0199846	0.00565604	0.00399693	chr15	25432764	25434560	+	ENSG00000224078	processed_transcript;NOVEL	SNHG14
chr15	25430000	25455000	22	22	31	0	31	0	17	17	14	0	0	0	31	0	0.5	2.03424e-05	0.0199846	0.00399693	0	NA	NA	NA	NA	22	0	2.03424e-05	2.03424e-05	0.0245063	0.0199846	0.00565604	0.00399693	chr15	25434561	25434642	+,+	ENSG00000200486,ENSG00000224078	snoRNA,processed_transcript;KNOWN,NOVEL	SNORD115-11,SNHG14
chr15	25430000	25455000	22	22	31	0	31	0	17	17	14	0	0	0	31	0	0.5	2.03424e-05	0.0199846	0.00399693	0	NA	NA	NA	NA	22	0	2.03424e-05	2.03424e-05	0.0245063	0.0199846	0.00565604	0.00399693	chr15	25434643	25436562	+	ENSG00000224078	processed_transcript;NOVEL	SNHG14
chr15	25430000	25455000	22	22	31	0	31	0	17	17	14	0	0	0	31	0	0.5	2.03424e-05	0.0199846	0.00399693	0	NA	NA	NA	NA	22	0	2.03424e-05	2.03424e-05	0.0245063	0.0199846	0.00565604	0.00399693	chr15	25436563	25436644	+,+	ENSG00000199453,ENSG00000224078	snoRNA,processed_transcript;KNOWN,NOVEL	SNORD115-12,SNHG14
chr15	25430000	25455000	22	22	31	0	31	0	17	17	14	0	0	0	31	0	0.5	2.03424e-05	0.0199846	0.00399693	0	NA	NA	NA	NA	22	0	2.03424e-05	2.03424e-05	0.0245063	0.0199846	0.00565604	0.00399693	chr15	25436645	25438467	+	ENSG00000224078	processed_transcript;NOVEL	SNHG14
chr15	25430000	25455000	22	22	31	0	31	0	17	17	14	0	0	0	31	0	0.5	2.03424e-05	0.0199846	0.00399693	0	NA	NA	NA	NA	22	0	2.03424e-05	2.03424e-05	0.0245063	0.0199846	0.00565604	0.00399693	chr15	25438468	25438549	+,+	ENSG00000200228,ENSG00000224078	snoRNA,processed_transcript;KNOWN,NOVEL	SNORD115-13,SNHG14
chr15	25430000	25455000	22	22	31	0	31	0	17	17	14	0	0	0	31	0	0.5	2.03424e-05	0.0199846	0.00399693	0	NA	NA	NA	NA	22	0	2.03424e-05	2.03424e-05	0.0245063	0.0199846	0.00565604	0.00399693	chr15	25438550	25440067	+	ENSG00000224078	processed_transcript;NOVEL	SNHG14
chr15	25430000	25455000	22	22	31	0	31	0	17	17	14	0	0	0	31	0	0.5	2.03424e-05	0.0199846	0.00399693	0	NA	NA	NA	NA	22	0	2.03424e-05	2.03424e-05	0.0245063	0.0199846	0.00565604	0.00399693	chr15	25440068	25440148	+,+	ENSG00000199960,ENSG00000224078	snoRNA,processed_transcript;KNOWN,NOVEL	SNORD115-14,SNHG14
chr15	25430000	25455000	22	22	31	0	31	0	17	17	14	0	0	0	31	0	0.5	2.03424e-05	0.0199846	0.00399693	0	NA	NA	NA	NA	22	0	2.03424e-05	2.03424e-05	0.0245063	0.0199846	0.00565604	0.00399693	chr15	25440149	25442722	+	ENSG00000224078	processed_transcript;NOVEL	SNHG14
chr15	25430000	25455000	22	22	31	0	31	0	17	17	14	0	0	0	31	0	0.5	2.03424e-05	0.0199846	0.00399693	0	NA	NA	NA	NA	22	0	2.03424e-05	2.03424e-05	0.0245063	0.0199846	0.00565604	0.00399693	chr15	25442723	25442803	+,+	ENSG00000201679,ENSG00000224078	snoRNA,processed_transcript;KNOWN,NOVEL	SNORD115-15,SNHG14
chr15	25430000	25455000	22	22	31	0	31	0	17	17	14	0	0	0	31	0	0.5	2.03424e-05	0.0199846	0.00399693	0	NA	NA	NA	NA	22	0	2.03424e-05	2.03424e-05	0.0245063	0.0199846	0.00565604	0.00399693	chr15	25444595	25444676	+,+	ENSG00000200757,ENSG00000224078	snoRNA,processed_transcript;KNOWN,NOVEL	SNORD115-16,SNHG14
chr15	25430000	25455000	22	22	31	0	31	0	17	17	14	0	0	0	31	0	0.5	2.03424e-05	0.0199846	0.00399693	0	NA	NA	NA	NA	22	0	2.03424e-05	2.03424e-05	0.0245063	0.0199846	0.00565604	0.00399693	chr15	25444677	25446469	+	ENSG00000224078	processed_transcript;NOVEL	SNHG14
chr15	25430000	25455000	22	22	31	0	31	0	17	17	14	0	0	0	31	0	0.5	2.03424e-05	0.0199846	0.00399693	0	NA	NA	NA	NA	22	0	2.03424e-05	2.03424e-05	0.0245063	0.0199846	0.00565604	0.00399693	chr15	25446470	25446551	+,+	ENSG00000201482,ENSG00000224078	snoRNA,processed_transcript;KNOWN,NOVEL	SNORD115-17,SNHG14
chr15	25430000	25455000	22	22	31	0	31	0	17	17	14	0	0	0	31	0	0.5	2.03424e-05	0.0199846	0.00399693	0	NA	NA	NA	NA	22	0	2.03424e-05	2.03424e-05	0.0245063	0.0199846	0.00565604	0.00399693	chr15	25446552	25448373	+	ENSG00000224078	processed_transcript;NOVEL	SNHG14
chr15	25430000	25455000	22	22	31	0	31	0	17	17	14	0	0	0	31	0	0.5	2.03424e-05	0.0199846	0.00399693	0	NA	NA	NA	NA	22	0	2.03424e-05	2.03424e-05	0.0245063	0.0199846	0.00565604	0.00399693	chr15	25448374	25448455	+,+	ENSG00000200163,ENSG00000224078	snoRNA,processed_transcript;KNOWN,NOVEL	SNORD115-18,SNHG14
chr15	25430000	25455000	22	22	31	0	31	0	17	17	14	0	0	0	31	0	0.5	2.03424e-05	0.0199846	0.00399693	0	NA	NA	NA	NA	22	0	2.03424e-05	2.03424e-05	0.0245063	0.0199846	0.00565604	0.00399693	chr15	25448456	25449503	+	ENSG00000224078	processed_transcript;NOVEL	SNHG14
chr15	25430000	25455000	22	22	31	0	31	0	17	17	14	0	0	0	31	0	0.5	2.03424e-05	0.0199846	0.00399693	0	NA	NA	NA	NA	22	0	2.03424e-05	2.03424e-05	0.0245063	0.0199846	0.00565604	0.00399693	chr15	25449504	25449585	+,+	ENSG00000199968,ENSG00000224078	snoRNA,processed_transcript;KNOWN,NOVEL	SNORD115-19,SNHG14
chr15	25430000	25455000	22	22	31	0	31	0	17	17	14	0	0	0	31	0	0.5	2.03424e-05	0.0199846	0.00399693	0	NA	NA	NA	NA	22	0	2.03424e-05	2.03424e-05	0.0245063	0.0199846	0.00565604	0.00399693	chr15	25449586	25451408	+	ENSG00000224078	processed_transcript;NOVEL	SNHG14
chr15	25430000	25455000	22	22	31	0	31	0	17	17	14	0	0	0	31	0	0.5	2.03424e-05	0.0199846	0.00399693	0	NA	NA	NA	NA	22	0	2.03424e-05	2.03424e-05	0.0245063	0.0199846	0.00565604	0.00399693	chr15	25451409	25451490	+,+	ENSG00000201969,ENSG00000224078	snoRNA,processed_transcript;KNOWN,NOVEL	SNORD115-20,SNHG14
chr15	25430000	25455000	22	22	31	0	31	0	17	17	14	0	0	0	31	0	0.5	2.03424e-05	0.0199846	0.00399693	0	NA	NA	NA	NA	22	0	2.03424e-05	2.03424e-05	0.0245063	0.0199846	0.00565604	0.00399693	chr15	25451491	25453229	+	ENSG00000224078	processed_transcript;NOVEL	SNHG14
chr15	25430000	25455000	22	22	31	0	31	0	17	17	14	0	0	0	31	0	0.5	2.03424e-05	0.0199846	0.00399693	0	NA	NA	NA	NA	22	0	2.03424e-05	2.03424e-05	0.0245063	0.0199846	0.00565604	0.00399693	chr15	25453230	25453310	+,+	ENSG00000199833,ENSG00000224078	snoRNA,processed_transcript;KNOWN,NOVEL	SNORD115-21,SNHG14
chr15	25430000	25455000	22	22	31	0	31	0	17	17	14	0	0	0	31	0	0.5	2.03424e-05	0.0199846	0.00399693	0	NA	NA	NA	NA	22	0	2.03424e-05	2.03424e-05	0.0245063	0.0199846	0.00565604	0.00399693	chr15	25453311	25455064	+	ENSG00000224078	processed_transcript;NOVEL	SNHG14
chr15	25430000	25455000	22	22	31	0	31	0	17	17	14	0	0	0	31	0	0.5	2.03424e-05	0.0199846	0.00399693	0	NA	NA	NA	NA	22	0	2.03424e-05	2.03424e-05	0.0245063	0.0199846	0.00565604	0.00399693	chr15	25442804	25444594	+	ENSG00000224078	processed_transcript;NOVEL	SNHG14
chr15	25435000	25460000	16	16	23	0	23	0	11	11	12	0	0	0	23	0	0.38	0.000280404	0.206089	0.041218	0	NA	NA	NA	NA	16	0	0.000280404	0.000280404	0.229531	0.206089	0.0529756	0.041218	chr15	25434643	25436562	+	ENSG00000224078	processed_transcript;NOVEL	SNHG14
chr15	25435000	25460000	16	16	23	0	23	0	11	11	12	0	0	0	23	0	0.38	0.000280404	0.206089	0.041218	0	NA	NA	NA	NA	16	0	0.000280404	0.000280404	0.229531	0.206089	0.0529756	0.041218	chr15	25436563	25436644	+,+	ENSG00000199453,ENSG00000224078	snoRNA,processed_transcript;KNOWN,NOVEL	SNORD115-12,SNHG14
chr15	25435000	25460000	16	16	23	0	23	0	11	11	12	0	0	0	23	0	0.38	0.000280404	0.206089	0.041218	0	NA	NA	NA	NA	16	0	0.000280404	0.000280404	0.229531	0.206089	0.0529756	0.041218	chr15	25436645	25438467	+	ENSG00000224078	processed_transcript;NOVEL	SNHG14
chr15	25435000	25460000	16	16	23	0	23	0	11	11	12	0	0	0	23	0	0.38	0.000280404	0.206089	0.041218	0	NA	NA	NA	NA	16	0	0.000280404	0.000280404	0.229531	0.206089	0.0529756	0.041218	chr15	25438468	25438549	+,+	ENSG00000200228,ENSG00000224078	snoRNA,processed_transcript;KNOWN,NOVEL	SNORD115-13,SNHG14
chr15	25435000	25460000	16	16	23	0	23	0	11	11	12	0	0	0	23	0	0.38	0.000280404	0.206089	0.041218	0	NA	NA	NA	NA	16	0	0.000280404	0.000280404	0.229531	0.206089	0.0529756	0.041218	chr15	25438550	25440067	+	ENSG00000224078	processed_transcript;NOVEL	SNHG14
chr15	25435000	25460000	16	16	23	0	23	0	11	11	12	0	0	0	23	0	0.38	0.000280404	0.206089	0.041218	0	NA	NA	NA	NA	16	0	0.000280404	0.000280404	0.229531	0.206089	0.0529756	0.041218	chr15	25440068	25440148	+,+	ENSG00000199960,ENSG00000224078	snoRNA,processed_transcript;KNOWN,NOVEL	SNORD115-14,SNHG14
chr15	25435000	25460000	16	16	23	0	23	0	11	11	12	0	0	0	23	0	0.38	0.000280404	0.206089	0.041218	0	NA	NA	NA	NA	16	0	0.000280404	0.000280404	0.229531	0.206089	0.0529756	0.041218	chr15	25440149	25442722	+	ENSG00000224078	processed_transcript;NOVEL	SNHG14
chr15	25435000	25460000	16	16	23	0	23	0	11	11	12	0	0	0	23	0	0.38	0.000280404	0.206089	0.041218	0	NA	NA	NA	NA	16	0	0.000280404	0.000280404	0.229531	0.206089	0.0529756	0.041218	chr15	25442723	25442803	+,+	ENSG00000201679,ENSG00000224078	snoRNA,processed_transcript;KNOWN,NOVEL	SNORD115-15,SNHG14
chr15	25435000	25460000	16	16	23	0	23	0	11	11	12	0	0	0	23	0	0.38	0.000280404	0.206089	0.041218	0	NA	NA	NA	NA	16	0	0.000280404	0.000280404	0.229531	0.206089	0.0529756	0.041218	chr15	25444595	25444676	+,+	ENSG00000200757,ENSG00000224078	snoRNA,processed_transcript;KNOWN,NOVEL	SNORD115-16,SNHG14
chr15	25435000	25460000	16	16	23	0	23	0	11	11	12	0	0	0	23	0	0.38	0.000280404	0.206089	0.041218	0	NA	NA	NA	NA	16	0	0.000280404	0.000280404	0.229531	0.206089	0.0529756	0.041218	chr15	25444677	25446469	+	ENSG00000224078	processed_transcript;NOVEL	SNHG14
chr15	25435000	25460000	16	16	23	0	23	0	11	11	12	0	0	0	23	0	0.38	0.000280404	0.206089	0.041218	0	NA	NA	NA	NA	16	0	0.000280404	0.000280404	0.229531	0.206089	0.0529756	0.041218	chr15	25446470	25446551	+,+	ENSG00000201482,ENSG00000224078	snoRNA,processed_transcript;KNOWN,NOVEL	SNORD115-17,SNHG14
chr15	25435000	25460000	16	16	23	0	23	0	11	11	12	0	0	0	23	0	0.38	0.000280404	0.206089	0.041218	0	NA	NA	NA	NA	16	0	0.000280404	0.000280404	0.229531	0.206089	0.0529756	0.041218	chr15	25446552	25448373	+	ENSG00000224078	processed_transcript;NOVEL	SNHG14
chr15	25435000	25460000	16	16	23	0	23	0	11	11	12	0	0	0	23	0	0.38	0.000280404	0.206089	0.041218	0	NA	NA	NA	NA	16	0	0.000280404	0.000280404	0.229531	0.206089	0.0529756	0.041218	chr15	25448374	25448455	+,+	ENSG00000200163,ENSG00000224078	snoRNA,processed_transcript;KNOWN,NOVEL	SNORD115-18,SNHG14
chr15	25435000	25460000	16	16	23	0	23	0	11	11	12	0	0	0	23	0	0.38	0.000280404	0.206089	0.041218	0	NA	NA	NA	NA	16	0	0.000280404	0.000280404	0.229531	0.206089	0.0529756	0.041218	chr15	25448456	25449503	+	ENSG00000224078	processed_transcript;NOVEL	SNHG14
chr15	25435000	25460000	16	16	23	0	23	0	11	11	12	0	0	0	23	0	0.38	0.000280404	0.206089	0.041218	0	NA	NA	NA	NA	16	0	0.000280404	0.000280404	0.229531	0.206089	0.0529756	0.041218	chr15	25449504	25449585	+,+	ENSG00000199968,ENSG00000224078	snoRNA,processed_transcript;KNOWN,NOVEL	SNORD115-19,SNHG14
chr15	25435000	25460000	16	16	23	0	23	0	11	11	12	0	0	0	23	0	0.38	0.000280404	0.206089	0.041218	0	NA	NA	NA	NA	16	0	0.000280404	0.000280404	0.229531	0.206089	0.0529756	0.041218	chr15	25449586	25451408	+	ENSG00000224078	processed_transcript;NOVEL	SNHG14
chr15	25435000	25460000	16	16	23	0	23	0	11	11	12	0	0	0	23	0	0.38	0.000280404	0.206089	0.041218	0	NA	NA	NA	NA	16	0	0.000280404	0.000280404	0.229531	0.206089	0.0529756	0.041218	chr15	25451409	25451490	+,+	ENSG00000201969,ENSG00000224078	snoRNA,processed_transcript;KNOWN,NOVEL	SNORD115-20,SNHG14
chr15	25435000	25460000	16	16	23	0	23	0	11	11	12	0	0	0	23	0	0.38	0.000280404	0.206089	0.041218	0	NA	NA	NA	NA	16	0	0.000280404	0.000280404	0.229531	0.206089	0.0529756	0.041218	chr15	25451491	25453229	+	ENSG00000224078	processed_transcript;NOVEL	SNHG14
chr15	25435000	25460000	16	16	23	0	23	0	11	11	12	0	0	0	23	0	0.38	0.000280404	0.206089	0.041218	0	NA	NA	NA	NA	16	0	0.000280404	0.000280404	0.229531	0.206089	0.0529756	0.041218	chr15	25453230	25453310	+,+	ENSG00000199833,ENSG00000224078	snoRNA,processed_transcript;KNOWN,NOVEL	SNORD115-21,SNHG14
chr15	25435000	25460000	16	16	23	0	23	0	11	11	12	0	0	0	23	0	0.38	0.000280404	0.206089	0.041218	0	NA	NA	NA	NA	16	0	0.000280404	0.000280404	0.229531	0.206089	0.0529756	0.041218	chr15	25453311	25455064	+	ENSG00000224078	processed_transcript;NOVEL	SNHG14
chr15	25435000	25460000	16	16	23	0	23	0	11	11	12	0	0	0	23	0	0.38	0.000280404	0.206089	0.041218	0	NA	NA	NA	NA	16	0	0.000280404	0.000280404	0.229531	0.206089	0.0529756	0.041218	chr15	25455065	25455146	+,+	ENSG00000201326,ENSG00000224078	snoRNA,processed_transcript;KNOWN,NOVEL	SNORD115-22,SNHG14
chr15	25435000	25460000	16	16	23	0	23	0	11	11	12	0	0	0	23	0	0.38	0.000280404	0.206089	0.041218	0	NA	NA	NA	NA	16	0	0.000280404	0.000280404	0.229531	0.206089	0.0529756	0.041218	chr15	25455147	25456942	+	ENSG00000224078	processed_transcript;NOVEL	SNHG14
chr15	25435000	25460000	16	16	23	0	23	0	11	11	12	0	0	0	23	0	0.38	0.000280404	0.206089	0.041218	0	NA	NA	NA	NA	16	0	0.000280404	0.000280404	0.229531	0.206089	0.0529756	0.041218	chr15	25456943	25457024	+,+	ENSG00000201331,ENSG00000224078	snoRNA,processed_transcript;KNOWN,NOVEL	SNORD115-23,SNHG14
chr15	25435000	25460000	16	16	23	0	23	0	11	11	12	0	0	0	23	0	0.38	0.000280404	0.206089	0.041218	0	NA	NA	NA	NA	16	0	0.000280404	0.000280404	0.229531	0.206089	0.0529756	0.041218	chr15	25457025	25458794	+	ENSG00000224078	processed_transcript;NOVEL	SNHG14
chr15	25435000	25460000	16	16	23	0	23	0	11	11	12	0	0	0	23	0	0.38	0.000280404	0.206089	0.041218	0	NA	NA	NA	NA	16	0	0.000280404	0.000280404	0.229531	0.206089	0.0529756	0.041218	chr15	25458795	25458876	+,+	ENSG00000200398,ENSG00000224078	snoRNA,processed_transcript;KNOWN,NOVEL	SNORD115-24,SNHG14
chr15	25435000	25460000	16	16	23	0	23	0	11	11	12	0	0	0	23	0	0.38	0.000280404	0.206089	0.041218	0	NA	NA	NA	NA	16	0	0.000280404	0.000280404	0.229531	0.206089	0.0529756	0.041218	chr15	25458877	25460687	+	ENSG00000224078	processed_transcript;NOVEL	SNHG14
chr15	25435000	25460000	16	16	23	0	23	0	11	11	12	0	0	0	23	0	0.38	0.000280404	0.206089	0.041218	0	NA	NA	NA	NA	16	0	0.000280404	0.000280404	0.229531	0.206089	0.0529756	0.041218	chr15	25442804	25444594	+	ENSG00000224078	processed_transcript;NOVEL	SNHG14
chr15	25440000	25465000	17	17	24	0	24	0	12	12	12	0	0	0	24	0	0.41	0.000172093	0.135253	0.0270507	0	NA	NA	NA	NA	17	0	0.000172093	0.000172093	0.153677	0.135253	0.0354686	0.0270507	chr15	25438550	25440067	+	ENSG00000224078	processed_transcript;NOVEL	SNHG14
chr15	25440000	25465000	17	17	24	0	24	0	12	12	12	0	0	0	24	0	0.41	0.000172093	0.135253	0.0270507	0	NA	NA	NA	NA	17	0	0.000172093	0.000172093	0.153677	0.135253	0.0354686	0.0270507	chr15	25440068	25440148	+,+	ENSG00000199960,ENSG00000224078	snoRNA,processed_transcript;KNOWN,NOVEL	SNORD115-14,SNHG14
chr15	25440000	25465000	17	17	24	0	24	0	12	12	12	0	0	0	24	0	0.41	0.000172093	0.135253	0.0270507	0	NA	NA	NA	NA	17	0	0.000172093	0.000172093	0.153677	0.135253	0.0354686	0.0270507	chr15	25440149	25442722	+	ENSG00000224078	processed_transcript;NOVEL	SNHG14
chr15	25440000	25465000	17	17	24	0	24	0	12	12	12	0	0	0	24	0	0.41	0.000172093	0.135253	0.0270507	0	NA	NA	NA	NA	17	0	0.000172093	0.000172093	0.153677	0.135253	0.0354686	0.0270507	chr15	25442723	25442803	+,+	ENSG00000201679,ENSG00000224078	snoRNA,processed_transcript;KNOWN,NOVEL	SNORD115-15,SNHG14
chr15	25440000	25465000	17	17	24	0	24	0	12	12	12	0	0	0	24	0	0.41	0.000172093	0.135253	0.0270507	0	NA	NA	NA	NA	17	0	0.000172093	0.000172093	0.153677	0.135253	0.0354686	0.0270507	chr15	25444595	25444676	+,+	ENSG00000200757,ENSG00000224078	snoRNA,processed_transcript;KNOWN,NOVEL	SNORD115-16,SNHG14
chr15	25440000	25465000	17	17	24	0	24	0	12	12	12	0	0	0	24	0	0.41	0.000172093	0.135253	0.0270507	0	NA	NA	NA	NA	17	0	0.000172093	0.000172093	0.153677	0.135253	0.0354686	0.0270507	chr15	25444677	25446469	+	ENSG00000224078	processed_transcript;NOVEL	SNHG14
chr15	25440000	25465000	17	17	24	0	24	0	12	12	12	0	0	0	24	0	0.41	0.000172093	0.135253	0.0270507	0	NA	NA	NA	NA	17	0	0.000172093	0.000172093	0.153677	0.135253	0.0354686	0.0270507	chr15	25446470	25446551	+,+	ENSG00000201482,ENSG00000224078	snoRNA,processed_transcript;KNOWN,NOVEL	SNORD115-17,SNHG14
chr15	25440000	25465000	17	17	24	0	24	0	12	12	12	0	0	0	24	0	0.41	0.000172093	0.135253	0.0270507	0	NA	NA	NA	NA	17	0	0.000172093	0.000172093	0.153677	0.135253	0.0354686	0.0270507	chr15	25446552	25448373	+	ENSG00000224078	processed_transcript;NOVEL	SNHG14
chr15	25440000	25465000	17	17	24	0	24	0	12	12	12	0	0	0	24	0	0.41	0.000172093	0.135253	0.0270507	0	NA	NA	NA	NA	17	0	0.000172093	0.000172093	0.153677	0.135253	0.0354686	0.0270507	chr15	25448374	25448455	+,+	ENSG00000200163,ENSG00000224078	snoRNA,processed_transcript;KNOWN,NOVEL	SNORD115-18,SNHG14
chr15	25440000	25465000	17	17	24	0	24	0	12	12	12	0	0	0	24	0	0.41	0.000172093	0.135253	0.0270507	0	NA	NA	NA	NA	17	0	0.000172093	0.000172093	0.153677	0.135253	0.0354686	0.0270507	chr15	25448456	25449503	+	ENSG00000224078	processed_transcript;NOVEL	SNHG14
chr15	25440000	25465000	17	17	24	0	24	0	12	12	12	0	0	0	24	0	0.41	0.000172093	0.135253	0.0270507	0	NA	NA	NA	NA	17	0	0.000172093	0.000172093	0.153677	0.135253	0.0354686	0.0270507	chr15	25449504	25449585	+,+	ENSG00000199968,ENSG00000224078	snoRNA,processed_transcript;KNOWN,NOVEL	SNORD115-19,SNHG14
chr15	25440000	25465000	17	17	24	0	24	0	12	12	12	0	0	0	24	0	0.41	0.000172093	0.135253	0.0270507	0	NA	NA	NA	NA	17	0	0.000172093	0.000172093	0.153677	0.135253	0.0354686	0.0270507	chr15	25449586	25451408	+	ENSG00000224078	processed_transcript;NOVEL	SNHG14
chr15	25440000	25465000	17	17	24	0	24	0	12	12	12	0	0	0	24	0	0.41	0.000172093	0.135253	0.0270507	0	NA	NA	NA	NA	17	0	0.000172093	0.000172093	0.153677	0.135253	0.0354686	0.0270507	chr15	25451409	25451490	+,+	ENSG00000201969,ENSG00000224078	snoRNA,processed_transcript;KNOWN,NOVEL	SNORD115-20,SNHG14
chr15	25440000	25465000	17	17	24	0	24	0	12	12	12	0	0	0	24	0	0.41	0.000172093	0.135253	0.0270507	0	NA	NA	NA	NA	17	0	0.000172093	0.000172093	0.153677	0.135253	0.0354686	0.0270507	chr15	25451491	25453229	+	ENSG00000224078	processed_transcript;NOVEL	SNHG14
chr15	25440000	25465000	17	17	24	0	24	0	12	12	12	0	0	0	24	0	0.41	0.000172093	0.135253	0.0270507	0	NA	NA	NA	NA	17	0	0.000172093	0.000172093	0.153677	0.135253	0.0354686	0.0270507	chr15	25453230	25453310	+,+	ENSG00000199833,ENSG00000224078	snoRNA,processed_transcript;KNOWN,NOVEL	SNORD115-21,SNHG14
chr15	25440000	25465000	17	17	24	0	24	0	12	12	12	0	0	0	24	0	0.41	0.000172093	0.135253	0.0270507	0	NA	NA	NA	NA	17	0	0.000172093	0.000172093	0.153677	0.135253	0.0354686	0.0270507	chr15	25453311	25455064	+	ENSG00000224078	processed_transcript;NOVEL	SNHG14
chr15	25440000	25465000	17	17	24	0	24	0	12	12	12	0	0	0	24	0	0.41	0.000172093	0.135253	0.0270507	0	NA	NA	NA	NA	17	0	0.000172093	0.000172093	0.153677	0.135253	0.0354686	0.0270507	chr15	25455065	25455146	+,+	ENSG00000201326,ENSG00000224078	snoRNA,processed_transcript;KNOWN,NOVEL	SNORD115-22,SNHG14
chr15	25440000	25465000	17	17	24	0	24	0	12	12	12	0	0	0	24	0	0.41	0.000172093	0.135253	0.0270507	0	NA	NA	NA	NA	17	0	0.000172093	0.000172093	0.153677	0.135253	0.0354686	0.0270507	chr15	25455147	25456942	+	ENSG00000224078	processed_transcript;NOVEL	SNHG14
chr15	25440000	25465000	17	17	24	0	24	0	12	12	12	0	0	0	24	0	0.41	0.000172093	0.135253	0.0270507	0	NA	NA	NA	NA	17	0	0.000172093	0.000172093	0.153677	0.135253	0.0354686	0.0270507	chr15	25456943	25457024	+,+	ENSG00000201331,ENSG00000224078	snoRNA,processed_transcript;KNOWN,NOVEL	SNORD115-23,SNHG14
chr15	25440000	25465000	17	17	24	0	24	0	12	12	12	0	0	0	24	0	0.41	0.000172093	0.135253	0.0270507	0	NA	NA	NA	NA	17	0	0.000172093	0.000172093	0.153677	0.135253	0.0354686	0.0270507	chr15	25457025	25458794	+	ENSG00000224078	processed_transcript;NOVEL	SNHG14
chr15	25440000	25465000	17	17	24	0	24	0	12	12	12	0	0	0	24	0	0.41	0.000172093	0.135253	0.0270507	0	NA	NA	NA	NA	17	0	0.000172093	0.000172093	0.153677	0.135253	0.0354686	0.0270507	chr15	25458795	25458876	+,+	ENSG00000200398,ENSG00000224078	snoRNA,processed_transcript;KNOWN,NOVEL	SNORD115-24,SNHG14
chr15	25440000	25465000	17	17	24	0	24	0	12	12	12	0	0	0	24	0	0.41	0.000172093	0.135253	0.0270507	0	NA	NA	NA	NA	17	0	0.000172093	0.000172093	0.153677	0.135253	0.0354686	0.0270507	chr15	25458877	25460687	+	ENSG00000224078	processed_transcript;NOVEL	SNHG14
chr15	25440000	25465000	17	17	24	0	24	0	12	12	12	0	0	0	24	0	0.41	0.000172093	0.135253	0.0270507	0	NA	NA	NA	NA	17	0	0.000172093	0.000172093	0.153677	0.135253	0.0354686	0.0270507	chr15	25460770	25463763	+	ENSG00000224078	processed_transcript;NOVEL	SNHG14
chr15	25440000	25465000	17	17	24	0	24	0	12	12	12	0	0	0	24	0	0.41	0.000172093	0.135253	0.0270507	0	NA	NA	NA	NA	17	0	0.000172093	0.000172093	0.153677	0.135253	0.0354686	0.0270507	chr15	25463764	25463845	+,+	ENSG00000201937,ENSG00000224078	snoRNA,processed_transcript;KNOWN,NOVEL	SNORD115-26,SNHG14
chr15	25440000	25465000	17	17	24	0	24	0	12	12	12	0	0	0	24	0	0.41	0.000172093	0.135253	0.0270507	0	NA	NA	NA	NA	17	0	0.000172093	0.000172093	0.153677	0.135253	0.0354686	0.0270507	chr15	25463846	25465643	+	ENSG00000224078	processed_transcript;NOVEL	SNHG14
chr15	25440000	25465000	17	17	24	0	24	0	12	12	12	0	0	0	24	0	0.41	0.000172093	0.135253	0.0270507	0	NA	NA	NA	NA	17	0	0.000172093	0.000172093	0.153677	0.135253	0.0354686	0.0270507	chr15	25442804	25444594	+	ENSG00000224078	processed_transcript;NOVEL	SNHG14
chr15	25440000	25465000	17	17	24	0	24	0	12	12	12	0	0	0	24	0	0.41	0.000172093	0.135253	0.0270507	0	NA	NA	NA	NA	17	0	0.000172093	0.000172093	0.153677	0.135253	0.0354686	0.0270507	chr15	25460688	25460769	+,+	ENSG00000199489,ENSG00000224078	snoRNA,processed_transcript;KNOWN,NOVEL	SNORD115-25,SNHG14
chr15	25445000	25470000	15	14	25	0	25	0	17	17	8	0	0	0	25	0	0.54	0.000901405	0.480408	0.096082	0	NA	NA	NA	NA	14	0	0.000901405	0.000901405	0.530448	0.480408	0.122427	0.096082	chr15	25444677	25446469	+	ENSG00000224078	processed_transcript;NOVEL	SNHG14
chr15	25445000	25470000	15	14	25	0	25	0	17	17	8	0	0	0	25	0	0.54	0.000901405	0.480408	0.096082	0	NA	NA	NA	NA	14	0	0.000901405	0.000901405	0.530448	0.480408	0.122427	0.096082	chr15	25446470	25446551	+,+	ENSG00000201482,ENSG00000224078	snoRNA,processed_transcript;KNOWN,NOVEL	SNORD115-17,SNHG14
chr15	25445000	25470000	15	14	25	0	25	0	17	17	8	0	0	0	25	0	0.54	0.000901405	0.480408	0.096082	0	NA	NA	NA	NA	14	0	0.000901405	0.000901405	0.530448	0.480408	0.122427	0.096082	chr15	25446552	25448373	+	ENSG00000224078	processed_transcript;NOVEL	SNHG14
chr15	25445000	25470000	15	14	25	0	25	0	17	17	8	0	0	0	25	0	0.54	0.000901405	0.480408	0.096082	0	NA	NA	NA	NA	14	0	0.000901405	0.000901405	0.530448	0.480408	0.122427	0.096082	chr15	25448374	25448455	+,+	ENSG00000200163,ENSG00000224078	snoRNA,processed_transcript;KNOWN,NOVEL	SNORD115-18,SNHG14
chr15	25445000	25470000	15	14	25	0	25	0	17	17	8	0	0	0	25	0	0.54	0.000901405	0.480408	0.096082	0	NA	NA	NA	NA	14	0	0.000901405	0.000901405	0.530448	0.480408	0.122427	0.096082	chr15	25448456	25449503	+	ENSG00000224078	processed_transcript;NOVEL	SNHG14
chr15	25445000	25470000	15	14	25	0	25	0	17	17	8	0	0	0	25	0	0.54	0.000901405	0.480408	0.096082	0	NA	NA	NA	NA	14	0	0.000901405	0.000901405	0.530448	0.480408	0.122427	0.096082	chr15	25449504	25449585	+,+	ENSG00000199968,ENSG00000224078	snoRNA,processed_transcript;KNOWN,NOVEL	SNORD115-19,SNHG14
chr15	25445000	25470000	15	14	25	0	25	0	17	17	8	0	0	0	25	0	0.54	0.000901405	0.480408	0.096082	0	NA	NA	NA	NA	14	0	0.000901405	0.000901405	0.530448	0.480408	0.122427	0.096082	chr15	25449586	25451408	+	ENSG00000224078	processed_transcript;NOVEL	SNHG14
chr15	25445000	25470000	15	14	25	0	25	0	17	17	8	0	0	0	25	0	0.54	0.000901405	0.480408	0.096082	0	NA	NA	NA	NA	14	0	0.000901405	0.000901405	0.530448	0.480408	0.122427	0.096082	chr15	25451409	25451490	+,+	ENSG00000201969,ENSG00000224078	snoRNA,processed_transcript;KNOWN,NOVEL	SNORD115-20,SNHG14
chr15	25445000	25470000	15	14	25	0	25	0	17	17	8	0	0	0	25	0	0.54	0.000901405	0.480408	0.096082	0	NA	NA	NA	NA	14	0	0.000901405	0.000901405	0.530448	0.480408	0.122427	0.096082	chr15	25451491	25453229	+	ENSG00000224078	processed_transcript;NOVEL	SNHG14
chr15	25445000	25470000	15	14	25	0	25	0	17	17	8	0	0	0	25	0	0.54	0.000901405	0.480408	0.096082	0	NA	NA	NA	NA	14	0	0.000901405	0.000901405	0.530448	0.480408	0.122427	0.096082	chr15	25453230	25453310	+,+	ENSG00000199833,ENSG00000224078	snoRNA,processed_transcript;KNOWN,NOVEL	SNORD115-21,SNHG14
chr15	25445000	25470000	15	14	25	0	25	0	17	17	8	0	0	0	25	0	0.54	0.000901405	0.480408	0.096082	0	NA	NA	NA	NA	14	0	0.000901405	0.000901405	0.530448	0.480408	0.122427	0.096082	chr15	25453311	25455064	+	ENSG00000224078	processed_transcript;NOVEL	SNHG14
chr15	25445000	25470000	15	14	25	0	25	0	17	17	8	0	0	0	25	0	0.54	0.000901405	0.480408	0.096082	0	NA	NA	NA	NA	14	0	0.000901405	0.000901405	0.530448	0.480408	0.122427	0.096082	chr15	25455065	25455146	+,+	ENSG00000201326,ENSG00000224078	snoRNA,processed_transcript;KNOWN,NOVEL	SNORD115-22,SNHG14
chr15	25445000	25470000	15	14	25	0	25	0	17	17	8	0	0	0	25	0	0.54	0.000901405	0.480408	0.096082	0	NA	NA	NA	NA	14	0	0.000901405	0.000901405	0.530448	0.480408	0.122427	0.096082	chr15	25455147	25456942	+	ENSG00000224078	processed_transcript;NOVEL	SNHG14
chr15	25445000	25470000	15	14	25	0	25	0	17	17	8	0	0	0	25	0	0.54	0.000901405	0.480408	0.096082	0	NA	NA	NA	NA	14	0	0.000901405	0.000901405	0.530448	0.480408	0.122427	0.096082	chr15	25456943	25457024	+,+	ENSG00000201331,ENSG00000224078	snoRNA,processed_transcript;KNOWN,NOVEL	SNORD115-23,SNHG14
chr15	25445000	25470000	15	14	25	0	25	0	17	17	8	0	0	0	25	0	0.54	0.000901405	0.480408	0.096082	0	NA	NA	NA	NA	14	0	0.000901405	0.000901405	0.530448	0.480408	0.122427	0.096082	chr15	25457025	25458794	+	ENSG00000224078	processed_transcript;NOVEL	SNHG14
chr15	25445000	25470000	15	14	25	0	25	0	17	17	8	0	0	0	25	0	0.54	0.000901405	0.480408	0.096082	0	NA	NA	NA	NA	14	0	0.000901405	0.000901405	0.530448	0.480408	0.122427	0.096082	chr15	25458795	25458876	+,+	ENSG00000200398,ENSG00000224078	snoRNA,processed_transcript;KNOWN,NOVEL	SNORD115-24,SNHG14
chr15	25445000	25470000	15	14	25	0	25	0	17	17	8	0	0	0	25	0	0.54	0.000901405	0.480408	0.096082	0	NA	NA	NA	NA	14	0	0.000901405	0.000901405	0.530448	0.480408	0.122427	0.096082	chr15	25458877	25460687	+	ENSG00000224078	processed_transcript;NOVEL	SNHG14
chr15	25445000	25470000	15	14	25	0	25	0	17	17	8	0	0	0	25	0	0.54	0.000901405	0.480408	0.096082	0	NA	NA	NA	NA	14	0	0.000901405	0.000901405	0.530448	0.480408	0.122427	0.096082	chr15	25460770	25463763	+	ENSG00000224078	processed_transcript;NOVEL	SNHG14
chr15	25445000	25470000	15	14	25	0	25	0	17	17	8	0	0	0	25	0	0.54	0.000901405	0.480408	0.096082	0	NA	NA	NA	NA	14	0	0.000901405	0.000901405	0.530448	0.480408	0.122427	0.096082	chr15	25463764	25463845	+,+	ENSG00000201937,ENSG00000224078	snoRNA,processed_transcript;KNOWN,NOVEL	SNORD115-26,SNHG14
chr15	25445000	25470000	15	14	25	0	25	0	17	17	8	0	0	0	25	0	0.54	0.000901405	0.480408	0.096082	0	NA	NA	NA	NA	14	0	0.000901405	0.000901405	0.530448	0.480408	0.122427	0.096082	chr15	25463846	25465643	+	ENSG00000224078	processed_transcript;NOVEL	SNHG14
chr15	25445000	25470000	15	14	25	0	25	0	17	17	8	0	0	0	25	0	0.54	0.000901405	0.480408	0.096082	0	NA	NA	NA	NA	14	0	0.000901405	0.000901405	0.530448	0.480408	0.122427	0.096082	chr15	25465644	25465725	+,+	ENSG00000201300,ENSG00000224078	snoRNA,processed_transcript;KNOWN,NOVEL	SNORD115-27,SNHG14
chr15	25445000	25470000	15	14	25	0	25	0	17	17	8	0	0	0	25	0	0.54	0.000901405	0.480408	0.096082	0	NA	NA	NA	NA	14	0	0.000901405	0.000901405	0.530448	0.480408	0.122427	0.096082	chr15	25465726	25467494	+	ENSG00000224078	processed_transcript;NOVEL	SNHG14
chr15	25445000	25470000	15	14	25	0	25	0	17	17	8	0	0	0	25	0	0.54	0.000901405	0.480408	0.096082	0	NA	NA	NA	NA	14	0	0.000901405	0.000901405	0.530448	0.480408	0.122427	0.096082	chr15	25467495	25467575	+,+	ENSG00000200801,ENSG00000224078	snoRNA,processed_transcript;KNOWN,NOVEL	SNORD115-28,SNHG14
chr15	25445000	25470000	15	14	25	0	25	0	17	17	8	0	0	0	25	0	0.54	0.000901405	0.480408	0.096082	0	NA	NA	NA	NA	14	0	0.000901405	0.000901405	0.530448	0.480408	0.122427	0.096082	chr15	25467576	25468392	+	ENSG00000224078	processed_transcript;NOVEL	SNHG14
chr15	25445000	25470000	15	14	25	0	25	0	17	17	8	0	0	0	25	0	0.54	0.000901405	0.480408	0.096082	0	NA	NA	NA	NA	14	0	0.000901405	0.000901405	0.530448	0.480408	0.122427	0.096082	chr15	25468393	25468474	+,+	ENSG00000199704,ENSG00000224078	snoRNA,processed_transcript;KNOWN,NOVEL	SNORD115-29,SNHG14
chr15	25445000	25470000	15	14	25	0	25	0	17	17	8	0	0	0	25	0	0.54	0.000901405	0.480408	0.096082	0	NA	NA	NA	NA	14	0	0.000901405	0.000901405	0.530448	0.480408	0.122427	0.096082	chr15	25468475	25470349	+	ENSG00000224078	processed_transcript;NOVEL	SNHG14
chr15	25445000	25470000	15	14	25	0	25	0	17	17	8	0	0	0	25	0	0.54	0.000901405	0.480408	0.096082	0	NA	NA	NA	NA	14	0	0.000901405	0.000901405	0.530448	0.480408	0.122427	0.096082	chr15	25460688	25460769	+,+	ENSG00000199489,ENSG00000224078	snoRNA,processed_transcript;KNOWN,NOVEL	SNORD115-25,SNHG14
chr15	25505000	25530000	18	20	24	2	22	1	12	13	11	2	0	8	14	0.1	0.5	0.000496514	0.323034	0.0646071	9	0.22	0.0953354	1	0.232512	11	0	0.00249396	0.000496514	0.946425	0.323034	0.218434	0.0646071	chr15	25496088	25509656	+	ENSG00000224078	processed_transcript;NOVEL	SNHG14
chr15	25505000	25530000	18	20	24	2	22	1	12	13	11	2	0	8	14	0.1	0.5	0.000496514	0.323034	0.0646071	9	0.22	0.0953354	1	0.232512	11	0	0.00249396	0.000496514	0.946425	0.323034	0.218434	0.0646071	chr15	25509657	25509737	+,+	ENSG00000212380,ENSG00000224078	snoRNA,processed_transcript;KNOWN,NOVEL	SNORD115-45,SNHG14
chr15	25505000	25530000	18	20	24	2	22	1	12	13	11	2	0	8	14	0.1	0.5	0.000496514	0.323034	0.0646071	9	0.22	0.0953354	1	0.232512	11	0	0.00249396	0.000496514	0.946425	0.323034	0.218434	0.0646071	chr15	25511738	25511808	+,+	ENSG00000212284,ENSG00000224078	snoRNA,processed_transcript;KNOWN,NOVEL	SNORD115-46,SNHG14
chr15	25505000	25530000	18	20	24	2	22	1	12	13	11	2	0	8	14	0.1	0.5	0.000496514	0.323034	0.0646071	9	0.22	0.0953354	1	0.232512	11	0	0.00249396	0.000496514	0.946425	0.323034	0.218434	0.0646071	chr15	25511809	25513612	+	ENSG00000224078	processed_transcript;NOVEL	SNHG14
chr15	25505000	25530000	18	20	24	2	22	1	12	13	11	2	0	8	14	0.1	0.5	0.000496514	0.323034	0.0646071	9	0.22	0.0953354	1	0.232512	11	0	0.00249396	0.000496514	0.946425	0.323034	0.218434	0.0646071	chr15	25513613	25513698	+,+	ENSG00000212528,ENSG00000224078	snoRNA,processed_transcript;KNOWN,NOVEL	SNORD115-47,SNHG14
chr15	25505000	25530000	18	20	24	2	22	1	12	13	11	2	0	8	14	0.1	0.5	0.000496514	0.323034	0.0646071	9	0.22	0.0953354	1	0.232512	11	0	0.00249396	0.000496514	0.946425	0.323034	0.218434	0.0646071	chr15	25513699	25514929	+	ENSG00000224078	processed_transcript;NOVEL	SNHG14
chr15	25505000	25530000	18	20	24	2	22	1	12	13	11	2	0	8	14	0.1	0.5	0.000496514	0.323034	0.0646071	9	0.22	0.0953354	1	0.232512	11	0	0.00249396	0.000496514	0.946425	0.323034	0.218434	0.0646071	chr15	25514930	25515005	+,+	ENSG00000201634,ENSG00000224078	snoRNA,processed_transcript;KNOWN,NOVEL	SNORD115-48,SNHG14
chr15	25505000	25530000	18	20	24	2	22	1	12	13	11	2	0	8	14	0.1	0.5	0.000496514	0.323034	0.0646071	9	0.22	0.0953354	1	0.232512	11	0	0.00249396	0.000496514	0.946425	0.323034	0.218434	0.0646071	chr15	25515006	25523489	+	ENSG00000224078	processed_transcript;NOVEL	SNHG14
chr15	25505000	25530000	18	20	24	2	22	1	12	13	11	2	0	8	14	0.1	0.5	0.000496514	0.323034	0.0646071	9	0.22	0.0953354	1	0.232512	11	0	0.00249396	0.000496514	0.946425	0.323034	0.218434	0.0646071	chr15	25523490	25523556	+,+	ENSG00000239169,ENSG00000224078	snoRNA,processed_transcript;KNOWN,NOVEL	SNORD109B,SNHG14
chr15	25505000	25530000	18	20	24	2	22	1	12	13	11	2	0	8	14	0.1	0.5	0.000496514	0.323034	0.0646071	9	0.22	0.0953354	1	0.232512	11	0	0.00249396	0.000496514	0.946425	0.323034	0.218434	0.0646071	chr15	25509738	25511737	+	ENSG00000224078	processed_transcript;NOVEL	SNHG14
chr15	25505000	25530000	18	20	24	2	22	1	12	13	11	2	0	8	14	0.1	0.5	0.000496514	0.323034	0.0646071	9	0.22	0.0953354	1	0.232512	11	0	0.00249396	0.000496514	0.946425	0.323034	0.218434	0.0646071	chr15	25523557	25582380	+	ENSG00000224078	processed_transcript;NOVEL	SNHG14
chr15	25510000	25535000	23	26	34	3	31	2	19	21	13	3	0	9	22	0.12	0.58	0.000113749	0.0957843	0.0191569	11	0.27	0.119952	1	0.232512	15	0	0.000462621	0.000113749	0.330956	0.0957843	0.0763843	0.0191569	chr15	25511738	25511808	+,+	ENSG00000212284,ENSG00000224078	snoRNA,processed_transcript;KNOWN,NOVEL	SNORD115-46,SNHG14
chr15	25510000	25535000	23	26	34	3	31	2	19	21	13	3	0	9	22	0.12	0.58	0.000113749	0.0957843	0.0191569	11	0.27	0.119952	1	0.232512	15	0	0.000462621	0.000113749	0.330956	0.0957843	0.0763843	0.0191569	chr15	25511809	25513612	+	ENSG00000224078	processed_transcript;NOVEL	SNHG14
chr15	25510000	25535000	23	26	34	3	31	2	19	21	13	3	0	9	22	0.12	0.58	0.000113749	0.0957843	0.0191569	11	0.27	0.119952	1	0.232512	15	0	0.000462621	0.000113749	0.330956	0.0957843	0.0763843	0.0191569	chr15	25513613	25513698	+,+	ENSG00000212528,ENSG00000224078	snoRNA,processed_transcript;KNOWN,NOVEL	SNORD115-47,SNHG14
chr15	25510000	25535000	23	26	34	3	31	2	19	21	13	3	0	9	22	0.12	0.58	0.000113749	0.0957843	0.0191569	11	0.27	0.119952	1	0.232512	15	0	0.000462621	0.000113749	0.330956	0.0957843	0.0763843	0.0191569	chr15	25513699	25514929	+	ENSG00000224078	processed_transcript;NOVEL	SNHG14
chr15	25510000	25535000	23	26	34	3	31	2	19	21	13	3	0	9	22	0.12	0.58	0.000113749	0.0957843	0.0191569	11	0.27	0.119952	1	0.232512	15	0	0.000462621	0.000113749	0.330956	0.0957843	0.0763843	0.0191569	chr15	25514930	25515005	+,+	ENSG00000201634,ENSG00000224078	snoRNA,processed_transcript;KNOWN,NOVEL	SNORD115-48,SNHG14
chr15	25510000	25535000	23	26	34	3	31	2	19	21	13	3	0	9	22	0.12	0.58	0.000113749	0.0957843	0.0191569	11	0.27	0.119952	1	0.232512	15	0	0.000462621	0.000113749	0.330956	0.0957843	0.0763843	0.0191569	chr15	25515006	25523489	+	ENSG00000224078	processed_transcript;NOVEL	SNHG14
chr15	25510000	25535000	23	26	34	3	31	2	19	21	13	3	0	9	22	0.12	0.58	0.000113749	0.0957843	0.0191569	11	0.27	0.119952	1	0.232512	15	0	0.000462621	0.000113749	0.330956	0.0957843	0.0763843	0.0191569	chr15	25523490	25523556	+,+	ENSG00000239169,ENSG00000224078	snoRNA,processed_transcript;KNOWN,NOVEL	SNORD109B,SNHG14
chr15	25510000	25535000	23	26	34	3	31	2	19	21	13	3	0	9	22	0.12	0.58	0.000113749	0.0957843	0.0191569	11	0.27	0.119952	1	0.232512	15	0	0.000462621	0.000113749	0.330956	0.0957843	0.0763843	0.0191569	chr15	25509738	25511737	+	ENSG00000224078	processed_transcript;NOVEL	SNHG14
chr15	25510000	25535000	23	26	34	3	31	2	19	21	13	3	0	9	22	0.12	0.58	0.000113749	0.0957843	0.0191569	11	0.27	0.119952	1	0.232512	15	0	0.000462621	0.000113749	0.330956	0.0957843	0.0763843	0.0191569	chr15	25523557	25582380	+	ENSG00000224078	processed_transcript;NOVEL	SNHG14
chr15	25515000	25540000	32	32	47	6	41	4	21	25	22	6	0	10	31	0.16	0.48	0.000150081	0.119871	0.0239743	14	0.36	0.397079	1	0.232512	20	0	5.94082e-05	0.000150081	0.0632189	0.119871	0.0145909	0.0239743	chr15	25514930	25515005	+,+	ENSG00000201634,ENSG00000224078	snoRNA,processed_transcript;KNOWN,NOVEL	SNORD115-48,SNHG14
chr15	25515000	25540000	32	32	47	6	41	4	21	25	22	6	0	10	31	0.16	0.48	0.000150081	0.119871	0.0239743	14	0.36	0.397079	1	0.232512	20	0	5.94082e-05	0.000150081	0.0632189	0.119871	0.0145909	0.0239743	chr15	25515006	25523489	+	ENSG00000224078	processed_transcript;NOVEL	SNHG14
chr15	25515000	25540000	32	32	47	6	41	4	21	25	22	6	0	10	31	0.16	0.48	0.000150081	0.119871	0.0239743	14	0.36	0.397079	1	0.232512	20	0	5.94082e-05	0.000150081	0.0632189	0.119871	0.0145909	0.0239743	chr15	25523490	25523556	+,+	ENSG00000239169,ENSG00000224078	snoRNA,processed_transcript;KNOWN,NOVEL	SNORD109B,SNHG14
chr15	25515000	25540000	32	32	47	6	41	4	21	25	22	6	0	10	31	0.16	0.48	0.000150081	0.119871	0.0239743	14	0.36	0.397079	1	0.232512	20	0	5.94082e-05	0.000150081	0.0632189	0.119871	0.0145909	0.0239743	chr15	25523557	25582380	+	ENSG00000224078	processed_transcript;NOVEL	SNHG14
chr15	25520000	25545000	36	33	51	6	45	4	22	26	25	6	0	12	33	0.15	0.49	9.7366e-05	0.0831771	0.0166355	16	0.31	0.216591	1	0.232512	19	0	0.00010541	9.7366e-05	0.103543	0.0831771	0.0238976	0.0166355	chr15	25515006	25523489	+	ENSG00000224078	processed_transcript;NOVEL	SNHG14
chr15	25520000	25545000	36	33	51	6	45	4	22	26	25	6	0	12	33	0.15	0.49	9.7366e-05	0.0831771	0.0166355	16	0.31	0.216591	1	0.232512	19	0	0.00010541	9.7366e-05	0.103543	0.0831771	0.0238976	0.0166355	chr15	25523490	25523556	+,+	ENSG00000239169,ENSG00000224078	snoRNA,processed_transcript;KNOWN,NOVEL	SNORD109B,SNHG14
chr15	25520000	25545000	36	33	51	6	45	4	22	26	25	6	0	12	33	0.15	0.49	9.7366e-05	0.0831771	0.0166355	16	0.31	0.216591	1	0.232512	19	0	0.00010541	9.7366e-05	0.103543	0.0831771	0.0238976	0.0166355	chr15	25523557	25582380	+	ENSG00000224078	processed_transcript;NOVEL	SNHG14
chr15	25525000	25550000	41	34	58	8	50	4	23	27	31	8	0	14	36	0.15	0.46	7.62697e-05	0.0671	0.01342	18	0.29	0.188398	1	0.232512	19	0	0.000105941	7.62697e-05	0.103666	0.0671	0.023926	0.01342	chr15	25523557	25582380	+	ENSG00000224078	processed_transcript;NOVEL	SNHG14
chr15	25530000	25555000	43	42	70	21	49	9	18	27	43	21	0	19	30	0.32	0.4	0.0125803	0.98707	0.197415	30	0.46	0.727194	1	0.232512	17	0	0.00024168	0.0125803	0.205062	0.98707	0.0473283	0.197415	chr15	25523557	25582380	+	ENSG00000224078	processed_transcript;NOVEL	SNHG14
chr15	25555000	25580000	52	86	426	209	217	113	114	227	199	209	0	197	20	0.55	0.51	0.853538	1	0.200001	85	0.57	0.294432	1	0.232512	17	0	0.000116217	0.853538	0.111991	1	0.0258475	0.200001	chr15	25523557	25582380	+	ENSG00000224078	processed_transcript;NOVEL	SNHG14
chr15	25560000	25585000	76	96	1410	692	718	376	388	764	646	692	0	691	27	0.51	0.53	0.88169	1	0.200001	96	0.52	0.451883	1	0.232512	20	0	4.63223e-05	0.88169	0.0507747	1	0.0117188	0.200001	chr15	25582381	25590779	-,+	ENSG00000114062,ENSG00000224078	protein_coding,processed_transcript;KNOWN,NOVEL	UBE3A,SNHG14
chr15	25560000	25585000	76	96	1410	692	718	376	388	764	646	692	0	691	27	0.51	0.53	0.88169	1	0.200001	96	0.52	0.451883	1	0.232512	20	0	4.63223e-05	0.88169	0.0507747	1	0.0117188	0.200001	chr15	25523557	25582380	+	ENSG00000224078	processed_transcript;NOVEL	SNHG14
chr15	25565000	25590000	88	98	1556	762	794	417	440	857	699	762	0	760	34	0.52	0.54	0.939187	1	0.200001	98	0.53	0.561128	1	0.232512	24	0	8.01899e-06	0.939187	0.0109519	1	0.0025277	0.200001	chr15	25582381	25590779	-,+	ENSG00000114062,ENSG00000224078	protein_coding,processed_transcript;KNOWN,NOVEL	UBE3A,SNHG14
chr15	25565000	25590000	88	98	1556	762	794	417	440	857	699	762	0	760	34	0.52	0.54	0.939187	1	0.200001	98	0.53	0.561128	1	0.232512	24	0	8.01899e-06	0.939187	0.0109519	1	0.0025277	0.200001	chr15	25523557	25582380	+	ENSG00000224078	processed_transcript;NOVEL	SNHG14
chr15	25570000	25595000	83	101	1543	751	792	408	444	852	691	751	0	761	31	0.5	0.55	0.668412	1	0.200001	101	0.51	0.863297	1	0.232512	22	0	1.78906e-05	0.668412	0.0223978	1	0.00516941	0.200001	chr15	25582381	25590779	-,+	ENSG00000114062,ENSG00000224078	protein_coding,processed_transcript;KNOWN,NOVEL	UBE3A,SNHG14
chr15	25570000	25595000	83	101	1543	751	792	408	444	852	691	751	0	761	31	0.5	0.55	0.668412	1	0.200001	101	0.51	0.863297	1	0.232512	22	0	1.78906e-05	0.668412	0.0223978	1	0.00516941	0.200001	chr15	25590780	25592382	-,-,+	ENSG00000114062,ENSG00000261529,ENSG00000224078	protein_coding,sense_intronic,processed_transcript;KNOWN,NOVEL,NOVEL	UBE3A,RP13-487P22.1,SNHG14
chr15	25570000	25595000	83	101	1543	751	792	408	444	852	691	751	0	761	31	0.5	0.55	0.668412	1	0.200001	101	0.51	0.863297	1	0.232512	22	0	1.78906e-05	0.668412	0.0223978	1	0.00516941	0.200001	chr15	25592383	25664609	-,+	ENSG00000114062,ENSG00000224078	protein_coding,processed_transcript;KNOWN,NOVEL	UBE3A,SNHG14
chr15	25570000	25595000	83	101	1543	751	792	408	444	852	691	751	0	761	31	0.5	0.55	0.668412	1	0.200001	101	0.51	0.863297	1	0.232512	22	0	1.78906e-05	0.668412	0.0223978	1	0.00516941	0.200001	chr15	25523557	25582380	+	ENSG00000224078	processed_transcript;NOVEL	SNHG14
chr15	25575000	25600000	83	102	1660	814	846	443	475	918	742	814	0	816	30	0.52	0.56	0.640787	1	0.200001	102	0.53	0.870198	1	0.232512	21	0	2.9095e-05	0.640787	0.0334717	1	0.00772525	0.200001	chr15	25582381	25590779	-,+	ENSG00000114062,ENSG00000224078	protein_coding,processed_transcript;KNOWN,NOVEL	UBE3A,SNHG14
chr15	25575000	25600000	83	102	1660	814	846	443	475	918	742	814	0	816	30	0.52	0.56	0.640787	1	0.200001	102	0.53	0.870198	1	0.232512	21	0	2.9095e-05	0.640787	0.0334717	1	0.00772525	0.200001	chr15	25590780	25592382	-,-,+	ENSG00000114062,ENSG00000261529,ENSG00000224078	protein_coding,sense_intronic,processed_transcript;KNOWN,NOVEL,NOVEL	UBE3A,RP13-487P22.1,SNHG14
chr15	25575000	25600000	83	102	1660	814	846	443	475	918	742	814	0	816	30	0.52	0.56	0.640787	1	0.200001	102	0.53	0.870198	1	0.232512	21	0	2.9095e-05	0.640787	0.0334717	1	0.00772525	0.200001	chr15	25592383	25664609	-,+	ENSG00000114062,ENSG00000224078	protein_coding,processed_transcript;KNOWN,NOVEL	UBE3A,SNHG14
chr15	25575000	25600000	83	102	1660	814	846	443	475	918	742	814	0	816	30	0.52	0.56	0.640787	1	0.200001	102	0.53	0.870198	1	0.232512	21	0	2.9095e-05	0.640787	0.0334717	1	0.00772525	0.200001	chr15	25523557	25582380	+	ENSG00000224078	processed_transcript;NOVEL	SNHG14
chr15	25580000	25605000	82	101	1615	791	824	415	472	887	728	791	0	804	20	0.5	0.53	0.30238	1	0.200001	101	0.51	0.535986	1	0.232512	14	0	0.000655495	0.30238	0.422753	1	0.0975711	0.200001	chr15	25582381	25590779	-,+	ENSG00000114062,ENSG00000224078	protein_coding,processed_transcript;KNOWN,NOVEL	UBE3A,SNHG14
chr15	25580000	25605000	82	101	1615	791	824	415	472	887	728	791	0	804	20	0.5	0.53	0.30238	1	0.200001	101	0.51	0.535986	1	0.232512	14	0	0.000655495	0.30238	0.422753	1	0.0975711	0.200001	chr15	25590780	25592382	-,-,+	ENSG00000114062,ENSG00000261529,ENSG00000224078	protein_coding,sense_intronic,processed_transcript;KNOWN,NOVEL,NOVEL	UBE3A,RP13-487P22.1,SNHG14
chr15	25580000	25605000	82	101	1615	791	824	415	472	887	728	791	0	804	20	0.5	0.53	0.30238	1	0.200001	101	0.51	0.535986	1	0.232512	14	0	0.000655495	0.30238	0.422753	1	0.0975711	0.200001	chr15	25592383	25664609	-,+	ENSG00000114062,ENSG00000224078	protein_coding,processed_transcript;KNOWN,NOVEL	UBE3A,SNHG14
chr15	25580000	25605000	82	101	1615	791	824	415	472	887	728	791	0	804	20	0.5	0.53	0.30238	1	0.200001	101	0.51	0.535986	1	0.232512	14	0	0.000655495	0.30238	0.422753	1	0.0975711	0.200001	chr15	25523557	25582380	+	ENSG00000224078	processed_transcript;NOVEL	SNHG14
chr15	25625000	25650000	83	93	579	246	333	135	160	295	284	244	2	327	6	0.41	0.51	0.000432439	0.28705	0.0574101	93	0.41	0.00116105	1	0.232512	7	0.29	0.240171	0.000432439	1	0.28705	0.230799	0.0574101	chr15	25592383	25664609	-,+	ENSG00000114062,ENSG00000224078	protein_coding,processed_transcript;KNOWN,NOVEL	UBE3A,SNHG14
chr15	59340000	59365000	89	110	2397	1095	1302	516	743	1259	1138	1	1094	3	1299	0.42	0.51	0.000229706	0.172514	0.034503	3	0.17	0.345779	1	0.232512	110	0.42	0.000247108	0.000229706	0.208284	0.172514	0.0480719	0.034503	chr15	59341598	59342584	-,+	ENSG00000241640,ENSG00000157450	pseudogene,protein_coding;KNOWN,KNOWN	RP11-59H7.1,RNF111
chr15	59340000	59365000	89	110	2397	1095	1302	516	743	1259	1138	1	1094	3	1299	0.42	0.51	0.000229706	0.172514	0.034503	3	0.17	0.345779	1	0.232512	110	0.42	0.000247108	0.000229706	0.208284	0.172514	0.0480719	0.034503	chr15	59260008	59341597	+	ENSG00000157450	protein_coding;KNOWN	RNF111
chr15	59340000	59365000	89	110	2397	1095	1302	516	743	1259	1138	1	1094	3	1299	0.42	0.51	0.000229706	0.172514	0.034503	3	0.17	0.345779	1	0.232512	110	0.42	0.000247108	0.000229706	0.208284	0.172514	0.0480719	0.034503	chr15	59342585	59389618	+	ENSG00000157450	protein_coding;KNOWN	RNF111
chr15	91375000	91400000	59	109	711	341	370	182	207	389	322	21	320	0	370	0.53	0.55	0.882133	1	0.200001	17	1	0.000117102	0.203335	0.0472779	107	0.5	0.401459	0.882133	1	1	0.230799	0.200001	chr15	91382954	91384608	+	ENSG00000259704	sense_overlapping;NOVEL	CTD-3094K11.1
chr15	91375000	91400000	59	109	711	341	370	182	207	389	322	21	320	0	370	0.53	0.55	0.882133	1	0.200001	17	1	0.000117102	0.203335	0.0472779	107	0.5	0.401459	0.882133	1	1	0.230799	0.200001	chr15	91399167	91399437	-	ENSG00000241869	misc_RNA;NOVEL	Metazoa_SRP
chr15	99240000	99265000	41	47	95	26	69	15	33	48	47	0	26	1	68	0.31	0.43	0.000891289	0.475877	0.0951758	1	0	1	1	0.232512	47	0.32	0.00125077	0.000891289	0.640161	0.475877	0.147749	0.0951758	chr15	99192200	99327654	+	ENSG00000140443	protein_coding;KNOWN	IGF1R
chr15	99245000	99270000	47	55	114	27	87	14	44	58	56	0	27	0	87	0.27	0.44	3.00986e-05	0.0286154	0.0057231	0	NA	NA	NA	NA	55	0.27	3.00986e-05	3.00986e-05	0.034471	0.0286154	0.00795588	0.0057231	chr15	99192200	99327654	+	ENSG00000140443	protein_coding;KNOWN	IGF1R
chr15	99250000	99275000	50	57	129	30	99	15	53	68	61	0	30	0	99	0.27	0.46	1.04312e-05	0.010858	0.00217161	0	NA	NA	NA	NA	57	0.27	1.04312e-05	1.04312e-05	0.013785	0.010858	0.00318157	0.00217161	chr15	99192200	99327654	+	ENSG00000140443	protein_coding;KNOWN	IGF1R
chr15	99255000	99280000	46	54	119	27	92	13	46	59	60	0	27	0	92	0.27	0.49	2.17236e-05	0.0209917	0.00419835	0	NA	NA	NA	NA	54	0.27	2.17236e-05	2.17236e-05	0.0259257	0.0209917	0.00598363	0.00419835	chr15	99192200	99327654	+	ENSG00000140443	protein_coding;KNOWN	IGF1R
chr15	99260000	99285000	52	56	125	31	94	15	50	65	60	0	31	0	94	0.28	0.51	2.44489e-05	0.0233951	0.00467904	0	NA	NA	NA	NA	56	0.28	2.44489e-05	2.44489e-05	0.028512	0.0233951	0.00658056	0.00467904	chr15	99192200	99327654	+	ENSG00000140443	protein_coding;KNOWN	IGF1R
chr15	99265000	99290000	61	64	154	42	112	22	58	80	74	0	42	0	112	0.33	0.53	5.87792e-05	0.0530513	0.0106103	0	NA	NA	NA	NA	64	0.33	5.87792e-05	5.87792e-05	0.0631193	0.0530513	0.0145679	0.0106103	chr15	99192200	99327654	+	ENSG00000140443	protein_coding;KNOWN	IGF1R
chr15	99485000	99510000	75	113	517	183	334	106	148	254	263	11	172	10	324	0.43	0.56	0.000884103	0.475073	0.0950148	18	0.5	0.851533	1	0.232512	112	0.42	0.000951366	0.000884103	0.540933	0.475073	0.124847	0.0950148	chr15	99507760	99511458	-	ENSG00000259475	antisense;KNOWN	RP11-654A16.3
chr15	99485000	99510000	75	113	517	183	334	106	148	254	263	11	172	10	324	0.43	0.56	0.000884103	0.475073	0.0950148	18	0.5	0.851533	1	0.232512	112	0.42	0.000951366	0.000884103	0.540933	0.475073	0.124847	0.0950148	chr15	99497378	99507759	+,-	ENSG00000140443,ENSG00000259475	protein_coding,antisense;KNOWN,KNOWN	IGF1R,RP11-654A16.3
chr15	99485000	99510000	75	113	517	183	334	106	148	254	263	11	172	10	324	0.43	0.56	0.000884103	0.475073	0.0950148	18	0.5	0.851533	1	0.232512	112	0.42	0.000951366	0.000884103	0.540933	0.475073	0.124847	0.0950148	chr15	99436765	99497377	+	ENSG00000140443	protein_coding;KNOWN	IGF1R
chr15	99490000	99515000	71	114	506	179	327	104	146	250	256	9	170	17	310	0.42	0.55	0.0005755	0.357082	0.0714166	22	0.36	0.174884	1	0.232512	111	0.42	0.00193249	0.0005755	0.845116	0.357082	0.195052	0.0714166	chr15	99507760	99511458	-	ENSG00000259475	antisense;KNOWN	RP11-654A16.3
chr15	99490000	99515000	71	114	506	179	327	104	146	250	256	9	170	17	310	0.42	0.55	0.0005755	0.357082	0.0714166	22	0.36	0.174884	1	0.232512	111	0.42	0.00193249	0.0005755	0.845116	0.357082	0.195052	0.0714166	chr15	99497378	99507759	+,-	ENSG00000140443,ENSG00000259475	protein_coding,antisense;KNOWN,KNOWN	IGF1R,RP11-654A16.3
chr15	99490000	99515000	71	114	506	179	327	104	146	250	256	9	170	17	310	0.42	0.55	0.0005755	0.357082	0.0714166	22	0.36	0.174884	1	0.232512	111	0.42	0.00193249	0.0005755	0.845116	0.357082	0.195052	0.0714166	chr15	99511459	99551024	-,-	ENSG00000183571,ENSG00000259475	protein_coding,antisense;KNOWN,KNOWN	PGPEP1L,RP11-654A16.3
chr15	99490000	99515000	71	114	506	179	327	104	146	250	256	9	170	17	310	0.42	0.55	0.0005755	0.357082	0.0714166	22	0.36	0.174884	1	0.232512	111	0.42	0.00193249	0.0005755	0.845116	0.357082	0.195052	0.0714166	chr15	99436765	99497377	+	ENSG00000140443	protein_coding;KNOWN	IGF1R
chr15	99495000	99520000	66	110	494	175	319	101	142	243	251	10	165	15	304	0.42	0.55	0.000810666	0.449103	0.0898209	21	0.4	0.364255	1	0.232512	108	0.42	0.00179603	0.000810666	0.817078	0.449103	0.188581	0.0898209	chr15	99507760	99511458	-	ENSG00000259475	antisense;KNOWN	RP11-654A16.3
chr15	99495000	99520000	66	110	494	175	319	101	142	243	251	10	165	15	304	0.42	0.55	0.000810666	0.449103	0.0898209	21	0.4	0.364255	1	0.232512	108	0.42	0.00179603	0.000810666	0.817078	0.449103	0.188581	0.0898209	chr15	99497378	99507759	+,-	ENSG00000140443,ENSG00000259475	protein_coding,antisense;KNOWN,KNOWN	IGF1R,RP11-654A16.3
chr15	99495000	99520000	66	110	494	175	319	101	142	243	251	10	165	15	304	0.42	0.55	0.000810666	0.449103	0.0898209	21	0.4	0.364255	1	0.232512	108	0.42	0.00179603	0.000810666	0.817078	0.449103	0.188581	0.0898209	chr15	99511459	99551024	-,-	ENSG00000183571,ENSG00000259475	protein_coding,antisense;KNOWN,KNOWN	PGPEP1L,RP11-654A16.3
chr15	99495000	99520000	66	110	494	175	319	101	142	243	251	10	165	15	304	0.42	0.55	0.000810666	0.449103	0.0898209	21	0.4	0.364255	1	0.232512	108	0.42	0.00179603	0.000810666	0.817078	0.449103	0.188581	0.0898209	chr15	99436765	99497377	+	ENSG00000140443	protein_coding;KNOWN	IGF1R
chr15	99500000	99525000	48	100	416	140	276	75	125	200	216	6	134	16	260	0.38	0.53	0.000107796	0.0910318	0.0182064	19	0.29	0.0432556	1	0.232512	98	0.39	0.000274805	0.000107796	0.227132	0.0910318	0.0524219	0.0182064	chr15	99507760	99511458	-	ENSG00000259475	antisense;KNOWN	RP11-654A16.3
chr15	99500000	99525000	48	100	416	140	276	75	125	200	216	6	134	16	260	0.38	0.53	0.000107796	0.0910318	0.0182064	19	0.29	0.0432556	1	0.232512	98	0.39	0.000274805	0.000107796	0.227132	0.0910318	0.0524219	0.0182064	chr15	99497378	99507759	+,-	ENSG00000140443,ENSG00000259475	protein_coding,antisense;KNOWN,KNOWN	IGF1R,RP11-654A16.3
chr15	99500000	99525000	48	100	416	140	276	75	125	200	216	6	134	16	260	0.38	0.53	0.000107796	0.0910318	0.0182064	19	0.29	0.0432556	1	0.232512	98	0.39	0.000274805	0.000107796	0.227132	0.0910318	0.0524219	0.0182064	chr15	99511459	99551024	-,-	ENSG00000183571,ENSG00000259475	protein_coding,antisense;KNOWN,KNOWN	PGPEP1L,RP11-654A16.3
chr16	850000	875000	102	105	689	236	453	117	222	339	350	53	183	84	369	0.36	0.5	1.83021e-07	0.000234525	4.69051e-05	43	0.43	0.0862008	1	0.232512	103	0.36	2.08991e-07	1.83021e-07	0.000358223	0.000234525	8.26777e-05	4.69051e-05	chr16	848041	850733	+,-	ENSG00000127586,ENSG00000127588	protein_coding,protein_coding;KNOWN,KNOWN	CHTF18,GNG13
chr16	850000	875000	102	105	689	236	453	117	222	339	350	53	183	84	369	0.36	0.5	1.83021e-07	0.000234525	4.69051e-05	43	0.43	0.0862008	1	0.232512	103	0.36	2.08991e-07	1.83021e-07	0.000358223	0.000234525	8.26777e-05	4.69051e-05	chr16	850734	850737	+	ENSG00000127586	protein_coding;KNOWN	CHTF18
chr16	850000	875000	102	105	689	236	453	117	222	339	350	53	183	84	369	0.36	0.5	1.83021e-07	0.000234525	4.69051e-05	43	0.43	0.0862008	1	0.232512	103	0.36	2.08991e-07	1.83021e-07	0.000358223	0.000234525	8.26777e-05	4.69051e-05	chr16	855443	863861	+	ENSG00000167945	protein_coding;KNOWN	PRR25
chr16	855000	880000	85	101	612	198	414	96	198	294	318	50	148	80	334	0.34	0.48	7.40847e-08	0.000103481	2.06963e-05	39	0.42	0.0987638	1	0.232512	98	0.32	1.47425e-07	7.40847e-08	0.000265411	0.000103481	6.12568e-05	2.06963e-05	chr16	855443	863861	+	ENSG00000167945	protein_coding;KNOWN	PRR25
chr16	860000	885000	72	74	296	94	202	43	77	120	176	1	93	0	202	0.34	0.41	0.000136825	0.111706	0.0223412	1	1	1	1	0.232512	74	0.34	0.000131947	0.000136825	0.124349	0.111706	0.0286997	0.0223412	chr16	855443	863861	+	ENSG00000167945	protein_coding;KNOWN	PRR25
chr16	3395000	3420000	84	88	475	325	150	143	79	222	253	7	318	17	133	0.66	0.49	4.40402e-07	0.000534144	0.000106829	17	0.31	0.0831387	1	0.232512	85	0.69	9.5553e-08	4.40402e-07	0.000189176	0.000534144	4.36618e-05	0.000106829	chr16	3405889	3406924	+	ENSG00000168158	protein_coding;KNOWN	OR2C1
chr16	3395000	3420000	84	88	475	325	150	143	79	222	253	7	318	17	133	0.66	0.49	4.40402e-07	0.000534144	0.000106829	17	0.31	0.0831387	1	0.232512	85	0.69	9.5553e-08	4.40402e-07	0.000189176	0.000534144	4.36618e-05	0.000106829	chr16	3415099	3417718	+	ENSG00000262621	processed_transcript;NOVEL	LA16c-306E5.2
chr16	3395000	3420000	84	88	475	325	150	143	79	222	253	7	318	17	133	0.66	0.49	4.40402e-07	0.000534144	0.000106829	17	0.31	0.0831387	1	0.232512	85	0.69	9.5553e-08	4.40402e-07	0.000189176	0.000534144	4.36618e-05	0.000106829	chr16	3417719	3419246	-,+	ENSG00000262118,ENSG00000262621	pseudogene,processed_transcript;KNOWN,NOVEL	RP11-433P17.3,LA16c-306E5.2
chr16	3395000	3420000	84	88	475	325	150	143	79	222	253	7	318	17	133	0.66	0.49	4.40402e-07	0.000534144	0.000106829	17	0.31	0.0831387	1	0.232512	85	0.69	9.5553e-08	4.40402e-07	0.000189176	0.000534144	4.36618e-05	0.000106829	chr16	3419247	3419956	+	ENSG00000262621	processed_transcript;NOVEL	LA16c-306E5.2
chr16	3395000	3420000	84	88	475	325	150	143	79	222	253	7	318	17	133	0.66	0.49	4.40402e-07	0.000534144	0.000106829	17	0.31	0.0831387	1	0.232512	85	0.69	9.5553e-08	4.40402e-07	0.000189176	0.000534144	4.36618e-05	0.000106829	chr16	3419957	3420906	-,+	ENSG00000263177,ENSG00000262621	pseudogene,processed_transcript;KNOWN,NOVEL	RP11-433P17.2,LA16c-306E5.2
chr16	3400000	3425000	88	94	634	466	168	202	96	298	336	12	454	22	146	0.76	0.48	1.64798e-12	3.44467e-09	6.88936e-10	22	0.4	0.161305	1	0.232512	91	0.78	4.63188e-13	1.64798e-12	1.35972e-09	3.44467e-09	3.13823e-10	6.88936e-10	chr16	3405889	3406924	+	ENSG00000168158	protein_coding;KNOWN	OR2C1
chr16	3400000	3425000	88	94	634	466	168	202	96	298	336	12	454	22	146	0.76	0.48	1.64798e-12	3.44467e-09	6.88936e-10	22	0.4	0.161305	1	0.232512	91	0.78	4.63188e-13	1.64798e-12	1.35972e-09	3.44467e-09	3.13823e-10	6.88936e-10	chr16	3415099	3417718	+	ENSG00000262621	processed_transcript;NOVEL	LA16c-306E5.2
chr16	3400000	3425000	88	94	634	466	168	202	96	298	336	12	454	22	146	0.76	0.48	1.64798e-12	3.44467e-09	6.88936e-10	22	0.4	0.161305	1	0.232512	91	0.78	4.63188e-13	1.64798e-12	1.35972e-09	3.44467e-09	3.13823e-10	6.88936e-10	chr16	3417719	3419246	-,+	ENSG00000262118,ENSG00000262621	pseudogene,processed_transcript;KNOWN,NOVEL	RP11-433P17.3,LA16c-306E5.2
chr16	3400000	3425000	88	94	634	466	168	202	96	298	336	12	454	22	146	0.76	0.48	1.64798e-12	3.44467e-09	6.88936e-10	22	0.4	0.161305	1	0.232512	91	0.78	4.63188e-13	1.64798e-12	1.35972e-09	3.44467e-09	3.13823e-10	6.88936e-10	chr16	3419247	3419956	+	ENSG00000262621	processed_transcript;NOVEL	LA16c-306E5.2
chr16	3400000	3425000	88	94	634	466	168	202	96	298	336	12	454	22	146	0.76	0.48	1.64798e-12	3.44467e-09	6.88936e-10	22	0.4	0.161305	1	0.232512	91	0.78	4.63188e-13	1.64798e-12	1.35972e-09	3.44467e-09	3.13823e-10	6.88936e-10	chr16	3419957	3420906	-,+	ENSG00000263177,ENSG00000262621	pseudogene,processed_transcript;KNOWN,NOVEL	RP11-433P17.2,LA16c-306E5.2
chr16	3400000	3425000	88	94	634	466	168	202	96	298	336	12	454	22	146	0.76	0.48	1.64798e-12	3.44467e-09	6.88936e-10	22	0.4	0.161305	1	0.232512	91	0.78	4.63188e-13	1.64798e-12	1.35972e-09	3.44467e-09	3.13823e-10	6.88936e-10	chr16	3420907	3421052	+	ENSG00000262621	processed_transcript;NOVEL	LA16c-306E5.2
chr16	3400000	3425000	88	94	634	466	168	202	96	298	336	12	454	22	146	0.76	0.48	1.64798e-12	3.44467e-09	6.88936e-10	22	0.4	0.161305	1	0.232512	91	0.78	4.63188e-13	1.64798e-12	1.35972e-09	3.44467e-09	3.13823e-10	6.88936e-10	chr16	3421053	3422283	-,+	ENSG00000232196,ENSG00000262621	protein_coding,processed_transcript;KNOWN,NOVEL	MTRNR2L4,LA16c-306E5.2
chr16	3400000	3425000	88	94	634	466	168	202	96	298	336	12	454	22	146	0.76	0.48	1.64798e-12	3.44467e-09	6.88936e-10	22	0.4	0.161305	1	0.232512	91	0.78	4.63188e-13	1.64798e-12	1.35972e-09	3.44467e-09	3.13823e-10	6.88936e-10	chr16	3422284	3432084	+	ENSG00000262621	processed_transcript;NOVEL	LA16c-306E5.2
chr16	3405000	3430000	95	97	740	555	185	257	100	357	383	22	533	26	159	0.77	0.48	6.17277e-14	1.52879e-10	3.05759e-11	31	0.44	0.524599	1	0.232512	94	0.8	2.8603e-14	6.17277e-14	9.01859e-11	1.52879e-10	2.08148e-11	3.05759e-11	chr16	3405889	3406924	+	ENSG00000168158	protein_coding;KNOWN	OR2C1
chr16	3405000	3430000	95	97	740	555	185	257	100	357	383	22	533	26	159	0.77	0.48	6.17277e-14	1.52879e-10	3.05759e-11	31	0.44	0.524599	1	0.232512	94	0.8	2.8603e-14	6.17277e-14	9.01859e-11	1.52879e-10	2.08148e-11	3.05759e-11	chr16	3415099	3417718	+	ENSG00000262621	processed_transcript;NOVEL	LA16c-306E5.2
chr16	3405000	3430000	95	97	740	555	185	257	100	357	383	22	533	26	159	0.77	0.48	6.17277e-14	1.52879e-10	3.05759e-11	31	0.44	0.524599	1	0.232512	94	0.8	2.8603e-14	6.17277e-14	9.01859e-11	1.52879e-10	2.08148e-11	3.05759e-11	chr16	3417719	3419246	-,+	ENSG00000262118,ENSG00000262621	pseudogene,processed_transcript;KNOWN,NOVEL	RP11-433P17.3,LA16c-306E5.2
chr16	3405000	3430000	95	97	740	555	185	257	100	357	383	22	533	26	159	0.77	0.48	6.17277e-14	1.52879e-10	3.05759e-11	31	0.44	0.524599	1	0.232512	94	0.8	2.8603e-14	6.17277e-14	9.01859e-11	1.52879e-10	2.08148e-11	3.05759e-11	chr16	3419247	3419956	+	ENSG00000262621	processed_transcript;NOVEL	LA16c-306E5.2
chr16	3405000	3430000	95	97	740	555	185	257	100	357	383	22	533	26	159	0.77	0.48	6.17277e-14	1.52879e-10	3.05759e-11	31	0.44	0.524599	1	0.232512	94	0.8	2.8603e-14	6.17277e-14	9.01859e-11	1.52879e-10	2.08148e-11	3.05759e-11	chr16	3419957	3420906	-,+	ENSG00000263177,ENSG00000262621	pseudogene,processed_transcript;KNOWN,NOVEL	RP11-433P17.2,LA16c-306E5.2
chr16	3405000	3430000	95	97	740	555	185	257	100	357	383	22	533	26	159	0.77	0.48	6.17277e-14	1.52879e-10	3.05759e-11	31	0.44	0.524599	1	0.232512	94	0.8	2.8603e-14	6.17277e-14	9.01859e-11	1.52879e-10	2.08148e-11	3.05759e-11	chr16	3420907	3421052	+	ENSG00000262621	processed_transcript;NOVEL	LA16c-306E5.2
chr16	3405000	3430000	95	97	740	555	185	257	100	357	383	22	533	26	159	0.77	0.48	6.17277e-14	1.52879e-10	3.05759e-11	31	0.44	0.524599	1	0.232512	94	0.8	2.8603e-14	6.17277e-14	9.01859e-11	1.52879e-10	2.08148e-11	3.05759e-11	chr16	3421053	3422283	-,+	ENSG00000232196,ENSG00000262621	protein_coding,processed_transcript;KNOWN,NOVEL	MTRNR2L4,LA16c-306E5.2
chr16	3405000	3430000	95	97	740	555	185	257	100	357	383	22	533	26	159	0.77	0.48	6.17277e-14	1.52879e-10	3.05759e-11	31	0.44	0.524599	1	0.232512	94	0.8	2.8603e-14	6.17277e-14	9.01859e-11	1.52879e-10	2.08148e-11	3.05759e-11	chr16	3422284	3432084	+	ENSG00000262621	processed_transcript;NOVEL	LA16c-306E5.2
chr16	3410000	3435000	96	104	1606	1024	582	469	347	816	790	447	577	442	140	0.64	0.49	4.11363e-11	7.7222e-08	1.54444e-08	93	0.5	0.992836	1	0.232512	95	0.82	4.87248e-15	4.11363e-11	1.70467e-11	7.7222e-08	3.93436e-12	1.54444e-08	chr16	3415099	3417718	+	ENSG00000262621	processed_transcript;NOVEL	LA16c-306E5.2
chr16	3410000	3435000	96	104	1606	1024	582	469	347	816	790	447	577	442	140	0.64	0.49	4.11363e-11	7.7222e-08	1.54444e-08	93	0.5	0.992836	1	0.232512	95	0.82	4.87248e-15	4.11363e-11	1.70467e-11	7.7222e-08	3.93436e-12	1.54444e-08	chr16	3417719	3419246	-,+	ENSG00000262118,ENSG00000262621	pseudogene,processed_transcript;KNOWN,NOVEL	RP11-433P17.3,LA16c-306E5.2
chr16	3410000	3435000	96	104	1606	1024	582	469	347	816	790	447	577	442	140	0.64	0.49	4.11363e-11	7.7222e-08	1.54444e-08	93	0.5	0.992836	1	0.232512	95	0.82	4.87248e-15	4.11363e-11	1.70467e-11	7.7222e-08	3.93436e-12	1.54444e-08	chr16	3419247	3419956	+	ENSG00000262621	processed_transcript;NOVEL	LA16c-306E5.2
chr16	3410000	3435000	96	104	1606	1024	582	469	347	816	790	447	577	442	140	0.64	0.49	4.11363e-11	7.7222e-08	1.54444e-08	93	0.5	0.992836	1	0.232512	95	0.82	4.87248e-15	4.11363e-11	1.70467e-11	7.7222e-08	3.93436e-12	1.54444e-08	chr16	3419957	3420906	-,+	ENSG00000263177,ENSG00000262621	pseudogene,processed_transcript;KNOWN,NOVEL	RP11-433P17.2,LA16c-306E5.2
chr16	3410000	3435000	96	104	1606	1024	582	469	347	816	790	447	577	442	140	0.64	0.49	4.11363e-11	7.7222e-08	1.54444e-08	93	0.5	0.992836	1	0.232512	95	0.82	4.87248e-15	4.11363e-11	1.70467e-11	7.7222e-08	3.93436e-12	1.54444e-08	chr16	3420907	3421052	+	ENSG00000262621	processed_transcript;NOVEL	LA16c-306E5.2
chr16	3410000	3435000	96	104	1606	1024	582	469	347	816	790	447	577	442	140	0.64	0.49	4.11363e-11	7.7222e-08	1.54444e-08	93	0.5	0.992836	1	0.232512	95	0.82	4.87248e-15	4.11363e-11	1.70467e-11	7.7222e-08	3.93436e-12	1.54444e-08	chr16	3421053	3422283	-,+	ENSG00000232196,ENSG00000262621	protein_coding,processed_transcript;KNOWN,NOVEL	MTRNR2L4,LA16c-306E5.2
chr16	3410000	3435000	96	104	1606	1024	582	469	347	816	790	447	577	442	140	0.64	0.49	4.11363e-11	7.7222e-08	1.54444e-08	93	0.5	0.992836	1	0.232512	95	0.82	4.87248e-15	4.11363e-11	1.70467e-11	7.7222e-08	3.93436e-12	1.54444e-08	chr16	3422284	3432084	+	ENSG00000262621	processed_transcript;NOVEL	LA16c-306E5.2
chr16	3410000	3435000	96	104	1606	1024	582	469	347	816	790	447	577	442	140	0.64	0.49	4.11363e-11	7.7222e-08	1.54444e-08	93	0.5	0.992836	1	0.232512	95	0.82	4.87248e-15	4.11363e-11	1.70467e-11	7.7222e-08	3.93436e-12	1.54444e-08	chr16	3432085	3451065	+,-	ENSG00000262621,ENSG00000140987	processed_transcript,protein_coding;NOVEL,KNOWN	LA16c-306E5.2,ZSCAN32
chr16	3415000	3440000	93	110	1881	1198	683	585	388	973	908	567	631	561	122	0.64	0.5	2.18985e-11	4.2183e-08	8.43663e-09	102	0.49	0.94777	1	0.232512	102	0.85	3.64496e-17	2.18985e-11	1.55055e-13	4.2183e-08	3.57867e-14	8.43663e-09	chr16	3415099	3417718	+	ENSG00000262621	processed_transcript;NOVEL	LA16c-306E5.2
chr16	3415000	3440000	93	110	1881	1198	683	585	388	973	908	567	631	561	122	0.64	0.5	2.18985e-11	4.2183e-08	8.43663e-09	102	0.49	0.94777	1	0.232512	102	0.85	3.64496e-17	2.18985e-11	1.55055e-13	4.2183e-08	3.57867e-14	8.43663e-09	chr16	3417719	3419246	-,+	ENSG00000262118,ENSG00000262621	pseudogene,processed_transcript;KNOWN,NOVEL	RP11-433P17.3,LA16c-306E5.2
chr16	3415000	3440000	93	110	1881	1198	683	585	388	973	908	567	631	561	122	0.64	0.5	2.18985e-11	4.2183e-08	8.43663e-09	102	0.49	0.94777	1	0.232512	102	0.85	3.64496e-17	2.18985e-11	1.55055e-13	4.2183e-08	3.57867e-14	8.43663e-09	chr16	3419247	3419956	+	ENSG00000262621	processed_transcript;NOVEL	LA16c-306E5.2
chr16	3415000	3440000	93	110	1881	1198	683	585	388	973	908	567	631	561	122	0.64	0.5	2.18985e-11	4.2183e-08	8.43663e-09	102	0.49	0.94777	1	0.232512	102	0.85	3.64496e-17	2.18985e-11	1.55055e-13	4.2183e-08	3.57867e-14	8.43663e-09	chr16	3419957	3420906	-,+	ENSG00000263177,ENSG00000262621	pseudogene,processed_transcript;KNOWN,NOVEL	RP11-433P17.2,LA16c-306E5.2
chr16	3415000	3440000	93	110	1881	1198	683	585	388	973	908	567	631	561	122	0.64	0.5	2.18985e-11	4.2183e-08	8.43663e-09	102	0.49	0.94777	1	0.232512	102	0.85	3.64496e-17	2.18985e-11	1.55055e-13	4.2183e-08	3.57867e-14	8.43663e-09	chr16	3420907	3421052	+	ENSG00000262621	processed_transcript;NOVEL	LA16c-306E5.2
chr16	3415000	3440000	93	110	1881	1198	683	585	388	973	908	567	631	561	122	0.64	0.5	2.18985e-11	4.2183e-08	8.43663e-09	102	0.49	0.94777	1	0.232512	102	0.85	3.64496e-17	2.18985e-11	1.55055e-13	4.2183e-08	3.57867e-14	8.43663e-09	chr16	3421053	3422283	-,+	ENSG00000232196,ENSG00000262621	protein_coding,processed_transcript;KNOWN,NOVEL	MTRNR2L4,LA16c-306E5.2
chr16	3415000	3440000	93	110	1881	1198	683	585	388	973	908	567	631	561	122	0.64	0.5	2.18985e-11	4.2183e-08	8.43663e-09	102	0.49	0.94777	1	0.232512	102	0.85	3.64496e-17	2.18985e-11	1.55055e-13	4.2183e-08	3.57867e-14	8.43663e-09	chr16	3422284	3432084	+	ENSG00000262621	processed_transcript;NOVEL	LA16c-306E5.2
chr16	3415000	3440000	93	110	1881	1198	683	585	388	973	908	567	631	561	122	0.64	0.5	2.18985e-11	4.2183e-08	8.43663e-09	102	0.49	0.94777	1	0.232512	102	0.85	3.64496e-17	2.18985e-11	1.55055e-13	4.2183e-08	3.57867e-14	8.43663e-09	chr16	3432085	3451065	+,-	ENSG00000262621,ENSG00000140987	processed_transcript,protein_coding;NOVEL,KNOWN	LA16c-306E5.2,ZSCAN32
chr16	3420000	3445000	83	110	1893	1121	772	590	423	1013	880	688	433	699	73	0.58	0.52	7.91382e-08	0.000109502	2.19005e-05	105	0.48	0.594039	1	0.232512	98	0.86	1.46281e-16	7.91382e-08	5.8374e-13	0.000109502	1.34727e-13	2.19005e-05	chr16	3419957	3420906	-,+	ENSG00000263177,ENSG00000262621	pseudogene,processed_transcript;KNOWN,NOVEL	RP11-433P17.2,LA16c-306E5.2
chr16	3420000	3445000	83	110	1893	1121	772	590	423	1013	880	688	433	699	73	0.58	0.52	7.91382e-08	0.000109502	2.19005e-05	105	0.48	0.594039	1	0.232512	98	0.86	1.46281e-16	7.91382e-08	5.8374e-13	0.000109502	1.34727e-13	2.19005e-05	chr16	3420907	3421052	+	ENSG00000262621	processed_transcript;NOVEL	LA16c-306E5.2
chr16	3420000	3445000	83	110	1893	1121	772	590	423	1013	880	688	433	699	73	0.58	0.52	7.91382e-08	0.000109502	2.19005e-05	105	0.48	0.594039	1	0.232512	98	0.86	1.46281e-16	7.91382e-08	5.8374e-13	0.000109502	1.34727e-13	2.19005e-05	chr16	3421053	3422283	-,+	ENSG00000232196,ENSG00000262621	protein_coding,processed_transcript;KNOWN,NOVEL	MTRNR2L4,LA16c-306E5.2
chr16	3420000	3445000	83	110	1893	1121	772	590	423	1013	880	688	433	699	73	0.58	0.52	7.91382e-08	0.000109502	2.19005e-05	105	0.48	0.594039	1	0.232512	98	0.86	1.46281e-16	7.91382e-08	5.8374e-13	0.000109502	1.34727e-13	2.19005e-05	chr16	3422284	3432084	+	ENSG00000262621	processed_transcript;NOVEL	LA16c-306E5.2
chr16	3420000	3445000	83	110	1893	1121	772	590	423	1013	880	688	433	699	73	0.58	0.52	7.91382e-08	0.000109502	2.19005e-05	105	0.48	0.594039	1	0.232512	98	0.86	1.46281e-16	7.91382e-08	5.8374e-13	0.000109502	1.34727e-13	2.19005e-05	chr16	3432085	3451065	+,-	ENSG00000262621,ENSG00000140987	processed_transcript,protein_coding;NOVEL,KNOWN	LA16c-306E5.2,ZSCAN32
chr16	3425000	3450000	88	112	2375	1295	1080	722	560	1282	1093	983	312	1019	61	0.54	0.53	0.000551396	0.347987	0.0695976	109	0.48	0.572116	1	0.232512	94	0.83	4.72815e-14	0.000551396	1.47262e-10	0.347987	3.39879e-11	0.0695976	chr16	3422284	3432084	+	ENSG00000262621	processed_transcript;NOVEL	LA16c-306E5.2
chr16	3425000	3450000	88	112	2375	1295	1080	722	560	1282	1093	983	312	1019	61	0.54	0.53	0.000551396	0.347987	0.0695976	109	0.48	0.572116	1	0.232512	94	0.83	4.72815e-14	0.000551396	1.47262e-10	0.347987	3.39879e-11	0.0695976	chr16	3432085	3451065	+,-	ENSG00000262621,ENSG00000140987	processed_transcript,protein_coding;NOVEL,KNOWN	LA16c-306E5.2,ZSCAN32
chr16	3430000	3455000	93	113	3044	1604	1440	884	713	1597	1447	1001	603	1045	395	0.53	0.52	0.0102694	0.98707	0.197415	109	0.48	0.487109	1	0.232512	104	0.61	1.86304e-07	0.0102694	0.000328146	0.98707	7.57358e-05	0.197415	chr16	3451066	3451234	+	ENSG00000262621	processed_transcript;NOVEL	LA16c-306E5.2
chr16	3430000	3455000	93	113	3044	1604	1440	884	713	1597	1447	1001	603	1045	395	0.53	0.52	0.0102694	0.98707	0.197415	109	0.48	0.487109	1	0.232512	104	0.61	1.86304e-07	0.0102694	0.000328146	0.98707	7.57358e-05	0.197415	chr16	3422284	3432084	+	ENSG00000262621	processed_transcript;NOVEL	LA16c-306E5.2
chr16	3430000	3455000	93	113	3044	1604	1440	884	713	1597	1447	1001	603	1045	395	0.53	0.52	0.0102694	0.98707	0.197415	109	0.48	0.487109	1	0.232512	104	0.61	1.86304e-07	0.0102694	0.000328146	0.98707	7.57358e-05	0.197415	chr16	3432085	3451065	+,-	ENSG00000262621,ENSG00000140987	processed_transcript,protein_coding;NOVEL,KNOWN	LA16c-306E5.2,ZSCAN32
chr16	3430000	3455000	93	113	3044	1604	1440	884	713	1597	1447	1001	603	1045	395	0.53	0.52	0.0102694	0.98707	0.197415	109	0.48	0.487109	1	0.232512	104	0.61	1.86304e-07	0.0102694	0.000328146	0.98707	7.57358e-05	0.197415	chr16	3451235	3459370	+,+	ENSG00000262621,ENSG00000103343	processed_transcript,protein_coding;NOVEL,KNOWN	LA16c-306E5.2,ZNF174
chr16	3435000	3460000	90	109	2373	1240	1133	730	509	1239	1134	585	655	630	503	0.53	0.52	0.0442926	0.98707	0.197415	105	0.49	0.210207	1	0.232512	104	0.58	0.000166695	0.0442926	0.149906	0.98707	0.0345981	0.197415	chr16	3451066	3451234	+	ENSG00000262621	processed_transcript;NOVEL	LA16c-306E5.2
chr16	3435000	3460000	90	109	2373	1240	1133	730	509	1239	1134	585	655	630	503	0.53	0.52	0.0442926	0.98707	0.197415	105	0.49	0.210207	1	0.232512	104	0.58	0.000166695	0.0442926	0.149906	0.98707	0.0345981	0.197415	chr16	3432085	3451065	+,-	ENSG00000262621,ENSG00000140987	processed_transcript,protein_coding;NOVEL,KNOWN	LA16c-306E5.2,ZSCAN32
chr16	3435000	3460000	90	109	2373	1240	1133	730	509	1239	1134	585	655	630	503	0.53	0.52	0.0442926	0.98707	0.197415	105	0.49	0.210207	1	0.232512	104	0.58	0.000166695	0.0442926	0.149906	0.98707	0.0345981	0.197415	chr16	3451235	3459370	+,+	ENSG00000262621,ENSG00000103343	processed_transcript,protein_coding;NOVEL,KNOWN	LA16c-306E5.2,ZNF174
chr16	3435000	3460000	90	109	2373	1240	1133	730	509	1239	1134	585	655	630	503	0.53	0.52	0.0442926	0.98707	0.197415	105	0.49	0.210207	1	0.232512	104	0.58	0.000166695	0.0442926	0.149906	0.98707	0.0345981	0.197415	chr16	3459371	3486103	+	ENSG00000262621	processed_transcript;NOVEL	LA16c-306E5.2
chr16	3455000	3480000	61	90	428	248	180	136	83	219	209	83	165	5	175	0.59	0.52	0.00213464	0.768926	0.153786	50	0.93	1.11495e-08	3.00698e-05	6.99157e-06	82	0.5	0.565181	0.00213464	1	0.768926	0.230799	0.153786	chr16	3451235	3459370	+,+	ENSG00000262621,ENSG00000103343	processed_transcript,protein_coding;NOVEL,KNOWN	LA16c-306E5.2,ZNF174
chr16	3455000	3480000	61	90	428	248	180	136	83	219	209	83	165	5	175	0.59	0.52	0.00213464	0.768926	0.153786	50	0.93	1.11495e-08	3.00698e-05	6.99157e-06	82	0.5	0.565181	0.00213464	1	0.768926	0.230799	0.153786	chr16	3459371	3486103	+	ENSG00000262621	processed_transcript;NOVEL	LA16c-306E5.2
chr16	3460000	3485000	65	95	413	329	84	176	55	231	182	272	57	26	58	0.8	0.56	1.17276e-13	2.81009e-10	5.62019e-11	89	0.92	7.37347e-15	3.97718e-11	9.24742e-12	61	0.51	0.900571	1.17276e-13	1	2.81009e-10	0.230799	5.62019e-11	chr16	3459371	3486103	+	ENSG00000262621	processed_transcript;NOVEL	LA16c-306E5.2
chr16	3465000	3490000	81	104	1469	1361	108	729	68	797	672	1287	74	54	54	0.92	0.54	1.10438e-17	3.96936e-14	7.93874e-15	103	0.96	1.44277e-17	1.26125e-13	2.93256e-14	64	0.58	0.120358	1.10438e-17	1	3.96936e-14	0.230799	7.93874e-15	chr16	3459371	3486103	+	ENSG00000262621	processed_transcript;NOVEL	LA16c-306E5.2
chr16	3465000	3490000	81	104	1469	1361	108	729	68	797	672	1287	74	54	54	0.92	0.54	1.10438e-17	3.96936e-14	7.93874e-15	103	0.96	1.44277e-17	1.26125e-13	2.93256e-14	64	0.58	0.120358	1.10438e-17	1	3.96936e-14	0.230799	7.93874e-15	chr16	3486104	3493542	+,-	ENSG00000262621,ENSG00000167981	processed_transcript,protein_coding;NOVEL,KNOWN	LA16c-306E5.2,ZNF597
chr16	3470000	3495000	97	106	1912	1804	108	977	66	1043	869	1481	323	54	54	0.92	0.54	6.55964e-18	2.4166e-14	4.83322e-15	103	0.96	6.77637e-18	6.84105e-14	1.59062e-14	93	0.81	1.19724e-11	6.55964e-18	3.32358e-08	2.4166e-14	7.67079e-09	4.83322e-15	chr16	3493543	3493610	+	ENSG00000262621	processed_transcript;NOVEL	LA16c-306E5.2
chr16	3470000	3495000	97	106	1912	1804	108	977	66	1043	869	1481	323	54	54	0.92	0.54	6.55964e-18	2.4166e-14	4.83322e-15	103	0.96	6.77637e-18	6.84105e-14	1.59062e-14	93	0.81	1.19724e-11	6.55964e-18	3.32358e-08	2.4166e-14	7.67079e-09	4.83322e-15	chr16	3459371	3486103	+	ENSG00000262621	processed_transcript;NOVEL	LA16c-306E5.2
chr16	3470000	3495000	97	106	1912	1804	108	977	66	1043	869	1481	323	54	54	0.92	0.54	6.55964e-18	2.4166e-14	4.83322e-15	103	0.96	6.77637e-18	6.84105e-14	1.59062e-14	93	0.81	1.19724e-11	6.55964e-18	3.32358e-08	2.4166e-14	7.67079e-09	4.83322e-15	chr16	3486104	3493542	+,-	ENSG00000262621,ENSG00000167981	processed_transcript,protein_coding;NOVEL,KNOWN	LA16c-306E5.2,ZNF597
chr16	3470000	3495000	97	106	1912	1804	108	977	66	1043	869	1481	323	54	54	0.92	0.54	6.55964e-18	2.4166e-14	4.83322e-15	103	0.96	6.77637e-18	6.84105e-14	1.59062e-14	93	0.81	1.19724e-11	6.55964e-18	3.32358e-08	2.4166e-14	7.67079e-09	4.83322e-15	chr16	3493611	3508070	+,+	ENSG00000262621,ENSG00000122390	processed_transcript,protein_coding;NOVEL,KNOWN	LA16c-306E5.2,NAA60
chr16	3475000	3500000	108	108	2411	2293	118	1238	74	1312	1099	1482	811	54	64	0.93	0.53	1.89522e-18	7.86715e-15	1.57344e-15	103	0.96	6.77499e-18	6.84105e-14	1.59062e-14	101	0.9	2.19194e-16	1.89522e-18	8.61247e-13	7.86715e-15	1.98775e-13	1.57344e-15	chr16	3493543	3493610	+	ENSG00000262621	processed_transcript;NOVEL	LA16c-306E5.2
chr16	3475000	3500000	108	108	2411	2293	118	1238	74	1312	1099	1482	811	54	64	0.93	0.53	1.89522e-18	7.86715e-15	1.57344e-15	103	0.96	6.77499e-18	6.84105e-14	1.59062e-14	101	0.9	2.19194e-16	1.89522e-18	8.61247e-13	7.86715e-15	1.98775e-13	1.57344e-15	chr16	3459371	3486103	+	ENSG00000262621	processed_transcript;NOVEL	LA16c-306E5.2
chr16	3475000	3500000	108	108	2411	2293	118	1238	74	1312	1099	1482	811	54	64	0.93	0.53	1.89522e-18	7.86715e-15	1.57344e-15	103	0.96	6.77499e-18	6.84105e-14	1.59062e-14	101	0.9	2.19194e-16	1.89522e-18	8.61247e-13	7.86715e-15	1.98775e-13	1.57344e-15	chr16	3486104	3493542	+,-	ENSG00000262621,ENSG00000167981	processed_transcript,protein_coding;NOVEL,KNOWN	LA16c-306E5.2,ZNF597
chr16	3475000	3500000	108	108	2411	2293	118	1238	74	1312	1099	1482	811	54	64	0.93	0.53	1.89522e-18	7.86715e-15	1.57344e-15	103	0.96	6.77499e-18	6.84105e-14	1.59062e-14	101	0.9	2.19194e-16	1.89522e-18	8.61247e-13	7.86715e-15	1.98775e-13	1.57344e-15	chr16	3493611	3508070	+,+	ENSG00000262621,ENSG00000122390	processed_transcript,protein_coding;NOVEL,KNOWN	LA16c-306E5.2,NAA60
chr16	3480000	3505000	111	121	2624	2491	133	1315	91	1406	1218	1453	1038	54	79	0.94	0.52	4.63036e-20	3.24923e-16	6.49849e-17	102	0.96	9.77751e-18	9.1805e-14	2.13458e-14	118	0.92	3.9533e-18	4.63036e-20	1.86973e-14	3.24923e-16	4.31532e-15	6.49849e-17	chr16	3493543	3493610	+	ENSG00000262621	processed_transcript;NOVEL	LA16c-306E5.2
chr16	3480000	3505000	111	121	2624	2491	133	1315	91	1406	1218	1453	1038	54	79	0.94	0.52	4.63036e-20	3.24923e-16	6.49849e-17	102	0.96	9.77751e-18	9.1805e-14	2.13458e-14	118	0.92	3.9533e-18	4.63036e-20	1.86973e-14	3.24923e-16	4.31532e-15	6.49849e-17	chr16	3459371	3486103	+	ENSG00000262621	processed_transcript;NOVEL	LA16c-306E5.2
chr16	3480000	3505000	111	121	2624	2491	133	1315	91	1406	1218	1453	1038	54	79	0.94	0.52	4.63036e-20	3.24923e-16	6.49849e-17	102	0.96	9.77751e-18	9.1805e-14	2.13458e-14	118	0.92	3.9533e-18	4.63036e-20	1.86973e-14	3.24923e-16	4.31532e-15	6.49849e-17	chr16	3486104	3493542	+,-	ENSG00000262621,ENSG00000167981	processed_transcript,protein_coding;NOVEL,KNOWN	LA16c-306E5.2,ZNF597
chr16	3480000	3505000	111	121	2624	2491	133	1315	91	1406	1218	1453	1038	54	79	0.94	0.52	4.63036e-20	3.24923e-16	6.49849e-17	102	0.96	9.77751e-18	9.1805e-14	2.13458e-14	118	0.92	3.9533e-18	4.63036e-20	1.86973e-14	3.24923e-16	4.31532e-15	6.49849e-17	chr16	3493611	3508070	+,+	ENSG00000262621,ENSG00000122390	processed_transcript,protein_coding;NOVEL,KNOWN	LA16c-306E5.2,NAA60
chr16	3485000	3510000	115	127	2900	2574	326	1352	196	1548	1352	1257	1317	38	288	0.86	0.53	5.62193e-20	3.8533e-16	7.70662e-17	101	0.96	3.00535e-17	2.45774e-13	5.71452e-14	124	0.82	2.63364e-18	5.62193e-20	1.26909e-14	3.8533e-16	2.92906e-15	7.70662e-17	chr16	3493543	3493610	+	ENSG00000262621	processed_transcript;NOVEL	LA16c-306E5.2
chr16	3485000	3510000	115	127	2900	2574	326	1352	196	1548	1352	1257	1317	38	288	0.86	0.53	5.62193e-20	3.8533e-16	7.70662e-17	101	0.96	3.00535e-17	2.45774e-13	5.71452e-14	124	0.82	2.63364e-18	5.62193e-20	1.26909e-14	3.8533e-16	2.92906e-15	7.70662e-17	chr16	3459371	3486103	+	ENSG00000262621	processed_transcript;NOVEL	LA16c-306E5.2
chr16	3485000	3510000	115	127	2900	2574	326	1352	196	1548	1352	1257	1317	38	288	0.86	0.53	5.62193e-20	3.8533e-16	7.70662e-17	101	0.96	3.00535e-17	2.45774e-13	5.71452e-14	124	0.82	2.63364e-18	5.62193e-20	1.26909e-14	3.8533e-16	2.92906e-15	7.70662e-17	chr16	3486104	3493542	+,-	ENSG00000262621,ENSG00000167981	processed_transcript,protein_coding;NOVEL,KNOWN	LA16c-306E5.2,ZNF597
chr16	3485000	3510000	115	127	2900	2574	326	1352	196	1548	1352	1257	1317	38	288	0.86	0.53	5.62193e-20	3.8533e-16	7.70662e-17	101	0.96	3.00535e-17	2.45774e-13	5.71452e-14	124	0.82	2.63364e-18	5.62193e-20	1.26909e-14	3.8533e-16	2.92906e-15	7.70662e-17	chr16	3493611	3508070	+,+	ENSG00000262621,ENSG00000122390	processed_transcript,protein_coding;NOVEL,KNOWN	LA16c-306E5.2,NAA60
chr16	3485000	3510000	115	127	2900	2574	326	1352	196	1548	1352	1257	1317	38	288	0.86	0.53	5.62193e-20	3.8533e-16	7.70662e-17	101	0.96	3.00535e-17	2.45774e-13	5.71452e-14	124	0.82	2.63364e-18	5.62193e-20	1.26909e-14	3.8533e-16	2.92906e-15	7.70662e-17	chr16	3508071	3536953	+,+,+	ENSG00000262621,ENSG00000122390,ENSG00000263212	processed_transcript,protein_coding,processed_transcript;NOVEL,KNOWN,NOVEL	LA16c-306E5.2,NAA60,LA16c-306E5.3
chr16	3490000	3515000	125	126	2731	2074	657	1075	398	1473	1258	227	1847	11	646	0.77	0.53	1.53424e-19	8.46508e-16	1.69302e-16	83	0.92	6.28905e-14	3.06608e-10	7.12901e-11	125	0.76	5.50764e-19	1.53424e-19	2.87066e-15	8.46508e-16	6.62546e-16	1.69302e-16	chr16	3493543	3493610	+	ENSG00000262621	processed_transcript;NOVEL	LA16c-306E5.2
chr16	3490000	3515000	125	126	2731	2074	657	1075	398	1473	1258	227	1847	11	646	0.77	0.53	1.53424e-19	8.46508e-16	1.69302e-16	83	0.92	6.28905e-14	3.06608e-10	7.12901e-11	125	0.76	5.50764e-19	1.53424e-19	2.87066e-15	8.46508e-16	6.62546e-16	1.69302e-16	chr16	3486104	3493542	+,-	ENSG00000262621,ENSG00000167981	processed_transcript,protein_coding;NOVEL,KNOWN	LA16c-306E5.2,ZNF597
chr16	3490000	3515000	125	126	2731	2074	657	1075	398	1473	1258	227	1847	11	646	0.77	0.53	1.53424e-19	8.46508e-16	1.69302e-16	83	0.92	6.28905e-14	3.06608e-10	7.12901e-11	125	0.76	5.50764e-19	1.53424e-19	2.87066e-15	8.46508e-16	6.62546e-16	1.69302e-16	chr16	3493611	3508070	+,+	ENSG00000262621,ENSG00000122390	processed_transcript,protein_coding;NOVEL,KNOWN	LA16c-306E5.2,NAA60
chr16	3490000	3515000	125	126	2731	2074	657	1075	398	1473	1258	227	1847	11	646	0.77	0.53	1.53424e-19	8.46508e-16	1.69302e-16	83	0.92	6.28905e-14	3.06608e-10	7.12901e-11	125	0.76	5.50764e-19	1.53424e-19	2.87066e-15	8.46508e-16	6.62546e-16	1.69302e-16	chr16	3508071	3536953	+,+,+	ENSG00000262621,ENSG00000122390,ENSG00000263212	processed_transcript,protein_coding,processed_transcript;NOVEL,KNOWN,NOVEL	LA16c-306E5.2,NAA60,LA16c-306E5.3
chr16	3495000	3520000	130	126	2756	1851	905	931	553	1484	1272	12	1839	7	898	0.71	0.53	6.40233e-18	2.38851e-14	4.77703e-15	14	0.57	0.659767	1	0.232512	126	0.71	7.90196e-18	6.40233e-18	3.66931e-14	2.38851e-14	8.46875e-15	4.77703e-15	chr16	3493611	3508070	+,+	ENSG00000262621,ENSG00000122390	processed_transcript,protein_coding;NOVEL,KNOWN	LA16c-306E5.2,NAA60
chr16	3495000	3520000	130	126	2756	1851	905	931	553	1484	1272	12	1839	7	898	0.71	0.53	6.40233e-18	2.38851e-14	4.77703e-15	14	0.57	0.659767	1	0.232512	126	0.71	7.90196e-18	6.40233e-18	3.66931e-14	2.38851e-14	8.46875e-15	4.77703e-15	chr16	3508071	3536953	+,+,+	ENSG00000262621,ENSG00000122390,ENSG00000263212	processed_transcript,protein_coding,processed_transcript;NOVEL,KNOWN,NOVEL	LA16c-306E5.2,NAA60,LA16c-306E5.3
chr16	3500000	3525000	164	122	3264	1950	1314	983	807	1790	1474	7	1943	9	1305	0.61	0.54	5.8208e-13	1.30956e-09	2.61914e-10	14	0.46	0.644412	1	0.232512	122	0.61	6.50272e-13	5.8208e-13	1.88723e-09	1.30956e-09	4.35572e-10	2.61914e-10	chr16	3493611	3508070	+,+	ENSG00000262621,ENSG00000122390	processed_transcript,protein_coding;NOVEL,KNOWN	LA16c-306E5.2,NAA60
chr16	3500000	3525000	164	122	3264	1950	1314	983	807	1790	1474	7	1943	9	1305	0.61	0.54	5.8208e-13	1.30956e-09	2.61914e-10	14	0.46	0.644412	1	0.232512	122	0.61	6.50272e-13	5.8208e-13	1.88723e-09	1.30956e-09	4.35572e-10	2.61914e-10	chr16	3508071	3536953	+,+,+	ENSG00000262621,ENSG00000122390,ENSG00000263212	processed_transcript,protein_coding,processed_transcript;NOVEL,KNOWN,NOVEL	LA16c-306E5.2,NAA60,LA16c-306E5.3
chr16	3505000	3530000	168	121	3215	1830	1385	944	849	1793	1422	6	1824	9	1376	0.59	0.55	1.33268e-09	2.23958e-06	4.47917e-07	13	0.42	0.464435	1	0.232512	121	0.59	1.42255e-09	1.33268e-09	3.39543e-06	2.23958e-06	7.83663e-07	4.47917e-07	chr16	3493611	3508070	+,+	ENSG00000262621,ENSG00000122390	processed_transcript,protein_coding;NOVEL,KNOWN	LA16c-306E5.2,NAA60
chr16	3505000	3530000	168	121	3215	1830	1385	944	849	1793	1422	6	1824	9	1376	0.59	0.55	1.33268e-09	2.23958e-06	4.47917e-07	13	0.42	0.464435	1	0.232512	121	0.59	1.42255e-09	1.33268e-09	3.39543e-06	2.23958e-06	7.83663e-07	4.47917e-07	chr16	3508071	3536953	+,+,+	ENSG00000262621,ENSG00000122390,ENSG00000263212	processed_transcript,protein_coding,processed_transcript;NOVEL,KNOWN,NOVEL	LA16c-306E5.2,NAA60,LA16c-306E5.3
chr16	3510000	3535000	177	123	5474	2967	2507	1431	1284	2715	2759	4	2963	4	2503	0.56	0.48	6.01068e-06	0.00651284	0.00130257	8	0.5	1	1	0.232512	123	0.56	6.81633e-06	6.01068e-06	0.00941003	0.00651284	0.00217183	0.00130257	chr16	3508071	3536953	+,+,+	ENSG00000262621,ENSG00000122390,ENSG00000263212	processed_transcript,protein_coding,processed_transcript;NOVEL,KNOWN,NOVEL	LA16c-306E5.2,NAA60,LA16c-306E5.3
chr16	4665000	4690000	118	121	2291	1050	1241	552	633	1185	1106	14	1036	10	1231	0.43	0.52	0.000657463	0.392247	0.0784497	17	0.54	0.536149	1	0.232512	121	0.43	0.000636689	0.000657463	0.415875	0.392247	0.0959837	0.0784497	chr16	4658884	4665028	-	ENSG00000153443	protein_coding;KNOWN	UBALD1
chr16	4665000	4690000	118	121	2291	1050	1241	552	633	1185	1106	14	1036	10	1231	0.43	0.52	0.000657463	0.392247	0.0784497	17	0.54	0.536149	1	0.232512	121	0.43	0.000636689	0.000657463	0.415875	0.392247	0.0959837	0.0784497	chr16	4683596	4683882	-,+	ENSG00000263955,ENSG00000102858	misc_RNA,protein_coding;NOVEL,KNOWN	Metazoa_SRP,MGRN1
chr16	4665000	4690000	118	121	2291	1050	1241	552	633	1185	1106	14	1036	10	1231	0.43	0.52	0.000657463	0.392247	0.0784497	17	0.54	0.536149	1	0.232512	121	0.43	0.000636689	0.000657463	0.415875	0.392247	0.0959837	0.0784497	chr16	4683883	4684329	+	ENSG00000102858	protein_coding;KNOWN	MGRN1
chr16	4665000	4690000	118	121	2291	1050	1241	552	633	1185	1106	14	1036	10	1231	0.43	0.52	0.000657463	0.392247	0.0784497	17	0.54	0.536149	1	0.232512	121	0.43	0.000636689	0.000657463	0.415875	0.392247	0.0959837	0.0784497	chr16	4666494	4683595	+	ENSG00000102858	protein_coding;KNOWN	MGRN1
chr16	4665000	4690000	118	121	2291	1050	1241	552	633	1185	1106	14	1036	10	1231	0.43	0.52	0.000657463	0.392247	0.0784497	17	0.54	0.536149	1	0.232512	121	0.43	0.000636689	0.000657463	0.415875	0.392247	0.0959837	0.0784497	chr16	4684330	4690624	-,+	ENSG00000261442,ENSG00000102858	antisense,protein_coding;NOVEL,KNOWN	RP11-709D24.6,MGRN1
chr16	4670000	4695000	130	126	2524	1161	1363	603	685	1288	1236	8	1153	8	1355	0.45	0.53	0.000301228	0.218668	0.0437337	12	0.42	0.93435	1	0.232512	126	0.45	0.000354811	0.000301228	0.271308	0.218668	0.0626178	0.0437337	chr16	4683596	4683882	-,+	ENSG00000263955,ENSG00000102858	misc_RNA,protein_coding;NOVEL,KNOWN	Metazoa_SRP,MGRN1
chr16	4670000	4695000	130	126	2524	1161	1363	603	685	1288	1236	8	1153	8	1355	0.45	0.53	0.000301228	0.218668	0.0437337	12	0.42	0.93435	1	0.232512	126	0.45	0.000354811	0.000301228	0.271308	0.218668	0.0626178	0.0437337	chr16	4683883	4684329	+	ENSG00000102858	protein_coding;KNOWN	MGRN1
chr16	4670000	4695000	130	126	2524	1161	1363	603	685	1288	1236	8	1153	8	1355	0.45	0.53	0.000301228	0.218668	0.0437337	12	0.42	0.93435	1	0.232512	126	0.45	0.000354811	0.000301228	0.271308	0.218668	0.0626178	0.0437337	chr16	4666494	4683595	+	ENSG00000102858	protein_coding;KNOWN	MGRN1
chr16	4670000	4695000	130	126	2524	1161	1363	603	685	1288	1236	8	1153	8	1355	0.45	0.53	0.000301228	0.218668	0.0437337	12	0.42	0.93435	1	0.232512	126	0.45	0.000354811	0.000301228	0.271308	0.218668	0.0626178	0.0437337	chr16	4684330	4690624	-,+	ENSG00000261442,ENSG00000102858	antisense,protein_coding;NOVEL,KNOWN	RP11-709D24.6,MGRN1
chr16	4670000	4695000	130	126	2524	1161	1363	603	685	1288	1236	8	1153	8	1355	0.45	0.53	0.000301228	0.218668	0.0437337	12	0.42	0.93435	1	0.232512	126	0.45	0.000354811	0.000301228	0.271308	0.218668	0.0626178	0.0437337	chr16	4690625	4740975	+	ENSG00000102858	protein_coding;KNOWN	MGRN1
chr16	4675000	4700000	153	127	2351	1073	1278	540	653	1193	1158	4	1069	7	1271	0.45	0.53	0.000370236	0.256747	0.0513496	9	0.33	0.49219	1	0.232512	127	0.45	0.000410645	0.000370236	0.305363	0.256747	0.0704775	0.0513496	chr16	4683596	4683882	-,+	ENSG00000263955,ENSG00000102858	misc_RNA,protein_coding;NOVEL,KNOWN	Metazoa_SRP,MGRN1
chr16	4675000	4700000	153	127	2351	1073	1278	540	653	1193	1158	4	1069	7	1271	0.45	0.53	0.000370236	0.256747	0.0513496	9	0.33	0.49219	1	0.232512	127	0.45	0.000410645	0.000370236	0.305363	0.256747	0.0704775	0.0513496	chr16	4683883	4684329	+	ENSG00000102858	protein_coding;KNOWN	MGRN1
chr16	4675000	4700000	153	127	2351	1073	1278	540	653	1193	1158	4	1069	7	1271	0.45	0.53	0.000370236	0.256747	0.0513496	9	0.33	0.49219	1	0.232512	127	0.45	0.000410645	0.000370236	0.305363	0.256747	0.0704775	0.0513496	chr16	4666494	4683595	+	ENSG00000102858	protein_coding;KNOWN	MGRN1
chr16	4675000	4700000	153	127	2351	1073	1278	540	653	1193	1158	4	1069	7	1271	0.45	0.53	0.000370236	0.256747	0.0513496	9	0.33	0.49219	1	0.232512	127	0.45	0.000410645	0.000370236	0.305363	0.256747	0.0704775	0.0513496	chr16	4684330	4690624	-,+	ENSG00000261442,ENSG00000102858	antisense,protein_coding;NOVEL,KNOWN	RP11-709D24.6,MGRN1
chr16	4675000	4700000	153	127	2351	1073	1278	540	653	1193	1158	4	1069	7	1271	0.45	0.53	0.000370236	0.256747	0.0513496	9	0.33	0.49219	1	0.232512	127	0.45	0.000410645	0.000370236	0.305363	0.256747	0.0704775	0.0513496	chr16	4690625	4740975	+	ENSG00000102858	protein_coding;KNOWN	MGRN1
chr16	22150000	22175000	22	39	65	47	18	29	11	40	25	44	3	16	2	0.73	0.62	0.000883188	0.475073	0.0950148	38	0.74	0.00169548	1	0.232512	5	0.6	0.765594	0.000883188	1	0.475073	0.230799	0.0950148	chr16	22103859	22168287	+	ENSG00000175267	protein_coding;KNOWN	VWA3A
chr17	3405000	3430000	137	144	6658	3629	3029	1793	1630	3423	3235	3616	13	3017	12	0.56	0.5	0.000391946	0.268019	0.0536039	144	0.56	0.000408043	0.571517	0.132884	21	0.57	0.763432	0.000391946	1	0.268019	0.230799	0.0536039	chr17	3413796	3417146	-,-,-	ENSG00000167723,ENSG00000141255,ENSG00000262314	protein_coding,protein_coding,protein_coding;KNOWN,KNOWN,NOVEL	TRPV3,SPATA22,SPATA22
chr17	3405000	3430000	137	144	6658	3629	3029	1793	1630	3423	3235	3616	13	3017	12	0.56	0.5	0.000391946	0.268019	0.0536039	144	0.56	0.000408043	0.571517	0.132884	21	0.57	0.763432	0.000391946	1	0.268019	0.230799	0.0536039	chr17	3375668	3406713	+,-,-	ENSG00000108381,ENSG00000141255,ENSG00000262314	protein_coding,protein_coding,protein_coding;KNOWN,KNOWN,NOVEL	ASPA,SPATA22,SPATA22
chr17	3405000	3430000	137	144	6658	3629	3029	1793	1630	3423	3235	3616	13	3017	12	0.56	0.5	0.000391946	0.268019	0.0536039	144	0.56	0.000408043	0.571517	0.132884	21	0.57	0.763432	0.000391946	1	0.268019	0.230799	0.0536039	chr17	3417147	3461289	-	ENSG00000167723	protein_coding;KNOWN	TRPV3
chr17	3405000	3430000	137	144	6658	3629	3029	1793	1630	3423	3235	3616	13	3017	12	0.56	0.5	0.000391946	0.268019	0.0536039	144	0.56	0.000408043	0.571517	0.132884	21	0.57	0.763432	0.000391946	1	0.268019	0.230799	0.0536039	chr17	3406714	3413795	-,-	ENSG00000141255,ENSG00000262314	protein_coding,protein_coding;KNOWN,NOVEL	SPATA22,SPATA22
chr17	9465000	9490000	51	69	1004	443	561	237	271	508	496	437	6	551	10	0.44	0.53	0.000516111	0.331865	0.0663733	67	0.45	0.00103248	1	0.232512	13	0.38	0.41693	0.000516111	1	0.331865	0.230799	0.0663733	chr17	9451859	9479908	-	ENSG00000170310	protein_coding;KNOWN	STX8
chr17	9465000	9490000	51	69	1004	443	561	237	271	508	496	437	6	551	10	0.44	0.53	0.000516111	0.331865	0.0663733	67	0.45	0.00103248	1	0.232512	13	0.38	0.41693	0.000516111	1	0.331865	0.230799	0.0663733	chr17	9479944	9493218	+	ENSG00000166596	protein_coding;KNOWN	WDR16
chr17	9885000	9910000	120	102	1139	499	640	253	355	608	531	496	3	638	2	0.42	0.49	0.000537173	0.341939	0.068388	102	0.42	0.000541016	0.671911	0.156227	4	0.5	0.850107	0.000537173	1	0.341939	0.230799	0.068388	chr17	9813926	9974206	-	ENSG00000007237	protein_coding;KNOWN	GAS7
chr17	38255000	38280000	45	95	568	264	304	112	187	299	269	243	21	236	68	0.46	0.53	0.129055	0.98707	0.197415	92	0.49	0.792797	1	0.232512	32	0.24	0.000159067	0.129055	0.144572	0.98707	0.0333672	0.197415	chr17	38250121	38256978	-	ENSG00000126368	protein_coding;KNOWN	NR1D1
chr17	38255000	38280000	45	95	568	264	304	112	187	299	269	243	21	236	68	0.46	0.53	0.129055	0.98707	0.197415	92	0.49	0.792797	1	0.232512	32	0.24	0.000159067	0.129055	0.144572	0.98707	0.0333672	0.197415	chr17	38278551	38293040	+	ENSG00000188895	protein_coding;KNOWN	MSL1
chr17	57785000	57810000	36	111	440	263	177	146	79	225	215	0	263	0	177	0.58	0.52	0.00014856	0.119303	0.0238607	0	NA	NA	NA	NA	111	0.58	0.00014856	0.00014856	0.137969	0.119303	0.0318431	0.0238607	chr17	57784988	57862173	+	ENSG00000062716	protein_coding;KNOWN	VMP1
chr17	62270000	62295000	58	82	593	331	262	172	135	307	286	329	2	258	4	0.56	0.51	0.000825018	0.453643	0.0907289	82	0.56	0.000777755	0.849879	0.197607	4	0.38	0.586214	0.000825018	1	0.453643	0.230799	0.0907289	chr17	62224587	62340661	-	ENSG00000136478	protein_coding;KNOWN	TEX2
chr17	65405000	65430000	73	127	1025	569	456	262	235	497	528	1	568	0	456	0.57	0.49	0.000723346	0.420454	0.084091	1	1	1	1	0.232512	127	0.57	0.000828656	0.000723346	0.503708	0.420454	0.116255	0.084091	chr17	65404998	65453140	+	ENSG00000154217	protein_coding;KNOWN	PITPNC1
chr17	70700000	70725000	146	143	2078	1118	960	548	487	1035	1043	1117	1	959	1	0.55	0.48	0.000703655	0.41394	0.0827883	143	0.55	0.000763209	0.846633	0.196852	2	0.5	1	0.000703655	1	0.41394	0.230799	0.0827883	chr17	70710522	70710610	-,-	ENSG00000222545,ENSG00000133195	miRNA,protein_coding;NOVEL,KNOWN	AC080037.1,SLC39A11
chr17	70700000	70725000	146	143	2078	1118	960	548	487	1035	1043	1117	1	959	1	0.55	0.48	0.000703655	0.41394	0.0827883	143	0.55	0.000763209	0.846633	0.196852	2	0.5	1	0.000703655	1	0.41394	0.230799	0.0827883	chr17	70660292	70710521	-	ENSG00000133195	protein_coding;KNOWN	SLC39A11
chr17	70700000	70725000	146	143	2078	1118	960	548	487	1035	1043	1117	1	959	1	0.55	0.48	0.000703655	0.41394	0.0827883	143	0.55	0.000763209	0.846633	0.196852	2	0.5	1	0.000703655	1	0.41394	0.230799	0.0827883	chr17	70710611	70814974	-	ENSG00000133195	protein_coding;KNOWN	SLC39A11
chr17	75205000	75230000	51	129	3239	1736	1503	1021	686	1707	1532	5	1731	2	1501	0.56	0.53	0.00042646	0.285655	0.0571311	7	0.71	0.298618	1	0.232512	129	0.56	0.000647044	0.00042646	0.421003	0.285655	0.0971671	0.0571311	chr17	75195626	75213179	+	ENSG00000129657	protein_coding;KNOWN	SEC14L1
chr17	78670000	78695000	107	123	856	383	473	210	252	462	394	4	379	0	473	0.42	0.51	0.00121144	0.570342	0.114069	3	1	0.173568	1	0.232512	123	0.42	0.000600341	0.00121144	0.400324	0.570342	0.0923946	0.114069	chr17	78576742	78775439	+	ENSG00000141564	protein_coding;KNOWN	RPTOR
chr17	78675000	78700000	88	118	698	301	397	166	206	372	326	4	297	0	397	0.42	0.52	0.000719684	0.420246	0.0840495	3	1	0.173568	1	0.232512	118	0.42	0.000500829	0.000719684	0.351399	0.420246	0.0811026	0.0840495	chr17	78576742	78775439	+	ENSG00000141564	protein_coding;KNOWN	RPTOR
chr18	42320000	42345000	66	96	327	124	203	73	82	155	172	0	124	1	202	0.39	0.46	0.000724713	0.420454	0.084091	1	0	1	1	0.232512	96	0.39	0.000744372	0.000724713	0.462552	0.420454	0.106757	0.084091	chr18	42260138	42550046	+	ENSG00000152217	protein_coding;KNOWN	SETBP1
chr18	57620000	57645000	26	33	40	31	9	20	6	26	14	2	29	0	9	0.79	0.62	0.000716862	0.420033	0.0840068	2	1	0.345779	1	0.232512	32	0.78	0.00122335	0.000716862	0.62884	0.420033	0.145136	0.0840068	chr18	57636670	57638628	+	ENSG00000267497	pseudogene;KNOWN	NFE2L3P1
chr18	57620000	57645000	26	33	40	31	9	20	6	26	14	2	29	0	9	0.79	0.62	0.000716862	0.420033	0.0840068	2	1	0.345779	1	0.232512	32	0.78	0.00122335	0.000716862	0.62884	0.420033	0.145136	0.0840068	chr18	57640146	57640437	+	ENSG00000239398	misc_RNA;NOVEL	Metazoa_SRP
chr18	74600000	74625000	84	114	500	298	202	125	98	223	277	0	298	0	202	0.59	0.44	0.00029193	0.212967	0.0425935	0	NA	NA	NA	NA	114	0.59	0.00029193	0.00029193	0.236015	0.212967	0.0544721	0.0425935	chr18	74596891	74600680	-,+	ENSG00000265261,ENSG00000130856	pseudogene,protein_coding;KNOWN,KNOWN	RP11-162A12.3,ZNF236
chr18	74600000	74625000	84	114	500	298	202	125	98	223	277	0	298	0	202	0.59	0.44	0.00029193	0.212967	0.0425935	0	NA	NA	NA	NA	114	0.59	0.00029193	0.00029193	0.236015	0.212967	0.0544721	0.0425935	chr18	74600681	74682683	+	ENSG00000130856	protein_coding;KNOWN	ZNF236
chr18	74605000	74630000	86	113	539	316	223	130	122	252	287	0	316	0	223	0.59	0.47	0.000203017	0.155011	0.0310022	0	NA	NA	NA	NA	113	0.59	0.000203017	0.000203017	0.174578	0.155011	0.0402925	0.0310022	chr18	74600681	74682683	+	ENSG00000130856	protein_coding;KNOWN	ZNF236
chr18	77770000	77795000	55	103	514	271	243	155	139	294	220	161	110	180	63	0.49	0.55	0.527508	1	0.200001	92	0.44	0.270301	1	0.232512	60	0.64	0.000340696	0.527508	0.263673	1	0.0608555	0.200001	chr18	77794346	77794357	+	ENSG00000267127	protein_coding;NOVEL	RP11-795F19.5
chr18	77770000	77795000	55	103	514	271	243	155	139	294	220	161	110	180	63	0.49	0.55	0.527508	1	0.200001	92	0.44	0.270301	1	0.232512	60	0.64	0.000340696	0.527508	0.263673	1	0.0608555	0.200001	chr18	77794358	77797386	+,+	ENSG00000101546,ENSG00000267127	protein_coding,protein_coding;KNOWN,NOVEL	RBFA,RP11-795F19.5
chr18	77770000	77795000	55	103	514	271	243	155	139	294	220	161	110	180	63	0.49	0.55	0.527508	1	0.200001	92	0.44	0.270301	1	0.232512	60	0.64	0.000340696	0.527508	0.263673	1	0.0608555	0.200001	chr18	77732867	77793949	-	ENSG00000141759	protein_coding;KNOWN	TXNL4A
chr18	77920000	77945000	59	72	200	88	112	46	61	107	93	75	13	64	48	0.44	0.52	0.0575836	0.98707	0.197415	59	0.56	0.404938	1	0.232512	40	0.2	5.88202e-05	0.0575836	0.0631193	0.98707	0.0145679	0.197415	chr18	77915115	77936315	+,-	ENSG00000267270,ENSG00000178184	protein_coding,protein_coding;PUTATIVE,KNOWN	AC139100.2,PARD6G
chr18	77920000	77945000	59	72	200	88	112	46	61	107	93	75	13	64	48	0.44	0.52	0.0575836	0.98707	0.197415	59	0.56	0.404938	1	0.232512	40	0.2	5.88202e-05	0.0575836	0.0631193	0.98707	0.0145679	0.197415	chr18	77936316	77941562	-	ENSG00000178184	protein_coding;KNOWN	PARD6G
chr18	77920000	77945000	59	72	200	88	112	46	61	107	93	75	13	64	48	0.44	0.52	0.0575836	0.98707	0.197415	59	0.56	0.404938	1	0.232512	40	0.2	5.88202e-05	0.0575836	0.0631193	0.98707	0.0145679	0.197415	chr18	77941563	77960875	+,-	ENSG00000267251,ENSG00000178184	antisense,protein_coding;NOVEL,KNOWN	AC139100.3,PARD6G
chr19	6720000	6745000	103	148	6345	3314	3031	1734	1490	3224	3121	2737	577	2611	420	0.53	0.51	0.0203673	0.98707	0.197415	144	0.52	0.292225	1	0.232512	121	0.62	0.000104208	0.0203673	0.102758	0.98707	0.0237164	0.197415	chr19	6729925	6730573	-,-	ENSG00000125734,ENSG00000125730	protein_coding,protein_coding;KNOWN,KNOWN	GPR108,C3
chr19	6720000	6745000	103	148	6345	3314	3031	1734	1490	3224	3121	2737	577	2611	420	0.53	0.51	0.0203673	0.98707	0.197415	144	0.52	0.292225	1	0.232512	121	0.62	0.000104208	0.0203673	0.102758	0.98707	0.0237164	0.197415	chr19	6737936	6748303	+	ENSG00000125733	protein_coding;KNOWN	TRIP10
chr19	6720000	6745000	103	148	6345	3314	3031	1734	1490	3224	3121	2737	577	2611	420	0.53	0.51	0.0203673	0.98707	0.197415	144	0.52	0.292225	1	0.232512	121	0.62	0.000104208	0.0203673	0.102758	0.98707	0.0237164	0.197415	chr19	6730574	6737614	-	ENSG00000125734	protein_coding;KNOWN	GPR108
chr19	6720000	6745000	103	148	6345	3314	3031	1734	1490	3224	3121	2737	577	2611	420	0.53	0.51	0.0203673	0.98707	0.197415	144	0.52	0.292225	1	0.232512	121	0.62	0.000104208	0.0203673	0.102758	0.98707	0.0237164	0.197415	chr19	6677715	6729924	-	ENSG00000125730	protein_coding;KNOWN	C3
chr19	13205000	13230000	66	141	1374	718	656	371	334	705	669	571	147	558	98	0.55	0.53	0.141615	0.98707	0.197415	140	0.54	0.568131	1	0.232512	90	0.6	0.000292021	0.141615	0.236015	0.98707	0.0544721	0.197415	chr19	13209847	13213975	-	ENSG00000104903	protein_coding;KNOWN	LYL1
chr19	13205000	13230000	66	141	1374	718	656	371	334	705	669	571	147	558	98	0.55	0.53	0.141615	0.98707	0.197415	140	0.54	0.568131	1	0.232512	90	0.6	0.000292021	0.141615	0.236015	0.98707	0.0544721	0.197415	chr19	13182189	13209610	+	ENSG00000008441	protein_coding;KNOWN	NFIX
chr19	13205000	13230000	66	141	1374	718	656	371	334	705	669	571	147	558	98	0.55	0.53	0.141615	0.98707	0.197415	140	0.54	0.568131	1	0.232512	90	0.6	0.000292021	0.141615	0.236015	0.98707	0.0544721	0.197415	chr19	13215716	13228381	-	ENSG00000104907	protein_coding;KNOWN	TRMT1
chr19	13205000	13230000	66	141	1374	718	656	371	334	705	669	571	147	558	98	0.55	0.53	0.141615	0.98707	0.197415	140	0.54	0.568131	1	0.232512	90	0.6	0.000292021	0.141615	0.236015	0.98707	0.0544721	0.197415	chr19	13228917	13242384	+	ENSG00000160877	protein_coding;KNOWN	NACC1
chr19	21260000	21285000	43	105	645	248	397	139	241	380	265	0	248	0	397	0.4	0.56	4.55102e-05	0.0419155	0.00838312	0	NA	NA	NA	NA	105	0.4	4.55102e-05	4.55102e-05	0.0500995	0.0419155	0.0115629	0.00838312	chr19	21264965	21295933	+	ENSG00000160352	protein_coding;KNOWN	ZNF714
chr19	21265000	21290000	51	109	1011	395	616	205	362	567	444	1	394	1	615	0.38	0.55	2.12671e-05	0.0206862	0.00413726	2	0.5	1	1	0.232512	109	0.37	1.84769e-05	2.12671e-05	0.0227967	0.0206862	0.00526146	0.00413726	chr19	21264965	21295933	+	ENSG00000160352	protein_coding;KNOWN	ZNF714
chr19	21270000	21295000	70	112	1358	537	821	276	466	742	616	1	536	1	820	0.37	0.53	1.84302e-05	0.018289	0.00365781	2	0.5	1	1	0.232512	112	0.37	1.64117e-05	1.84302e-05	0.0206476	0.018289	0.00476545	0.00365781	chr19	21264965	21295933	+	ENSG00000160352	protein_coding;KNOWN	ZNF714
chr19	21275000	21300000	90	116	1691	677	1014	344	587	931	760	1	676	1	1013	0.38	0.54	1.25939e-05	0.0128879	0.00257759	2	0.5	1	1	0.232512	116	0.38	1.20757e-05	1.25939e-05	0.0158158	0.0128879	0.00365028	0.00257759	chr19	21295934	21296042	-,+	ENSG00000201035,ENSG00000160352	rRNA,protein_coding;KNOWN,KNOWN	RNA5SP469,ZNF714
chr19	21275000	21300000	90	116	1691	677	1014	344	587	931	760	1	676	1	1013	0.38	0.54	1.25939e-05	0.0128879	0.00257759	2	0.5	1	1	0.232512	116	0.38	1.20757e-05	1.25939e-05	0.0158158	0.0128879	0.00365028	0.00257759	chr19	21264965	21295933	+	ENSG00000160352	protein_coding;KNOWN	ZNF714
chr19	21275000	21300000	90	116	1691	677	1014	344	587	931	760	1	676	1	1013	0.38	0.54	1.25939e-05	0.0128879	0.00257759	2	0.5	1	1	0.232512	116	0.38	1.20757e-05	1.25939e-05	0.0158158	0.0128879	0.00365028	0.00257759	chr19	21296043	21301320	+	ENSG00000160352	protein_coding;KNOWN	ZNF714
chr19	21280000	21305000	93	116	2343	959	1384	494	793	1287	1056	2	957	1	1383	0.38	0.54	3.4778e-05	0.032643	0.00652862	3	0.67	0.77283	1	0.232512	116	0.38	3.40904e-05	3.4778e-05	0.0381864	0.032643	0.00881341	0.00652862	chr19	21295934	21296042	-,+	ENSG00000201035,ENSG00000160352	rRNA,protein_coding;KNOWN,KNOWN	RNA5SP469,ZNF714
chr19	21280000	21305000	93	116	2343	959	1384	494	793	1287	1056	2	957	1	1383	0.38	0.54	3.4778e-05	0.032643	0.00652862	3	0.67	0.77283	1	0.232512	116	0.38	3.40904e-05	3.4778e-05	0.0381864	0.032643	0.00881341	0.00652862	chr19	21301321	21301529	+,+	ENSG00000256240,ENSG00000160352	pseudogene,protein_coding;NOVEL,KNOWN	AC010620.1,ZNF714
chr19	21280000	21305000	93	116	2343	959	1384	494	793	1287	1056	2	957	1	1383	0.38	0.54	3.4778e-05	0.032643	0.00652862	3	0.67	0.77283	1	0.232512	116	0.38	3.40904e-05	3.4778e-05	0.0381864	0.032643	0.00881341	0.00652862	chr19	21301530	21306619	+	ENSG00000160352	protein_coding;KNOWN	ZNF714
chr19	21280000	21305000	93	116	2343	959	1384	494	793	1287	1056	2	957	1	1383	0.38	0.54	3.4778e-05	0.032643	0.00652862	3	0.67	0.77283	1	0.232512	116	0.38	3.40904e-05	3.4778e-05	0.0381864	0.032643	0.00881341	0.00652862	chr19	21264965	21295933	+	ENSG00000160352	protein_coding;KNOWN	ZNF714
chr19	21280000	21305000	93	116	2343	959	1384	494	793	1287	1056	2	957	1	1383	0.38	0.54	3.4778e-05	0.032643	0.00652862	3	0.67	0.77283	1	0.232512	116	0.38	3.40904e-05	3.4778e-05	0.0381864	0.032643	0.00881341	0.00652862	chr19	21296043	21301320	+	ENSG00000160352	protein_coding;KNOWN	ZNF714
chr19	21285000	21310000	82	105	3021	1193	1828	618	1024	1642	1379	2	1191	1	1827	0.37	0.53	1.37948e-05	0.0140195	0.00280391	3	0.67	0.77283	1	0.232512	105	0.37	1.37955e-05	1.37948e-05	0.017705	0.0140195	0.0040863	0.00280391	chr19	21295934	21296042	-,+	ENSG00000201035,ENSG00000160352	rRNA,protein_coding;KNOWN,KNOWN	RNA5SP469,ZNF714
chr19	21285000	21310000	82	105	3021	1193	1828	618	1024	1642	1379	2	1191	1	1827	0.37	0.53	1.37948e-05	0.0140195	0.00280391	3	0.67	0.77283	1	0.232512	105	0.37	1.37955e-05	1.37948e-05	0.017705	0.0140195	0.0040863	0.00280391	chr19	21301321	21301529	+,+	ENSG00000256240,ENSG00000160352	pseudogene,protein_coding;NOVEL,KNOWN	AC010620.1,ZNF714
chr19	21285000	21310000	82	105	3021	1193	1828	618	1024	1642	1379	2	1191	1	1827	0.37	0.53	1.37948e-05	0.0140195	0.00280391	3	0.67	0.77283	1	0.232512	105	0.37	1.37955e-05	1.37948e-05	0.017705	0.0140195	0.0040863	0.00280391	chr19	21301530	21306619	+	ENSG00000160352	protein_coding;KNOWN	ZNF714
chr19	21285000	21310000	82	105	3021	1193	1828	618	1024	1642	1379	2	1191	1	1827	0.37	0.53	1.37948e-05	0.0140195	0.00280391	3	0.67	0.77283	1	0.232512	105	0.37	1.37955e-05	1.37948e-05	0.017705	0.0140195	0.0040863	0.00280391	chr19	21306620	21306991	+,+	ENSG00000268357,ENSG00000160352	pseudogene,protein_coding;KNOWN,KNOWN	VN1R81P,ZNF714
chr19	21285000	21310000	82	105	3021	1193	1828	618	1024	1642	1379	2	1191	1	1827	0.37	0.53	1.37948e-05	0.0140195	0.00280391	3	0.67	0.77283	1	0.232512	105	0.37	1.37955e-05	1.37948e-05	0.017705	0.0140195	0.0040863	0.00280391	chr19	21306992	21308073	+	ENSG00000160352	protein_coding;KNOWN	ZNF714
chr19	21285000	21310000	82	105	3021	1193	1828	618	1024	1642	1379	2	1191	1	1827	0.37	0.53	1.37948e-05	0.0140195	0.00280391	3	0.67	0.77283	1	0.232512	105	0.37	1.37955e-05	1.37948e-05	0.017705	0.0140195	0.0040863	0.00280391	chr19	21264965	21295933	+	ENSG00000160352	protein_coding;KNOWN	ZNF714
chr19	21285000	21310000	82	105	3021	1193	1828	618	1024	1642	1379	2	1191	1	1827	0.37	0.53	1.37948e-05	0.0140195	0.00280391	3	0.67	0.77283	1	0.232512	105	0.37	1.37955e-05	1.37948e-05	0.017705	0.0140195	0.0040863	0.00280391	chr19	21296043	21301320	+	ENSG00000160352	protein_coding;KNOWN	ZNF714
chr19	21290000	21315000	67	100	2579	1018	1561	538	875	1413	1166	1	1017	0	1561	0.35	0.53	2.04649e-05	0.0200382	0.00400766	1	1	1	1	0.232512	100	0.35	2.04649e-05	2.04649e-05	0.0245382	0.0200382	0.00566341	0.00400766	chr19	21295934	21296042	-,+	ENSG00000201035,ENSG00000160352	rRNA,protein_coding;KNOWN,KNOWN	RNA5SP469,ZNF714
chr19	21290000	21315000	67	100	2579	1018	1561	538	875	1413	1166	1	1017	0	1561	0.35	0.53	2.04649e-05	0.0200382	0.00400766	1	1	1	1	0.232512	100	0.35	2.04649e-05	2.04649e-05	0.0245382	0.0200382	0.00566341	0.00400766	chr19	21301321	21301529	+,+	ENSG00000256240,ENSG00000160352	pseudogene,protein_coding;NOVEL,KNOWN	AC010620.1,ZNF714
chr19	21290000	21315000	67	100	2579	1018	1561	538	875	1413	1166	1	1017	0	1561	0.35	0.53	2.04649e-05	0.0200382	0.00400766	1	1	1	1	0.232512	100	0.35	2.04649e-05	2.04649e-05	0.0245382	0.0200382	0.00566341	0.00400766	chr19	21301530	21306619	+	ENSG00000160352	protein_coding;KNOWN	ZNF714
chr19	21290000	21315000	67	100	2579	1018	1561	538	875	1413	1166	1	1017	0	1561	0.35	0.53	2.04649e-05	0.0200382	0.00400766	1	1	1	1	0.232512	100	0.35	2.04649e-05	2.04649e-05	0.0245382	0.0200382	0.00566341	0.00400766	chr19	21306620	21306991	+,+	ENSG00000268357,ENSG00000160352	pseudogene,protein_coding;KNOWN,KNOWN	VN1R81P,ZNF714
chr19	21290000	21315000	67	100	2579	1018	1561	538	875	1413	1166	1	1017	0	1561	0.35	0.53	2.04649e-05	0.0200382	0.00400766	1	1	1	1	0.232512	100	0.35	2.04649e-05	2.04649e-05	0.0245382	0.0200382	0.00566341	0.00400766	chr19	21306992	21308073	+	ENSG00000160352	protein_coding;KNOWN	ZNF714
chr19	21290000	21315000	67	100	2579	1018	1561	538	875	1413	1166	1	1017	0	1561	0.35	0.53	2.04649e-05	0.0200382	0.00400766	1	1	1	1	0.232512	100	0.35	2.04649e-05	2.04649e-05	0.0245382	0.0200382	0.00566341	0.00400766	chr19	21264965	21295933	+	ENSG00000160352	protein_coding;KNOWN	ZNF714
chr19	21290000	21315000	67	100	2579	1018	1561	538	875	1413	1166	1	1017	0	1561	0.35	0.53	2.04649e-05	0.0200382	0.00400766	1	1	1	1	0.232512	100	0.35	2.04649e-05	2.04649e-05	0.0245382	0.0200382	0.00566341	0.00400766	chr19	21296043	21301320	+	ENSG00000160352	protein_coding;KNOWN	ZNF714
chr19	21295000	21320000	49	98	2233	876	1357	467	771	1238	995	1	875	1	1356	0.36	0.53	2.29968e-05	0.0220772	0.00441546	2	0.5	1	1	0.232512	98	0.36	2.42136e-05	2.29968e-05	0.0283672	0.0220772	0.00654712	0.00441546	chr19	21295934	21296042	-,+	ENSG00000201035,ENSG00000160352	rRNA,protein_coding;KNOWN,KNOWN	RNA5SP469,ZNF714
chr19	21295000	21320000	49	98	2233	876	1357	467	771	1238	995	1	875	1	1356	0.36	0.53	2.29968e-05	0.0220772	0.00441546	2	0.5	1	1	0.232512	98	0.36	2.42136e-05	2.29968e-05	0.0283672	0.0220772	0.00654712	0.00441546	chr19	21301321	21301529	+,+	ENSG00000256240,ENSG00000160352	pseudogene,protein_coding;NOVEL,KNOWN	AC010620.1,ZNF714
chr19	21295000	21320000	49	98	2233	876	1357	467	771	1238	995	1	875	1	1356	0.36	0.53	2.29968e-05	0.0220772	0.00441546	2	0.5	1	1	0.232512	98	0.36	2.42136e-05	2.29968e-05	0.0283672	0.0220772	0.00654712	0.00441546	chr19	21301530	21306619	+	ENSG00000160352	protein_coding;KNOWN	ZNF714
chr19	21295000	21320000	49	98	2233	876	1357	467	771	1238	995	1	875	1	1356	0.36	0.53	2.29968e-05	0.0220772	0.00441546	2	0.5	1	1	0.232512	98	0.36	2.42136e-05	2.29968e-05	0.0283672	0.0220772	0.00654712	0.00441546	chr19	21306620	21306991	+,+	ENSG00000268357,ENSG00000160352	pseudogene,protein_coding;KNOWN,KNOWN	VN1R81P,ZNF714
chr19	21295000	21320000	49	98	2233	876	1357	467	771	1238	995	1	875	1	1356	0.36	0.53	2.29968e-05	0.0220772	0.00441546	2	0.5	1	1	0.232512	98	0.36	2.42136e-05	2.29968e-05	0.0283672	0.0220772	0.00654712	0.00441546	chr19	21306992	21308073	+	ENSG00000160352	protein_coding;KNOWN	ZNF714
chr19	21295000	21320000	49	98	2233	876	1357	467	771	1238	995	1	875	1	1356	0.36	0.53	2.29968e-05	0.0220772	0.00441546	2	0.5	1	1	0.232512	98	0.36	2.42136e-05	2.29968e-05	0.0283672	0.0220772	0.00654712	0.00441546	chr19	21264965	21295933	+	ENSG00000160352	protein_coding;KNOWN	ZNF714
chr19	21295000	21320000	49	98	2233	876	1357	467	771	1238	995	1	875	1	1356	0.36	0.53	2.29968e-05	0.0220772	0.00441546	2	0.5	1	1	0.232512	98	0.36	2.42136e-05	2.29968e-05	0.0283672	0.0220772	0.00654712	0.00441546	chr19	21296043	21301320	+	ENSG00000160352	protein_coding;KNOWN	ZNF714
chr19	21300000	21325000	30	93	1901	736	1165	399	651	1050	851	1	735	2	1163	0.34	0.52	3.4132e-05	0.032139	0.00642783	3	0.33	0.77283	1	0.232512	92	0.34	3.73965e-05	3.4132e-05	0.0415256	0.032139	0.00958408	0.00642783	chr19	21301321	21301529	+,+	ENSG00000256240,ENSG00000160352	pseudogene,protein_coding;NOVEL,KNOWN	AC010620.1,ZNF714
chr19	21300000	21325000	30	93	1901	736	1165	399	651	1050	851	1	735	2	1163	0.34	0.52	3.4132e-05	0.032139	0.00642783	3	0.33	0.77283	1	0.232512	92	0.34	3.73965e-05	3.4132e-05	0.0415256	0.032139	0.00958408	0.00642783	chr19	21301530	21306619	+	ENSG00000160352	protein_coding;KNOWN	ZNF714
chr19	21300000	21325000	30	93	1901	736	1165	399	651	1050	851	1	735	2	1163	0.34	0.52	3.4132e-05	0.032139	0.00642783	3	0.33	0.77283	1	0.232512	92	0.34	3.73965e-05	3.4132e-05	0.0415256	0.032139	0.00958408	0.00642783	chr19	21306620	21306991	+,+	ENSG00000268357,ENSG00000160352	pseudogene,protein_coding;KNOWN,KNOWN	VN1R81P,ZNF714
chr19	21300000	21325000	30	93	1901	736	1165	399	651	1050	851	1	735	2	1163	0.34	0.52	3.4132e-05	0.032139	0.00642783	3	0.33	0.77283	1	0.232512	92	0.34	3.73965e-05	3.4132e-05	0.0415256	0.032139	0.00958408	0.00642783	chr19	21306992	21308073	+	ENSG00000160352	protein_coding;KNOWN	ZNF714
chr19	21300000	21325000	30	93	1901	736	1165	399	651	1050	851	1	735	2	1163	0.34	0.52	3.4132e-05	0.032139	0.00642783	3	0.33	0.77283	1	0.232512	92	0.34	3.73965e-05	3.4132e-05	0.0415256	0.032139	0.00958408	0.00642783	chr19	21296043	21301320	+	ENSG00000160352	protein_coding;KNOWN	ZNF714
chr19	21300000	21325000	30	93	1901	736	1165	399	651	1050	851	1	735	2	1163	0.34	0.52	3.4132e-05	0.032139	0.00642783	3	0.33	0.77283	1	0.232512	92	0.34	3.73965e-05	3.4132e-05	0.0415256	0.032139	0.00958408	0.00642783	chr19	21324827	21332450	+	ENSG00000196705	protein_coding;KNOWN	ZNF431
chr19	21305000	21330000	17	91	1165	423	742	234	417	651	514	0	423	2	740	0.32	0.51	5.81425e-06	0.00632324	0.00126465	2	0	0.345779	1	0.232512	90	0.32	7.76955e-06	5.81425e-06	0.0106683	0.00632324	0.00246224	0.00126465	chr19	21301530	21306619	+	ENSG00000160352	protein_coding;KNOWN	ZNF714
chr19	21305000	21330000	17	91	1165	423	742	234	417	651	514	0	423	2	740	0.32	0.51	5.81425e-06	0.00632324	0.00126465	2	0	0.345779	1	0.232512	90	0.32	7.76955e-06	5.81425e-06	0.0106683	0.00632324	0.00246224	0.00126465	chr19	21306620	21306991	+,+	ENSG00000268357,ENSG00000160352	pseudogene,protein_coding;KNOWN,KNOWN	VN1R81P,ZNF714
chr19	21305000	21330000	17	91	1165	423	742	234	417	651	514	0	423	2	740	0.32	0.51	5.81425e-06	0.00632324	0.00126465	2	0	0.345779	1	0.232512	90	0.32	7.76955e-06	5.81425e-06	0.0106683	0.00632324	0.00246224	0.00126465	chr19	21306992	21308073	+	ENSG00000160352	protein_coding;KNOWN	ZNF714
chr19	21305000	21330000	17	91	1165	423	742	234	417	651	514	0	423	2	740	0.32	0.51	5.81425e-06	0.00632324	0.00126465	2	0	0.345779	1	0.232512	90	0.32	7.76955e-06	5.81425e-06	0.0106683	0.00632324	0.00246224	0.00126465	chr19	21324827	21332450	+	ENSG00000196705	protein_coding;KNOWN	ZNF431
chr19	48260000	48285000	134	128	2968	1466	1502	772	775	1547	1421	31	1435	8	1494	0.49	0.53	0.575693	1	0.200001	28	0.81	0.00028636	0.427466	0.0993909	128	0.48	0.448279	0.575693	1	1	0.230799	0.200001	chr19	48259220	48260292	+	ENSG00000105373	protein_coding;KNOWN	GLTSCR2
chr19	48260000	48285000	134	128	2968	1466	1502	772	775	1547	1421	31	1435	8	1494	0.49	0.53	0.575693	1	0.200001	28	0.81	0.00028636	0.427466	0.0993909	128	0.48	0.448279	0.575693	1	1	0.230799	0.200001	chr19	48260293	48260315	+,-	ENSG00000105373,ENSG00000269656	protein_coding,antisense;KNOWN,NOVEL	GLTSCR2,CTD-2571L23.6
chr19	48260000	48285000	134	128	2968	1466	1502	772	775	1547	1421	31	1435	8	1494	0.49	0.53	0.575693	1	0.200001	28	0.81	0.00028636	0.427466	0.0993909	128	0.48	0.448279	0.575693	1	1	0.230799	0.200001	chr19	48260316	48272097	-	ENSG00000269656	antisense;NOVEL	CTD-2571L23.6
chr19	48260000	48285000	134	128	2968	1466	1502	772	775	1547	1421	31	1435	8	1494	0.49	0.53	0.575693	1	0.200001	28	0.81	0.00028636	0.427466	0.0993909	128	0.48	0.448279	0.575693	1	1	0.230799	0.200001	chr19	48281829	48287943	+	ENSG00000178980	protein_coding;KNOWN	SEPW1
chr19	48265000	48290000	102	119	2265	1130	1135	557	588	1145	1120	31	1099	8	1127	0.5	0.53	0.96556	1	0.200001	28	0.81	0.00028636	0.427466	0.0993909	118	0.49	0.657141	0.96556	1	1	0.230799	0.200001	chr19	48260316	48272097	-	ENSG00000269656	antisense;NOVEL	CTD-2571L23.6
chr19	48265000	48290000	102	119	2265	1130	1135	557	588	1145	1120	31	1099	8	1127	0.5	0.53	0.96556	1	0.200001	28	0.81	0.00028636	0.427466	0.0993909	118	0.49	0.657141	0.96556	1	1	0.230799	0.200001	chr19	48281829	48287943	+	ENSG00000178980	protein_coding;KNOWN	SEPW1
chr19	48275000	48300000	57	115	1794	900	894	454	465	919	875	30	870	7	887	0.49	0.52	0.755188	1	0.200001	27	0.82	0.00028636	0.427466	0.0993909	114	0.48	0.834513	0.755188	1	1	0.230799	0.200001	chr19	48297723	48298159	-	ENSG00000213035	pseudogene;KNOWN	RPL23AP80
chr19	48275000	48300000	57	115	1794	900	894	454	465	919	875	30	870	7	887	0.49	0.52	0.755188	1	0.200001	27	0.82	0.00028636	0.427466	0.0993909	114	0.48	0.834513	0.755188	1	1	0.230799	0.200001	chr19	48281829	48287943	+	ENSG00000178980	protein_coding;KNOWN	SEPW1
chr19	48740000	48765000	123	150	10700	5124	5576	2748	2935	5683	5017	2796	2328	3025	2551	0.48	0.54	0.000805461	0.448229	0.0896462	150	0.48	0.0354792	1	0.232512	98	0.47	0.097929	0.000805461	1	0.448229	0.230799	0.0896462	chr19	48758932	48759203	+,+,-	ENSG00000268001,ENSG00000178150,ENSG00000105483	antisense,protein_coding,protein_coding;NOVEL,KNOWN,KNOWN	CTC-241F20.3,ZNF114,CARD8
chr19	48740000	48765000	123	150	10700	5124	5576	2748	2935	5683	5017	2796	2328	3025	2551	0.48	0.54	0.000805461	0.448229	0.0896462	150	0.48	0.0354792	1	0.232512	98	0.47	0.097929	0.000805461	1	0.448229	0.230799	0.0896462	chr19	48759204	48761456	+,+	ENSG00000268001,ENSG00000178150	antisense,protein_coding;NOVEL,KNOWN	CTC-241F20.3,ZNF114
chr19	48740000	48765000	123	150	10700	5124	5576	2748	2935	5683	5017	2796	2328	3025	2551	0.48	0.54	0.000805461	0.448229	0.0896462	150	0.48	0.0354792	1	0.232512	98	0.47	0.097929	0.000805461	1	0.448229	0.230799	0.0896462	chr19	48761457	48766156	+	ENSG00000178150	protein_coding;KNOWN	ZNF114
chr19	48740000	48765000	123	150	10700	5124	5576	2748	2935	5683	5017	2796	2328	3025	2551	0.48	0.54	0.000805461	0.448229	0.0896462	150	0.48	0.0354792	1	0.232512	98	0.47	0.097929	0.000805461	1	0.448229	0.230799	0.0896462	chr19	48716412	48758931	+,-	ENSG00000178150,ENSG00000105483	protein_coding,protein_coding;KNOWN,KNOWN	ZNF114,CARD8
chr19	54005000	54030000	57	110	1381	583	798	202	416	618	763	8	575	18	780	0.37	0.44	9.94288e-05	0.0844498	0.01689	18	0.32	0.0831387	1	0.232512	110	0.38	0.000122012	9.94288e-05	0.116273	0.0844498	0.0268357	0.01689	chr19	54006646	54006950	+,+	ENSG00000213777,ENSG00000198346	pseudogene,protein_coding;KNOWN,KNOWN	CTD-2224J9.8,ZNF813
chr19	54005000	54030000	57	110	1381	583	798	202	416	618	763	8	575	18	780	0.37	0.44	9.94288e-05	0.0844498	0.01689	18	0.32	0.0831387	1	0.232512	110	0.38	0.000122012	9.94288e-05	0.116273	0.0844498	0.0268357	0.01689	chr19	54006951	54015941	+	ENSG00000213777	pseudogene;KNOWN	CTD-2224J9.8
chr19	54005000	54030000	57	110	1381	583	798	202	416	618	763	8	575	18	780	0.37	0.44	9.94288e-05	0.0844498	0.01689	18	0.32	0.0831387	1	0.232512	110	0.38	0.000122012	9.94288e-05	0.116273	0.0844498	0.0268357	0.01689	chr19	54024235	54083523	+	ENSG00000130844	protein_coding;KNOWN	ZNF331
chr19	54005000	54030000	57	110	1381	583	798	202	416	618	763	8	575	18	780	0.37	0.44	9.94288e-05	0.0844498	0.01689	18	0.32	0.0831387	1	0.232512	110	0.38	0.000122012	9.94288e-05	0.116273	0.0844498	0.0268357	0.01689	chr19	53999292	54006645	+	ENSG00000198346	protein_coding;KNOWN	ZNF813
chr19	54010000	54035000	116	114	2301	797	1504	315	696	1011	1290	10	787	33	1471	0.33	0.44	3.02574e-12	6.27998e-09	1.256e-09	25	0.27	0.0142623	1	0.232512	114	0.33	5.11728e-12	3.02574e-12	1.43619e-08	6.27998e-09	3.31471e-09	1.256e-09	chr19	54006951	54015941	+	ENSG00000213777	pseudogene;KNOWN	CTD-2224J9.8
chr19	54010000	54035000	116	114	2301	797	1504	315	696	1011	1290	10	787	33	1471	0.33	0.44	3.02574e-12	6.27998e-09	1.256e-09	25	0.27	0.0142623	1	0.232512	114	0.33	5.11728e-12	3.02574e-12	1.43619e-08	6.27998e-09	3.31471e-09	1.256e-09	chr19	54024235	54083523	+	ENSG00000130844	protein_coding;KNOWN	ZNF331
chr19	54015000	54040000	139	113	2576	873	1703	367	792	1159	1417	10	863	35	1668	0.32	0.45	1.19243e-13	2.83418e-10	5.66838e-11	27	0.25	0.00816934	1	0.232512	113	0.33	1.57778e-13	1.19243e-13	4.74068e-10	2.83418e-10	1.09415e-10	5.66838e-11	chr19	54006951	54015941	+	ENSG00000213777	pseudogene;KNOWN	CTD-2224J9.8
chr19	54015000	54040000	139	113	2576	873	1703	367	792	1159	1417	10	863	35	1668	0.32	0.45	1.19243e-13	2.83418e-10	5.66838e-11	27	0.25	0.00816934	1	0.232512	113	0.33	1.57778e-13	1.19243e-13	4.74068e-10	2.83418e-10	1.09415e-10	5.66838e-11	chr19	54024235	54083523	+	ENSG00000130844	protein_coding;KNOWN	ZNF331
chr19	54020000	54045000	180	151	3214	938	2276	405	1064	1469	1745	11	927	40	2236	0.23	0.48	1.195e-22	2.70919e-18	5.4184e-19	33	0.24	0.00224619	1	0.232512	151	0.23	8.79087e-23	1.195e-22	1.77231e-18	2.70919e-18	4.09048e-19	5.4184e-19	chr19	54024235	54083523	+	ENSG00000130844	protein_coding;KNOWN	ZNF331
chr19	54025000	54050000	182	152	3269	832	2437	376	1140	1516	1753	5	827	24	2413	0.22	0.47	1.41561e-24	8.3443e-20	1.66887e-20	19	0.21	0.0143913	1	0.232512	152	0.22	1.44229e-24	1.41561e-24	7.36707e-20	8.3443e-20	1.70032e-20	1.66887e-20	chr19	54024235	54083523	+	ENSG00000130844	protein_coding;KNOWN	ZNF331
chr19	54030000	54055000	168	155	2440	417	2023	239	915	1154	1286	4	413	23	2000	0.15	0.51	1.10816e-25	1.633e-20	3.26601e-21	17	0.18	0.012627	1	0.232512	155	0.16	1.14071e-25	1.10816e-25	1.45666e-20	1.633e-20	3.36195e-21	3.26601e-21	chr19	54024235	54083523	+	ENSG00000130844	protein_coding;KNOWN	ZNF331
chr19	54035000	54060000	125	154	1710	219	1491	138	711	849	861	3	216	9	1482	0.12	0.53	9.22048e-26	1.633e-20	3.26601e-21	11	0.27	0.119952	1	0.232512	154	0.12	9.57202e-26	9.22048e-26	1.45666e-20	1.633e-20	3.36195e-21	3.26601e-21	chr19	54024235	54083523	+	ENSG00000130844	protein_coding;KNOWN	ZNF331
chr19	54040000	54065000	105	147	1585	155	1430	95	686	781	804	3	152	7	1423	0.1	0.56	7.95561e-25	5.86177e-20	1.17236e-20	9	0.33	0.275471	1	0.232512	146	0.1	1.16689e-24	7.95561e-25	7.36707e-20	5.86177e-20	1.70032e-20	1.17236e-20	chr19	54024235	54083523	+	ENSG00000130844	protein_coding;KNOWN	ZNF331
chr19	54045000	54070000	73	139	1107	98	1009	64	486	550	557	2	96	1	1008	0.1	0.53	2.36974e-22	4.65613e-18	9.31229e-19	3	0.67	0.77283	1	0.232512	139	0.09	2.32307e-22	2.36974e-22	3.95534e-18	4.65613e-18	9.12891e-19	9.31229e-19	chr19	54024235	54083523	+	ENSG00000130844	protein_coding;KNOWN	ZNF331
chr19	54050000	54075000	67	137	983	81	902	57	417	474	509	1	80	1	901	0.07	0.54	9.01874e-23	2.21503e-18	4.43008e-19	2	0.5	1	1	0.232512	137	0.07	9.02134e-23	9.01874e-23	1.77231e-18	2.21503e-18	4.09048e-19	4.43008e-19	chr19	54024235	54083523	+	ENSG00000130844	protein_coding;KNOWN	ZNF331
chr19	54055000	54080000	76	131	1031	68	963	50	433	483	548	1	67	1	962	0.06	0.5	3.83893e-22	5.37169e-18	1.07434e-18	2	0.5	1	1	0.232512	131	0.06	3.84073e-22	3.83893e-22	4.65487e-18	5.37169e-18	1.07434e-18	1.07434e-18	chr19	54024235	54083523	+	ENSG00000130844	protein_coding;KNOWN	ZNF331
chr19	54060000	54085000	85	136	2114	269	1845	162	772	934	1180	0	269	0	1845	0.11	0.49	3.68615e-22	5.37169e-18	1.07434e-18	0	NA	NA	NA	NA	136	0.11	3.68615e-22	3.68615e-22	4.65487e-18	5.37169e-18	1.07434e-18	1.07434e-18	chr19	54024235	54083523	+	ENSG00000130844	protein_coding;KNOWN	ZNF331
chr19	54065000	54090000	89	137	1990	257	1733	153	720	873	1117	0	257	1	1732	0.11	0.48	2.79478e-22	5.14806e-18	1.02961e-18	1	0	1	1	0.232512	137	0.11	2.79256e-22	2.79478e-22	4.45754e-18	5.14806e-18	1.0288e-18	1.02961e-18	chr19	54024235	54083523	+	ENSG00000130844	protein_coding;KNOWN	ZNF331
chr19	54070000	54095000	87	135	1845	252	1593	147	656	803	1042	0	252	1	1592	0.1	0.48	3.06234e-22	5.30908e-18	1.06182e-18	1	0	1	1	0.232512	135	0.1	3.09786e-22	3.06234e-22	4.65398e-18	5.30908e-18	1.07414e-18	1.06182e-18	chr19	54024235	54083523	+	ENSG00000130844	protein_coding;KNOWN	ZNF331
chr19	54075000	54100000	75	123	1614	231	1383	134	568	702	912	1	230	1	1382	0.11	0.46	1.72486e-20	1.33779e-16	2.67558e-17	2	0.5	1	1	0.232512	123	0.1	1.72486e-20	1.72486e-20	1.25863e-16	1.33779e-16	2.90492e-17	2.67558e-17	chr19	54024235	54083523	+	ENSG00000130844	protein_coding;KNOWN	ZNF331
chr19	54080000	54105000	55	107	1337	222	1115	126	449	575	762	1	221	1	1114	0.13	0.44	1.78333e-17	6.25704e-14	1.25141e-14	2	0.5	1	1	0.232512	107	0.13	1.29049e-17	1.78333e-17	5.78217e-14	6.25704e-14	1.33452e-14	1.25141e-14	chr19	54102882	54106751	-	ENSG00000268864	protein_coding;PUTATIVE	CTB-167G5.5
chr19	54080000	54105000	55	107	1337	222	1115	126	449	575	762	1	221	1	1114	0.13	0.44	1.78333e-17	6.25704e-14	1.25141e-14	2	0.5	1	1	0.232512	107	0.13	1.29049e-17	1.78333e-17	5.78217e-14	6.25704e-14	1.33452e-14	1.25141e-14	chr19	54024235	54083523	+	ENSG00000130844	protein_coding;KNOWN	ZNF331
chr19	54085000	54110000	38	43	75	6	69	3	39	42	33	1	5	1	68	0.09	0.53	7.65856e-08	0.00010647	2.1294e-05	2	0.5	1	1	0.232512	42	0.06	3.94745e-08	7.65856e-08	8.13274e-05	0.00010647	1.87703e-05	2.1294e-05	chr19	54102882	54106751	-	ENSG00000268864	protein_coding;PUTATIVE	CTB-167G5.5
chr19	54085000	54110000	38	43	75	6	69	3	39	42	33	1	5	1	68	0.09	0.53	7.65856e-08	0.00010647	2.1294e-05	2	0.5	1	1	0.232512	42	0.06	3.94745e-08	7.65856e-08	8.13274e-05	0.00010647	1.87703e-05	2.1294e-05	chr19	54107656	54111705	-	ENSG00000269641	pseudogene;KNOWN	CTB-167G5.6
chr19	54090000	54115000	31	31	47	8	39	4	23	27	20	1	7	0	39	0.17	0.55	0.000326768	0.232063	0.0464128	1	1	1	1	0.232512	30	0.15	0.000189606	0.000326768	0.166407	0.232063	0.0384065	0.0464128	chr19	54102882	54106751	-	ENSG00000268864	protein_coding;PUTATIVE	CTB-167G5.5
chr19	54090000	54115000	31	31	47	8	39	4	23	27	20	1	7	0	39	0.17	0.55	0.000326768	0.232063	0.0464128	1	1	1	1	0.232512	30	0.15	0.000189606	0.000326768	0.166407	0.232063	0.0384065	0.0464128	chr19	54107656	54111705	-	ENSG00000269641	pseudogene;KNOWN	CTB-167G5.6
chr19	57300000	57325000	10	17	37	1	36	0	18	18	19	1	0	35	1	0.03	0.6	0.000358713	0.250354	0.0500709	16	0.03	0.000570431	0.68863	0.160115	1	0	1	0.000358713	1	0.250354	0.230799	0.0500709	chr19	57304416	57304617	-,-,+	ENSG00000268407,ENSG00000269699,ENSG00000269793	pseudogene,protein_coding,antisense;KNOWN,KNOWN,NOVEL	AC006115.6,ZIM2,AC006115.3
chr19	57300000	57325000	10	17	37	1	36	0	18	18	19	1	0	35	1	0.03	0.6	0.000358713	0.250354	0.0500709	16	0.03	0.000570431	0.68863	0.160115	1	0	1	0.000358713	1	0.250354	0.230799	0.0500709	chr19	57304618	57311014	-,+	ENSG00000269699,ENSG00000269793	protein_coding,antisense;KNOWN,NOVEL	ZIM2,AC006115.3
chr19	57300000	57325000	10	17	37	1	36	0	18	18	19	1	0	35	1	0.03	0.6	0.000358713	0.250354	0.0500709	16	0.03	0.000570431	0.68863	0.160115	1	0	1	0.000358713	1	0.250354	0.230799	0.0500709	chr19	57285920	57304415	-,+	ENSG00000269699,ENSG00000269793	protein_coding,antisense;KNOWN,NOVEL	ZIM2,AC006115.3
chr19	57300000	57325000	10	17	37	1	36	0	18	18	19	1	0	35	1	0.03	0.6	0.000358713	0.250354	0.0500709	16	0.03	0.000570431	0.68863	0.160115	1	0	1	0.000358713	1	0.250354	0.230799	0.0500709	chr19	57311015	57321444	-	ENSG00000269699	protein_coding;KNOWN	ZIM2
chr19	57300000	57325000	10	17	37	1	36	0	18	18	19	1	0	35	1	0.03	0.6	0.000358713	0.250354	0.0500709	16	0.03	0.000570431	0.68863	0.160115	1	0	1	0.000358713	1	0.250354	0.230799	0.0500709	chr19	57321445	57352096	-,-	ENSG00000269699,ENSG00000198300	protein_coding,protein_coding;KNOWN,KNOWN	ZIM2,PEG3
chr19	57305000	57330000	13	20	42	1	41	0	20	20	22	1	0	41	0	0.02	0.56	9.65162e-05	0.0829319	0.0165864	20	0.02	9.65162e-05	0.171106	0.0397842	0	NA	NA	9.65162e-05	NA	0.0829319	NA	0.0165864	chr19	57304618	57311014	-,+	ENSG00000269699,ENSG00000269793	protein_coding,antisense;KNOWN,NOVEL	ZIM2,AC006115.3
chr19	57305000	57330000	13	20	42	1	41	0	20	20	22	1	0	41	0	0.02	0.56	9.65162e-05	0.0829319	0.0165864	20	0.02	9.65162e-05	0.171106	0.0397842	0	NA	NA	9.65162e-05	NA	0.0829319	NA	0.0165864	chr19	57311015	57321444	-	ENSG00000269699	protein_coding;KNOWN	ZIM2
chr19	57305000	57330000	13	20	42	1	41	0	20	20	22	1	0	41	0	0.02	0.56	9.65162e-05	0.0829319	0.0165864	20	0.02	9.65162e-05	0.171106	0.0397842	0	NA	NA	9.65162e-05	NA	0.0829319	NA	0.0165864	chr19	57321445	57352096	-,-	ENSG00000269699,ENSG00000198300	protein_coding,protein_coding;KNOWN,KNOWN	ZIM2,PEG3
chr19	57310000	57335000	15	21	44	1	43	0	20	20	24	1	0	43	0	0.02	0.54	6.16806e-05	0.0550871	0.0110175	21	0.02	6.16806e-05	0.111879	0.0260133	0	NA	NA	6.16806e-05	NA	0.0550871	NA	0.0110175	chr19	57304618	57311014	-,+	ENSG00000269699,ENSG00000269793	protein_coding,antisense;KNOWN,NOVEL	ZIM2,AC006115.3
chr19	57310000	57335000	15	21	44	1	43	0	20	20	24	1	0	43	0	0.02	0.54	6.16806e-05	0.0550871	0.0110175	21	0.02	6.16806e-05	0.111879	0.0260133	0	NA	NA	6.16806e-05	NA	0.0550871	NA	0.0110175	chr19	57311015	57321444	-	ENSG00000269699	protein_coding;KNOWN	ZIM2
chr19	57310000	57335000	15	21	44	1	43	0	20	20	24	1	0	43	0	0.02	0.54	6.16806e-05	0.0550871	0.0110175	21	0.02	6.16806e-05	0.111879	0.0260133	0	NA	NA	6.16806e-05	NA	0.0550871	NA	0.0110175	chr19	57321445	57352096	-,-	ENSG00000269699,ENSG00000198300	protein_coding,protein_coding;KNOWN,KNOWN	ZIM2,PEG3
chr19	57315000	57340000	16	21	45	1	44	0	20	20	25	1	0	44	0	0.02	0.54	6.13929e-05	0.0549968	0.0109994	21	0.02	6.13929e-05	0.111879	0.0260133	0	NA	NA	6.13929e-05	NA	0.0549968	NA	0.0109994	chr19	57311015	57321444	-	ENSG00000269699	protein_coding;KNOWN	ZIM2
chr19	57315000	57340000	16	21	45	1	44	0	20	20	25	1	0	44	0	0.02	0.54	6.13929e-05	0.0549968	0.0109994	21	0.02	6.13929e-05	0.111879	0.0260133	0	NA	NA	6.13929e-05	NA	0.0549968	NA	0.0109994	chr19	57321445	57352096	-,-	ENSG00000269699,ENSG00000198300	protein_coding,protein_coding;KNOWN,KNOWN	ZIM2,PEG3
chr19	57320000	57345000	18	23	50	1	49	0	22	22	28	1	0	49	0	0.02	0.53	2.91117e-05	0.0277667	0.00555336	23	0.02	2.91117e-05	0.0563376	0.0130992	0	NA	NA	2.91117e-05	NA	0.0277667	NA	0.00555336	chr19	57311015	57321444	-	ENSG00000269699	protein_coding;KNOWN	ZIM2
chr19	57320000	57345000	18	23	50	1	49	0	22	22	28	1	0	49	0	0.02	0.53	2.91117e-05	0.0277667	0.00555336	23	0.02	2.91117e-05	0.0563376	0.0130992	0	NA	NA	2.91117e-05	NA	0.0277667	NA	0.00555336	chr19	57321445	57352096	-,-	ENSG00000269699,ENSG00000198300	protein_coding,protein_coding;KNOWN,KNOWN	ZIM2,PEG3
chr2	7135000	7160000	153	132	2978	1377	1601	627	827	1454	1524	3	1374	7	1594	0.46	0.49	0.000793591	0.445376	0.0890754	6	0.17	0.129431	1	0.232512	132	0.46	0.00102357	0.000793591	0.569604	0.445376	0.131464	0.0890754	chr2	7058814	7202857	+	ENSG00000151692	protein_coding;KNOWN	RNF144A
chr2	26260000	26285000	86	107	3205	1466	1739	833	768	1601	1604	0	1466	2	1737	0.45	0.5	0.000886312	0.475073	0.0950148	1	0	1	1	0.232512	107	0.45	0.000988423	0.000886312	0.55655	0.475073	0.128451	0.0950148	chr2	26265544	26265650	+,+	ENSG00000199872,ENSG00000084733	snRNA,protein_coding;NOVEL,KNOWN	U6,RAB10
chr2	26260000	26285000	86	107	3205	1466	1739	833	768	1601	1604	0	1466	2	1737	0.45	0.5	0.000886312	0.475073	0.0950148	1	0	1	1	0.232512	107	0.45	0.000988423	0.000886312	0.55655	0.475073	0.128451	0.0950148	chr2	26256976	26265543	+	ENSG00000084733	protein_coding;KNOWN	RAB10
chr2	26260000	26285000	86	107	3205	1466	1739	833	768	1601	1604	0	1466	2	1737	0.45	0.5	0.000886312	0.475073	0.0950148	1	0	1	1	0.232512	107	0.45	0.000988423	0.000886312	0.55655	0.475073	0.128451	0.0950148	chr2	26265651	26324185	+	ENSG00000084733	protein_coding;KNOWN	RAB10
chr2	37760000	37785000	31	57	191	73	118	27	52	79	112	5	68	18	100	0.3	0.5	0.000549731	0.34768	0.0695363	19	0.24	0.0153026	1	0.232512	46	0.29	0.00374823	0.000549731	1	0.34768	0.230799	0.0695363	.	-1	-1	.	.	.	.
chr2	75880000	75905000	143	136	11036	5605	5431	2521	3131	5652	5384	702	4903	566	4865	0.52	0.51	0.345435	1	0.200001	108	0.56	0.00024564	0.38679	0.0899333	131	0.51	0.939986	0.345435	1	1	0.230799	0.200001	chr2	75879126	75917977	+,-	ENSG00000115364,ENSG00000005436	protein_coding,protein_coding;KNOWN,KNOWN	MRPL19,GCFC2
chr2	109145000	109170000	83	108	1530	823	707	438	334	772	758	135	688	114	593	0.53	0.54	0.000663389	0.394187	0.0788376	76	0.53	0.221259	1	0.232512	105	0.52	0.00356316	0.000663389	1	0.394187	0.230799	0.0788376	chr2	109125872	109150652	-	ENSG00000214184	antisense;NOVEL	AC012487.2
chr2	109145000	109170000	83	108	1530	823	707	438	334	772	758	135	688	114	593	0.53	0.54	0.000663389	0.394187	0.0788376	76	0.53	0.221259	1	0.232512	105	0.52	0.00356316	0.000663389	1	0.394187	0.230799	0.0788376	chr2	109150857	109293250	+	ENSG00000169756	protein_coding;KNOWN	LIMS1
chr2	172600000	172625000	53	120	1385	608	777	304	360	664	721	83	525	75	702	0.45	0.52	0.000919302	0.483951	0.0967905	66	0.51	0.951078	1	0.232512	119	0.43	0.000155494	0.000919302	0.14183	0.483951	0.0327343	0.0967905	chr2	172567315	172604930	+	ENSG00000077380	protein_coding;KNOWN	DYNC1I2
chr2	180070000	180095000	23	42	73	54	19	26	9	35	38	53	1	19	0	0.76	0.47	0.000571727	0.356469	0.071294	42	0.75	0.000887192	0.924239	0.214897	1	1	1	0.000571727	1	0.356469	0.230799	0.071294	chr2	179990365	180129517	-	ENSG00000187231	protein_coding;KNOWN	SESTD1
chr2	180075000	180100000	34	56	119	82	37	43	19	62	57	81	1	37	0	0.71	0.55	0.000138168	0.11218	0.0224361	56	0.7	0.000205182	0.329219	0.0765473	1	1	1	0.000138168	1	0.11218	0.230799	0.0224361	chr2	179990365	180129517	-	ENSG00000187231	protein_coding;KNOWN	SESTD1
chr2	191110000	191135000	119	114	1767	975	792	530	408	938	829	964	11	778	14	0.57	0.52	0.000937351	0.489822	0.0979648	113	0.57	0.00120091	1	0.232512	20	0.5	0.686073	0.000937351	1	0.489822	0.230799	0.0979648	chr2	191068211	191208195	-	ENSG00000198130	protein_coding;KNOWN	HIBCH
chr2	191385000	191410000	60	99	491	285	206	185	97	282	209	205	80	136	70	0.56	0.57	0.00165302	0.665555	0.133111	89	0.59	0.000183213	0.301604	0.0701265	68	0.48	0.471547	0.00165302	1	0.665555	0.230799	0.133111	chr2	191373932	191399448	-	ENSG00000189362	protein_coding;KNOWN	TMEM194B
chr2	191385000	191410000	60	99	491	285	206	185	97	282	209	205	80	136	70	0.56	0.57	0.00165302	0.665555	0.133111	89	0.59	0.000183213	0.301604	0.0701265	68	0.48	0.471547	0.00165302	1	0.665555	0.230799	0.133111	chr2	191399581	191417989	+	ENSG00000233654	antisense;NOVEL	AC093388.3
chr2	191390000	191415000	66	98	443	261	182	167	86	253	190	149	112	91	91	0.61	0.58	0.000174936	0.136037	0.0272075	81	0.65	3.98591e-05	0.0754093	0.0175336	74	0.53	0.238682	0.000174936	1	0.136037	0.230799	0.0272075	chr2	191373932	191399448	-	ENSG00000189362	protein_coding;KNOWN	TMEM194B
chr2	191390000	191415000	66	98	443	261	182	167	86	253	190	149	112	91	91	0.61	0.58	0.000174936	0.136037	0.0272075	81	0.65	3.98591e-05	0.0754093	0.0175336	74	0.53	0.238682	0.000174936	1	0.136037	0.230799	0.0272075	chr2	191399581	191417989	+	ENSG00000233654	antisense;NOVEL	AC093388.3
chr2	191395000	191420000	60	88	346	211	135	143	59	202	144	89	122	43	92	0.62	0.6	0.000304014	0.220148	0.0440298	60	0.68	5.06222e-05	0.0950626	0.0221032	75	0.55	0.0806406	0.000304014	1	0.220148	0.230799	0.0440298	chr2	191417990	191418206	-,+	ENSG00000251935,ENSG00000233654	misc_RNA,antisense;NOVEL,NOVEL	7SK,AC093388.3
chr2	191395000	191420000	60	88	346	211	135	143	59	202	144	89	122	43	92	0.62	0.6	0.000304014	0.220148	0.0440298	60	0.68	5.06222e-05	0.0950626	0.0221032	75	0.55	0.0806406	0.000304014	1	0.220148	0.230799	0.0440298	chr2	191373932	191399448	-	ENSG00000189362	protein_coding;KNOWN	TMEM194B
chr2	191395000	191420000	60	88	346	211	135	143	59	202	144	89	122	43	92	0.62	0.6	0.000304014	0.220148	0.0440298	60	0.68	5.06222e-05	0.0950626	0.0221032	75	0.55	0.0806406	0.000304014	1	0.220148	0.230799	0.0440298	chr2	191399581	191417989	+	ENSG00000233654	antisense;NOVEL	AC093388.3
chr2	191395000	191420000	60	88	346	211	135	143	59	202	144	89	122	43	92	0.62	0.6	0.000304014	0.220148	0.0440298	60	0.68	5.06222e-05	0.0950626	0.0221032	75	0.55	0.0806406	0.000304014	1	0.220148	0.230799	0.0440298	chr2	191418207	191432828	+	ENSG00000233654	antisense;NOVEL	AC093388.3
chr2	207120000	207145000	22	70	224	20	204	11	156	167	57	0	20	3	201	0.08	0.64	1.33232e-11	2.63534e-08	5.27069e-09	3	0	0.148915	1	0.232512	70	0.08	1.43533e-11	1.33232e-11	3.94167e-08	2.63534e-08	9.09735e-09	5.27069e-09	chr2	207124352	207124642	-	ENSG00000224070	pseudogene;KNOWN	HMGN1P6
chr2	207120000	207145000	22	70	224	20	204	11	156	167	57	0	20	3	201	0.08	0.64	1.33232e-11	2.63534e-08	5.27069e-09	3	0	0.148915	1	0.232512	70	0.08	1.43533e-11	1.33232e-11	3.94167e-08	2.63534e-08	9.09735e-09	5.27069e-09	chr2	207124790	207124938	-	ENSG00000252716	misc_RNA;NOVEL	7SK
chr2	207120000	207145000	22	70	224	20	204	11	156	167	57	0	20	3	201	0.08	0.64	1.33232e-11	2.63534e-08	5.27069e-09	3	0	0.148915	1	0.232512	70	0.08	1.43533e-11	1.33232e-11	3.94167e-08	2.63534e-08	9.09735e-09	5.27069e-09	chr2	207139387	207179148	+	ENSG00000204186	protein_coding;KNOWN	ZDBF2
chr2	207125000	207150000	42	84	337	28	309	14	235	249	88	0	28	2	307	0.08	0.63	1.16741e-13	2.81009e-10	5.62019e-11	2	0	0.345779	1	0.232512	84	0.08	1.26125e-13	1.16741e-13	3.83472e-10	2.81009e-10	8.85051e-11	5.62019e-11	chr2	207139387	207179148	+	ENSG00000204186	protein_coding;KNOWN	ZDBF2
chr2	207130000	207155000	56	93	533	37	496	19	347	366	167	0	37	2	494	0.05	0.6	4.64375e-15	1.25562e-11	2.51125e-12	2	0	0.345779	1	0.232512	93	0.05	4.79218e-15	4.64375e-15	1.69986e-11	1.25562e-11	3.92327e-12	2.51125e-12	chr2	207139387	207179148	+	ENSG00000204186	protein_coding;KNOWN	ZDBF2
chr2	207135000	207160000	66	96	714	50	664	26	464	490	224	0	50	2	662	0.06	0.62	6.81946e-16	1.97045e-12	3.94091e-13	2	0	0.345779	1	0.232512	96	0.06	6.8187e-16	6.81946e-16	2.52386e-12	1.97045e-12	5.82505e-13	3.94091e-13	chr2	207139387	207179148	+	ENSG00000204186	protein_coding;KNOWN	ZDBF2
chr2	207140000	207165000	79	103	848	58	790	32	538	570	278	0	58	0	790	0.06	0.61	5.30211e-17	1.7558e-13	3.5116e-14	0	NA	NA	NA	NA	103	0.06	5.30211e-17	5.30211e-17	2.14941e-13	1.7558e-13	4.96084e-14	3.5116e-14	chr2	207139387	207179148	+	ENSG00000204186	protein_coding;KNOWN	ZDBF2
chr2	207145000	207170000	74	110	1058	65	993	41	690	731	327	0	65	0	993	0.05	0.63	8.22725e-19	3.51416e-15	7.02834e-16	0	NA	NA	NA	NA	110	0.05	8.22725e-19	8.22725e-19	4.12e-15	3.51416e-15	9.50893e-16	7.02834e-16	chr2	207139387	207179148	+	ENSG00000204186	protein_coding;KNOWN	ZDBF2
chr2	207150000	207175000	66	119	2132	127	2005	78	1414	1492	640	0	127	0	2005	0.05	0.62	1.62249e-20	1.33397e-16	2.66794e-17	0	NA	NA	NA	NA	119	0.05	1.62249e-20	1.62249e-20	1.25863e-16	1.33397e-16	2.90492e-17	2.66794e-17	chr2	207139387	207179148	+	ENSG00000204186	protein_coding;KNOWN	ZDBF2
chr2	207155000	207180000	68	126	2992	194	2798	119	1957	2076	916	0	194	0	2798	0.06	0.61	5.78897e-21	5.89878e-17	1.17976e-17	0	NA	NA	NA	NA	126	0.06	5.78897e-21	5.78897e-21	5.41973e-17	5.89878e-17	1.25087e-17	1.17976e-17	chr2	207139387	207179148	+	ENSG00000204186	protein_coding;KNOWN	ZDBF2
chr2	207160000	207185000	67	127	2854	182	2672	112	1867	1979	875	0	182	0	2672	0.06	0.61	3.70357e-21	4.04271e-17	8.08544e-18	0	NA	NA	NA	NA	127	0.06	3.70357e-21	3.70357e-21	3.63797e-17	4.04271e-17	8.39642e-18	8.08544e-18	chr2	207139387	207179148	+	ENSG00000204186	protein_coding;KNOWN	ZDBF2
chr2	207165000	207190000	52	123	2714	174	2540	106	1789	1895	819	0	174	0	2540	0.06	0.62	1.72197e-20	1.33779e-16	2.67558e-17	0	NA	NA	NA	NA	123	0.06	1.72197e-20	1.72197e-20	1.25863e-16	1.33779e-16	2.90492e-17	2.67558e-17	chr2	207139387	207179148	+	ENSG00000204186	protein_coding;KNOWN	ZDBF2
chr2	207170000	207195000	47	114	2298	149	2149	88	1493	1581	717	0	149	0	2149	0.06	0.62	4.51543e-19	2.14646e-15	4.29293e-16	0	NA	NA	NA	NA	114	0.06	4.51543e-19	4.51543e-19	2.40254e-15	2.14646e-15	5.54504e-16	4.29293e-16	chr2	207139387	207179148	+	ENSG00000204186	protein_coding;KNOWN	ZDBF2
chr2	207175000	207200000	36	107	1112	79	1033	48	690	738	374	0	79	1	1032	0.07	0.59	3.04652e-17	1.04405e-13	2.08811e-14	1	0	1	1	0.232512	106	0.07	4.21986e-17	3.04652e-17	1.73828e-13	1.04405e-13	4.01193e-14	2.08811e-14	chr2	207139387	207179148	+	ENSG00000204186	protein_coding;KNOWN	ZDBF2
chr2	207180000	207205000	19	35	54	1	53	0	35	35	19	0	1	1	52	0.01	0.68	9.97593e-08	0.000136118	2.72237e-05	1	0	1	1	0.232512	34	0.01	1.57373e-07	9.97593e-08	0.000281065	0.000136118	6.48697e-05	2.72237e-05	.	-1	-1	.	.	.	.
chr2	207300000	207325000	25	19	52	15	37	6	25	31	21	0	15	0	37	0.21	0.54	0.000775584	0.437899	0.0875801	0	NA	NA	NA	NA	19	0.21	0.000775584	0.000775584	0.477302	0.437899	0.110161	0.0875801	chr2	207308263	207471220	+	ENSG00000114948	protein_coding;KNOWN	ADAM23
chr2	207455000	207480000	36	61	469	183	286	88	185	273	196	1	182	0	286	0.37	0.56	0.000615271	0.375933	0.0751869	1	1	1	1	0.232512	60	0.36	0.000473151	0.000615271	0.336603	0.375933	0.0776878	0.0751869	chr2	207471221	207474536	-,+	ENSG00000228577,ENSG00000114948	antisense,protein_coding;NOVEL,KNOWN	AC010731.2,ADAM23
chr2	207455000	207480000	36	61	469	183	286	88	185	273	196	1	182	0	286	0.37	0.56	0.000615271	0.375933	0.0751869	1	1	1	1	0.232512	60	0.36	0.000473151	0.000615271	0.336603	0.375933	0.0776878	0.0751869	chr2	207474537	207485851	+	ENSG00000114948	protein_coding;KNOWN	ADAM23
chr2	207455000	207480000	36	61	469	183	286	88	185	273	196	1	182	0	286	0.37	0.56	0.000615271	0.375933	0.0751869	1	1	1	1	0.232512	60	0.36	0.000473151	0.000615271	0.336603	0.375933	0.0776878	0.0751869	chr2	207308263	207471220	+	ENSG00000114948	protein_coding;KNOWN	ADAM23
chr2	207460000	207485000	46	69	704	271	433	134	261	395	309	0	271	0	433	0.32	0.61	0.000244984	0.18233	0.0364662	0	NA	NA	NA	NA	69	0.32	0.000244984	0.000244984	0.207178	0.18233	0.0478166	0.0364662	chr2	207471221	207474536	-,+	ENSG00000228577,ENSG00000114948	antisense,protein_coding;NOVEL,KNOWN	AC010731.2,ADAM23
chr2	207460000	207485000	46	69	704	271	433	134	261	395	309	0	271	0	433	0.32	0.61	0.000244984	0.18233	0.0364662	0	NA	NA	NA	NA	69	0.32	0.000244984	0.000244984	0.207178	0.18233	0.0478166	0.0364662	chr2	207474537	207485851	+	ENSG00000114948	protein_coding;KNOWN	ADAM23
chr2	207460000	207485000	46	69	704	271	433	134	261	395	309	0	271	0	433	0.32	0.61	0.000244984	0.18233	0.0364662	0	NA	NA	NA	NA	69	0.32	0.000244984	0.000244984	0.207178	0.18233	0.0478166	0.0364662	chr2	207308263	207471220	+	ENSG00000114948	protein_coding;KNOWN	ADAM23
chr2	207465000	207490000	44	67	622	241	381	116	235	351	271	0	241	0	381	0.32	0.62	0.000331733	0.23446	0.0468921	0	NA	NA	NA	NA	67	0.32	0.000331733	0.000331733	0.259886	0.23446	0.0599816	0.0468921	chr2	207471221	207474536	-,+	ENSG00000228577,ENSG00000114948	antisense,protein_coding;NOVEL,KNOWN	AC010731.2,ADAM23
chr2	207465000	207490000	44	67	622	241	381	116	235	351	271	0	241	0	381	0.32	0.62	0.000331733	0.23446	0.0468921	0	NA	NA	NA	NA	67	0.32	0.000331733	0.000331733	0.259886	0.23446	0.0599816	0.0468921	chr2	207474537	207485851	+	ENSG00000114948	protein_coding;KNOWN	ADAM23
chr2	207465000	207490000	44	67	622	241	381	116	235	351	271	0	241	0	381	0.32	0.62	0.000331733	0.23446	0.0468921	0	NA	NA	NA	NA	67	0.32	0.000331733	0.000331733	0.259886	0.23446	0.0599816	0.0468921	chr2	207308263	207471220	+	ENSG00000114948	protein_coding;KNOWN	ADAM23
chr2	231055000	231080000	130	148	14098	6535	7563	3389	4051	7440	6658	6523	12	7541	22	0.46	0.52	0.000823543	0.453643	0.0907289	148	0.46	0.000944093	0.953549	0.221711	26	0.41	0.0996205	0.000823543	1	0.453643	0.230799	0.0907289	chr2	231038940	231067825	-	ENSG00000135899	protein_coding;KNOWN	SP110
[truncated: 552 more rows]
