# Supplementary material for: RNA-Seq in 296 phased trios provides a high-resolution map of genomic imprinting
Source: BMC Biol. 2019 Jun 24;17:50. doi: 10.1186/s12915-019-0674-0 (PMC6589892; doi:10.1186/s12915-019-0674-0)
Supplement: Supplementary file 17 — 165 LCLs used for RNA-Seq analysis and their parents. (XLSX 20 kb) [file 12915_2019_674_MOESM17_ESM.xlsx]

## Sheet: Sheet1
Additional file 16: 165 LCLs used for RNA-Seq analysis, and their parents.
Offspring_Id	Father_Id	Mother_Id	Offspring_Ethnicity	Offpring_Gender	X inactivation ratio
NA06991	NA06993	NA06985	CEU	female	0.790708
NA06995	NA07435	NA07037	CEU	male
NA06997	NA06986	NA07045	CEU	female	0.891889
NA07014	NA07051	NA07031	CEU	female	0.69535
NA07019	NA07022	NA07056	CEU	female	0.0913964
NA07029	NA06994	NA07000	CEU	male
NA07048	NA07034	NA07055	CEU	male
NA07348	NA07357	NA07345	CEU	female	0.6675
NA07349	NA07347	NA07346	CEU	male
NA10830	NA12154	NA12236	CEU	male
NA10831	NA12155	NA12156	CEU	female	0.12099
NA10835	NA12248	NA12249	CEU	male
NA10836	NA12274	NA12275	CEU	female	0.438454
NA10837	NA12272	NA12273	CEU	male
NA10838	NA12003	NA12004	CEU	male
NA10839	NA12005	NA12006	CEU	female	0.145208
NA10840	NA12286	NA12287	CEU	female	0.638557
NA10842	NA11917	NA11918	CEU	male
NA10843	NA11919	NA11920	CEU	female	0.462359
NA10845	NA11930	NA11931	CEU	male
NA10846	NA12144	NA12145	CEU	male
NA10847	NA12146	NA12239	CEU	female	0.192216
NA10851	NA12056	NA12057	CEU	male
NA10854	NA11839	NA11840	CEU	female	(not analyzed due to low read depth)
NA10855	NA11831	NA11832	CEU	female	0.904557
NA10856	NA11829	NA11830	CEU	male
NA10857	NA12043	NA12044	CEU	male
NA10859	NA11881	NA11882	CEU	female	0.149372
NA10860	NA11992	NA11993	CEU	male
NA10861	NA11994	NA11995	CEU	female	0.864167
NA10863	NA12264	NA12234	CEU	female	0.169903
NA10864	NA11893	NA11894	CEU	female	0.879636
NA10865	NA11891	NA11892	CEU	male
NA12329	NA06984	NA06989	CEU	female	0.91301
NA12335	NA12340	NA12341	CEU	male
NA12336	NA12342	NA12343	CEU	female	0.115055
NA12344	NA12347	NA12348	CEU	male
NA12375	…	NA12383	CEU	male
NA12376	NA12546	NA12489	CEU	female	0.104022
NA12386	NA12399	NA12400	CEU	female	0.627703
NA12485	NA12413	NA12414	CEU	male
NA12707	NA12716	NA12717	CEU	male
NA12739	NA12748	NA12749	CEU	male
NA12740	NA12750	NA12751	CEU	female	0.856624
NA12752	NA12760	NA12761	CEU	male
NA12753	NA12762	NA12763	CEU	female	0.191095
NA12766	NA12775	NA12776	CEU	male
NA12767	NA12777	NA12778	CEU	female	0.35892
NA12801	NA12812	NA12813	CEU	male
NA12802	NA12814	NA12815	CEU	female	0.705648
NA12817	NA12827	NA12828	CEU	male
NA12818	NA12829	NA12830	CEU	female	0.215612
NA12832	NA12842	NA12843	CEU	female	0.848641
NA12864	NA12872	NA12873	CEU	male
NA12865	NA12874	NA12875	CEU	female	0.336774
NA12877	NA12889	NA12890	CEU	male
NA12878	NA12891	NA12892	CEU	female	0.716071
HG00405	HG00403	HG00404	CHS	female	0.496613
HG00408	HG00406	HG00407	CHS	female	0.518466
HG00420	HG00418	HG00419	CHS	male
HG00423	HG00421	HG00422	CHS	female	0.436857
HG00429	HG00427	HG00428	CHS	male
HG00438	HG00436	HG00437	CHS	female	0.755
HG00444	HG00442	HG00443	CHS	male
HG00447	HG00445	HG00446	CHS	female	0.361832
HG00450	HG00448	HG00449	CHS	female	0.36039
HG00453	HG00451	HG00452	CHS	female	0.763713
HG00459	HG00457	HG00458	CHS	male
HG00465	HG00463	HG00464	CHS	male
HG00474	HG00472	HG00473	CHS	male
HG00477	HG00475	HG00476	CHS	male
HG00480	HG00478	HG00479	CHS	male
HG00502	HG00500	HG00501	CHS	male
HG00514	HG00512	HG00513	CHS	female	0.846802
HG00526	HG00524	HG00525	CHS	male
HG00532	HG00530	HG00531	CHS	male
HG00535	HG00533	HG00534	CHS	male
HG00538	HG00536	HG00537	CHS	male
HG00544	HG00542	HG00543	CHS	female	0.537005
HG00558	HG00556	HG00557	CHS	female	0.586436
HG00561	HG00559	HG00560	CHS	female	0.59201
HG00567	HG00565	HG00566	CHS	male
HG00579	HG00577	HG00578	CHS	female	0.42936
HG00582	HG00580	HG00581	CHS	female	0.297707
HG00585	HG00583	HG00584	CHS	female	0.24701
HG00591	HG00589	HG00590	CHS	male
HG00594	HG00592	HG00593	CHS	male
HG00597	HG00595	HG00596	CHS	female	0.562486
HG00609	HG00607	HG00608	CHS	male
HG00612	HG00610	HG00611	CHS	female	0.518878
HG00615	HG00613	HG00614	CHS	female	0.237973
HG00621	HG00619	HG00620	CHS	male
HG00627	HG00625	HG00626	CHS	male
HG00630	HG00628	HG00629	CHS	male
HG00636	HG00634	HG00635	CHS	male
HG00652	HG00650	HG00651	CHS	female	0.850439
HG00655	HG00653	HG00654	CHS	female	0.479186
HG00658	HG00656	HG00657	CHS	male
HG00664	HG00662	HG00663	CHS	male
HG00673	HG00671	HG00672	CHS	male
HG00685	HG00683	HG00684	CHS	male
HG00691	HG00689	HG00690	CHS	male
HG00694	HG00692	HG00693	CHS	male
HG00700	HG00698	HG00699	CHS	female	0.694096
HG00703	HG00701	HG00702	CHS	male
HG00706	HG00704	HG00705	CHS	male
HG00709	HG00707	HG00708	CHS	male
NA18484	NA18486	NA18488	YRI	female	0.345349
NA18485	NA18487	NA18489	YRI	male
NA18497	NA18498	NA18499	YRI	male
NA18500	NA18501	NA18502	YRI	male
NA18503	NA18504	NA18505	YRI	male
NA18506	NA18507	NA18508	YRI	male
NA18515	NA18516	NA18517	YRI	male
NA18518	NA18519	NA18520	YRI	female	0.903214
NA18521	NA18522	NA18523	YRI	male
NA18854	NA18853	NA18852	YRI	male
NA18857	NA18856	NA18855	YRI	male
NA18860	NA18859	NA18858	YRI	male
NA18863	NA18862	NA18861	YRI	male
NA18869	NA18868	NA18867	YRI	male
NA18872	NA18871	NA18870	YRI	male
NA18875	NA18874	NA18873	YRI	female	0.239359
NA18911	NA18910	NA18909	YRI	male
NA18914	NA18913	NA18912	YRI	male
NA18925	NA18923	NA18924	YRI	male
NA18930	NA18917	NA18916	YRI	female	0.575421
NA18935	NA18934	NA18933	YRI	male
NA19094	NA19092	NA19093	YRI	female	0.410876
NA19097	NA19096	NA19095	YRI	female	0.414035
NA19100	NA19098	NA19099	YRI	female	0.921629
NA19103	NA19101	NA19102	YRI	male
NA19109	NA19107	NA19108	YRI	female	0.180043
NA19115	NA19113	NA19114	YRI	female	0.390962
NA19120	NA19119	NA19116	YRI	male
NA19123	NA19121	NA19122	YRI	male
NA19129	NA19128	NA19127	YRI	female	0.778103
NA19132	NA19130	NA19131	YRI	female	0.445393
NA19139	NA19138	NA19137	YRI	male
NA19142	NA19141	NA19140	YRI	male
NA19145	NA19144	NA19143	YRI	male
NA19148	NA19146	NA19147	YRI	female	0.759094
NA19151	NA19150	NA19149	YRI	female	0.338539
NA19154	NA19153	NA19152	YRI	male
NA19161	NA19160	NA19159	YRI	male
NA19173	NA19171	NA19172	YRI	male
NA19174	NA19117	NA19118	YRI	male
NA19177	NA19175	NA19176	YRI	male
NA19180	NA19178	NA19179	YRI	female	0.203487
NA19183	NA19181	NA19182	YRI	female	0.143473
NA19186	NA19184	NA19185	YRI	male
NA19191	NA19189	NA19190	YRI	male
NA19194	NA19192	NA19193	YRI	male
NA19199	NA19198	NA19197	YRI	female	0.758178
NA19202	NA19200	NA19201	YRI	female	0.406508
NA19205	NA19203	NA19204	YRI	male
NA19208	NA19207	NA19206	YRI	male
NA19211	NA19210	NA19209	YRI	male
NA19215	NA19213	NA19214	YRI	female	0.51453
NA19221	NA19223	NA19222	YRI	female	0.539308
NA19224	NA19226	NA19225	YRI	male
NA19237	NA19236	NA19235	YRI	female	0.0943431
NA19240	NA19239	NA19238	YRI	female	0.936614
NA19249	NA19248	NA19247	YRI	male
NA19258	NA19256	NA19257	YRI	male
