# Supplementary material for: RNA-Seq in 296 phased trios provides a high-resolution map of genomic imprinting
Source: BMC Biol. 2019 Jun 24;17:50. doi: 10.1186/s12915-019-0674-0 (PMC6589892; doi:10.1186/s12915-019-0674-0)
Supplement: Supplementary file 18 — 131 whole blood samples used for RNA-Seq analysis. (XLSX 12 kb) [file 12915_2019_674_MOESM18_ESM.xlsx]

## Sheet: EGA
Additional file 17: 131 whole blood samples used for RNA-Seq analysis.
Number	EGA ID	Gender	(sample not analyzed for chrX)
1	EGAR00001602056	Female
2	EGAR00001602800	Male
3	EGAR00001602046	Male
4	EGAR00001602082	Male
5	EGAR00001602797	Female
6	EGAR00001599968	Female
7	EGAR00001602862	Male
8	EGAR00001602876	Female	(*)
9	EGAR00001602877	Male
10	EGAR00001602861	Female
11	EGAR00001602865	Female
12	EGAR00001602867	Female
13	EGAR00001602799	Female
14	EGAR00001599960	Female	(*)
15	EGAR00001602085	Male
16	EGAR00001602801	Male
17	EGAR00001602873	Female
18	EGAR00001599978	Female
19	EGAR00001602796	Female	(*)
20	EGAR00001602868	Female
21	EGAR00001602072	Male
22	EGAR00001602795	Female
23	EGAR00001602863	Male
24	EGAR00001602866	Male
25	EGAR00001602860	Female	(*)
26	EGAR00001602805	Female
27	EGAR00001602875	Female
28	EGAR00001602864	Male
29	EGAR00001602798	Male
30	EGAR00001602812	Male
31	EGAR00001602885	Female
32	EGAR00001602841	Female
33	EGAR00001602827	Male
34	EGAR00001600832	Female
35	EGAR00001602822	Female
36	EGAR00001602828	Female
37	EGAR00001602824	Male
38	EGAR00001602821	Female
39	EGAR00001600831	Female
40	EGAR00001602881	Female
41	EGAR00001602882	Male
42	EGAR00001602809	Male
43	EGAR00001602826	Female
44	EGAR00001602810	Male
45	EGAR00001602825	Female
46	EGAR00001602811	Female
47	EGAR00001602880	Female
48	EGAR00001602829	Female
49	EGAR00001602767	Female
50	EGAR00001602765	Female
51	EGAR00001602764	Female
52	EGAR00001602773	Female
53	EGAR00001602844	Female
54	EGAR00001602762	Female
55	EGAR00001602879	Female
56	EGAR00001602856	Female
57	EGAR00001599945	Female
58	EGAR00001602849	Male
59	EGAR00001602836	Female
60	EGAR00001602778	Male
61	EGAR00001601643	Male
62	EGAR00001599897	Female
63	EGAR00001602858	Male
64	EGAR00001602769	Male
65	EGAR00001602783	Female
66	EGAR00001602859	Female
67	EGAR00001602768	Male
68	EGAR00001602883	Male
69	EGAR00001602789	Female
70	EGAR00001602850	Female
71	EGAR00001602766	Female
72	EGAR00001602854	Female
73	EGAR00001602763	Female
74	EGAR00001602774	Male
75	EGAR00001602787	Male
76	EGAR00001601647	Female
77	EGAR00001602830	Female
78	EGAR00001602839	Male
79	EGAR00001602838	Female
80	EGAR00001601150	Female
81	EGAR00001602857	Male
82	EGAR00001602771	Female
83	EGAR00001602784	Female
84	EGAR00001602770	Male
85	EGAR00001602782	Male
86	EGAR00001599948	Female
87	EGAR00001602788	Female
88	EGAR00001602847	Female
89	EGAR00001602840	Female
90	EGAR00001602845	Female
91	EGAR00001602785	Male
92	EGAR00001599828	Male
93	EGAR00001602012	Male
94	EGAR00001602776	Female
95	EGAR00001602832	Female
96	EGAR00001602831	Female
97	NA	Female	(**)
98	EGAR00001599872	Male
99	EGAR00001602852	Female
100	EGAR00001602833	Female
101	EGAR00001602846	Female
102	EGAR00001602851	Female
103	EGAR00001602793	Female
104	EGAR00001602794	Female
105	EGAR00001602790	Female
106	EGAR00001602775	Female
107	EGAR00001602761	Female
108	EGAR00001599942	Male
109	EGAR00001602855	Female
110	EGAR00001602600	Female
111	EGAR00001602780	Male
112	EGAR00001602791	Male
113	EGAR00001602792	Male
114	EGAR00001602835	Male
115	EGAR00001602843	Female
116	EGAR00001600804	Female
117	EGAR00001600830	Male
118	EGAR00001600824	Female
119	EGAR00001600825	Male
120	EGAR00001602814	Male
121	EGAR00001602819	Male
122	EGAR00001600829	Female
123	EGAR00001602243	Female
124	EGAR00001602816	Male
125	EGAR00001600828	Male
126	EGAR00001602815	Female
127	EGAR00001602813	Male
128	EGAR00001602820	Female
129	EGAR00001600826	Male
130	EGAR00001602818	Male
131	EGAR00001600800	Male
